# Supplementary material for: Activation of the NFκB signaling pathway in IL6+CSF3+ vascular endothelial cells promotes the formation of keloids
Source: Front Bioeng Biotechnol. 2022 Aug 23;10:917726. doi: 10.3389/fbioe.2022.917726 (PMC9445273; doi:10.3389/fbioe.2022.917726)
Supplement: Supplementary file 4 [file Table1.xlsx]

## Sheet: GSE113619_normalize_exp_matrix
	K1.1st_S014	K1.1st_S021	K1.2nd_S014	K1.2nd_S021	K2.1st_S014	K2.1st_S021	K2.2nd_S032	K2.2nd_S014	K2.2nd_S021	K3.1st_S032	K3.1st_S014	K3.1st_S021	K3.2nd_S032	K3.2nd_S014	K3.2nd_S021	K4.1st_S014	K4.1st_S021	K4.2nd_S014	K4.2nd_S021	K5.1st_S032	K5.1st_S014	K5.1st_S021	K5.2nd_S014	K5.2nd_S021	K6.1st_S032	K6.1st_S014	K6.1st_S021	K6.2nd_S014	K6.2nd_S021	K7.1st_S014	K7.1st_S021	K7.2nd_S014	K7.2nd_S021	K8.1st_S014	K8.1st_S021	K8.2nd_S014	K8.2nd_S021	N1.1st_S014	N1.1st_S021	N1.2nd_S032	N1.2nd_S014	N1.2nd_S021	N2.1st_S032	N2.1st_S014	N2.1st_S021	N2.2nd_S014	N2.2nd_S021	N3.1st_S032	N3.1st_S014
A1BG	5.79488	5.95769	7.35843	7.0002	5.67862	5.92581	6.85859	6.55339	6.99867	5.54812	4.3315	5.38801	6.39623	6.39714	6.53764	5.60744	5.62725	6.92586	7.10212	5.73207	5.33332	5.62481	6.2109	6.43881	6.47748	6.48464	6.9648	6.97272	6.61053	5.49069	6.509	6.99164	6.7663	5.40765	5.91854	7.22073	7.1744	6.20263	6.82312	7.65356	7.50905	7.68242	6.21514	5.82128	6.84827	6.59357	6.73688	6.56994	6.2788
ADA	4.59694	4.18325	4.4709	5.27437	6.04119	5.39529	5.66955	4.76912	5.1242	4.81115	5.1795	3.80305	5.23869	5.29761	5.40014	5.08661	5.62725	4.67347	5.43754	4.45197	2.16339	5.44424	5.81497	6.16051	4.89252	3.67728	5.626	5.30646	5.46278	5.49069	5.55791	5.93431	5.80222	4.63713	4.89546	5.77493	5.52385	4.32816	5.38255	5.79296	5.68802	5.85054	4.25578	3.15832	4.87251	5.99747	5.7251	4.53041	5.66213
CDH2	3.96891	5.42717	2.14898	3.15889	1.2863	2.22537	1.0257	1.5992	1.21731	1.64123	2.00957	3.80305	1.53825	2.49025	1.49325	3.73297	3.97955	0.58601	1.46791	1.64461	2.16339	1.53735	1.56704	0.605919	3.01805	2.09232	1.53854	0.7829	1.37532	0.63271	1.65102	0.724852	1.45645	4.0091	3.6417	0.916948	2.41952	5.55055	5.5492	3.13	1.78113	2.79165	2.67082	3.15832	3.77298	2.15617	1.37932	2.94545	1.75523
AKT3	2.8314	2.74267	3.73394	4.38129	1.2863	2.96233	3.83305	1.5992	1.21731	1.64123	2.00957	1.48112	1.53825	2.49025	3.07821	2.14801	2.88002	2.90794	1.46791	3.22957	2.16339	1.53735	1.56704	2.92785	3.75502	3.67728	4.99797	0.7829	4.64833	4.5396	3.52549	4.18428	3.33092	3.7196	4.46482	2.50191	3.26751	4.32816	2.08977	1.54503	1.78113	3.52861	2.67082	1.57335	3.28755	2.15617	2.11629	3.68241	1.75523
RNA18SN5	3.96891	3.10524	2.14898	3.15889	4.74573	3.44776	4.48513	4.76912	4.67674	1.64123	3.59454	4.65104	4.3456	2.49025	3.81517	2.88497	4.32059	4.97833	3.58339	3.22957	2.16339	5.44424	3.15201	2.19088	3.01805	4.41425	4.3459	0.7829	2.59771	0.63271	1.65102	3.53221	3.57193	2.13463	3.40069	3.7243	4.62115	3.59119	3.22727	4.71496	4.58848	10.1345	3.89321	3.15832	3.28755	3.74113	4.43822	3.68241	4.07716
RNA28SN5	6.23739	6.924	9.24701	8.92266	6.5717	7.26976	8.46033	7.43209	8.39722	7.70731	7.21903	6.97297	7.0301	6.73818	6.7027	7.59647	7.50729	7.68404	6.95976	8.58713	5.62282	7.94674	6.2109	6.98096	6.71849	5.99921	6.1824	7.12275	6.84564	5.27657	6.4411	8.31731	8.99302	6.43231	7.78047	7.22073	8.36905	6.44363	7.54262	10.3556	12.415	11.5893	7.10822	7.30127	6.39189	7.53699	7.58226	6.64589	8.38459
LINC02584	2.09444	3.10524	2.14898	3.89586	1.2863	0.640407	1.0257	1.5992	3.53924	1.64123	2.00957	3.06608	1.53825	2.49025	1.49325	2.88497	0.0726617	3.39336	2.20488	3.22957	2.16339	1.53735	3.15201	0.605919	3.01805	2.09232	1.53854	3.95282	3.24978	0.63271	2.87342	2.30981	2.67884	2.13463	2.26319	4.61739	2.41952	2.00623	1.3528	3.13	1.78113	4.37661	3.40778	3.15832	2.55059	2.89313	-0.205639	1.36049	1.75523
ZBTB11-AS1	9.20644	9.33833	8.55837	8.51645	8.61722	8.71187	8.70518	8.49402	9.01821	9.02493	8.51737	9.08845	9.1603	8.71907	8.82416	8.63451	8.78347	8.77089	9.05037	8.76355	8.63913	8.86826	8.60047	8.82992	9.08414	8.66217	8.69841	8.92756	9.32757	8.45926	8.90211	8.82814	9.0979	8.71458	8.99383	8.44833	8.99543	8.91712	9.01814	8.33945	8.15616	8.46407	8.66328	8.73323	8.91399	8.49602	8.59202	8.57965	8.4967
NR2E3	3.6794	4.02278	3.73394	3.89586	4.74573	4.72787	5.11316	5.99152	4.38724	4.44858	4.3315	4.65104	4.70817	2.49025	5.58071	4.02248	4.71652	4.97833	4.40651	4.81454	3.74835	3.12231	3.15201	4.30636	4.60301	2.09232	3.1235	4.87036	4.74455	3.80264	3.23599	3.53221	4.91588	3.35702	4.33358	4.08687	4.34552	4.50873	3.22727	4.71496	4.10305	4.66612	4.25578	3.89528	4.13555	4.27164	4.43822	4.53041	4.92516
NAALAD2	6.57556	6.20211	5.84941	5.03336	6.2405	6.57114	6.80706	5.84713	6.07529	6.16479	5.71001	6.12497	5.44514	5.29761	5.88556	6.49378	6.18119	6.8528	6.84873	6.50259	6.55571	6.8949	6.7765	7.01531	6.18797	6.61588	6.89609	6.93265	6.63584	5.84216	6.40591	5.93431	6.1003	6.48041	6.57062	6.74984	6.86577	6.96043	6.66265	5.93735	3.36609	5.96157	6.04005	5.82128	6.79851	6.06306	6.48086	5.44795	5.45567
DDTL	3.6794	7.62881	4.95633	3.89586	2.87126	5.76969	4.19562	3.18416	4.02467	4.44858	3.59454	4.65104	3.86018	2.49025	4.3006	2.14801	3.7731	2.90794	3.58339	3.22957	4.97075	4.3447	3.15201	3.41327	3.75502	2.09232	4.3459	3.10483	4.18267	0.63271	4.45838	3.04678	8.50448	2.8716	3.6417	0.916948	8.64834	3.59119	4.41169	1.54503	1.78113	1.20669	4.54529	1.57335	4.13555	0.571204	4.18668	4.16784	1.75523
NAALADL1	3.31683	2.25725	2.14898	1.57393	4.09366	2.96233	3.83305	3.18416	2.80227	3.22619	2.00957	3.80305	4.99768	2.49025	3.81517	3.73297	3.24259	2.90794	2.20488	3.22957	2.16339	4.3447	3.15201	3.41327	4.24044	2.09232	1.53854	3.95282	3.69724	3.80264	4.15352	3.89478	3.33092	0.54967	2.26319	3.7243	3.26751	2.00623	3.8553	1.54503	3.36609	3.52861	3.89321	3.15832	4.87251	4.27164	3.88182	3.68241	4.56259
CDKN2B-AS1	2.09444	-0.0646812	4.4709	3.15889	2.87126	2.22537	1.0257	1.5992	2.80227	1.64123	3.59454	1.48112	1.53825	2.49025	1.49325	0.563045	2.39459	3.75593	3.05287	1.64461	2.16339	3.85927	1.56704	0.605919	1.43309	2.09232	4.3459	3.10483	2.59771	3.80264	2.87342	3.53221	2.67884	2.13463	-0.0587384	0.916948	2.90494	0.421267	1.3528	1.54503	1.78113	1.20669	2.67082	4.38071	0.965624	3.37856	3.4948	4.16784	1.75523
ACOT8	9.82009	9.60598	9.13766	9.42568	9.67432	9.8228	9.62189	9.17663	9.63094	9.58959	9.57182	9.75258	9.31304	9.36062	9.586	9.6047	9.5423	9.23347	9.4471	9.6276	10.0151	10.0726	9.09843	9.4229	9.64741	9.45864	9.64183	9.23823	9.33532	9.39093	9.6416	9.57972	9.60789	9.74689	9.74701	9.57158	9.51333	9.52718	9.41709	9.68969	9.50222	9.92436	9.61333	9.44987	9.76976	9.77333	9.77021	9.50514	9.50343
ABI1	4.7574	5.14477	2.14898	5.96625	4.45623	4.34085	4.93259	4.40655	4.67674	4.44858	4.3315	4.94055	3.86018	5.66018	4.66317	4.26348	4.59622	5.3409	4.92734	4.81454	5.33332	5.78527	4.3744	4.69338	4.89252	3.67728	4.70847	5.42676	5.98018	2.21767	4.45838	4.63174	5.36334	4.0091	5.29881	6.20235	4.85248	4.66919	4.89712	5.6325	4.10305	5.45461	5.17332	4.38071	3.77298	5.42919	5.57572	5.60841	4.92516
GNPDA1	6.1819	5.95769	5.3189	5.03336	6.41558	6.90719	6.23515	6.45718	6.57486	5.72869	5.91646	6.12497	5.23869	5.66018	5.40014	6.54032	6.51561	6.60838	6.2228	6.77389	5.33332	5.62481	6.52124	6.53666	6.47748	5.55175	6.0621	6.39761	5.46278	6.51535	6.08843	5.85414	5.93757	5.30456	6.04979	6.4088	6.28741	5.91312	6.27563	5.6325	6.73532	6.76128	5.33378	5.48024	5.91982	6.24363	6.20375	5.7528	5.21467
ZBTB33	0.509474	3.39475	2.14898	1.57393	4.74573	2.22537	2.61066	1.5992	4.02467	3.96315	4.3315	3.80305	1.53825	2.49025	3.07821	2.88497	3.53209	0.58601	2.20488	1.64461	3.74835	4.3447	3.15201	2.92785	3.75502	2.09232	4.3459	0.7829	3.24978	4.33315	3.7665	2.30981	-0.128515	4.63713	4.46482	2.50191	0.0975884	2.74319	2.08977	1.54503	1.78113	1.20669	2.67082	1.57335	4.87251	2.15617	2.60172	3.68241	4.56259
SNHG8	2.09444	1.52028	2.14898	1.57393	3.60823	2.96233	3.34763	1.5992	2.80227	1.64123	3.59454	3.80305	1.53825	2.49025	1.49325	2.88497	2.88002	0.58601	3.34238	1.64461	4.48532	3.12231	1.56704	3.41327	4.60301	4.41425	4.70847	2.36786	2.11228	4.09214	3.52549	2.30981	2.67884	4.63713	3.11119	2.50191	2.41952	3.22862	3.46828	1.54503	1.78113	1.20669	3.40778	3.15832	3.28755	2.89313	2.11629	2.94545	4.07716
CDH3	4.20991	4.18325	5.3189	5.48082	4.45623	3.81033	3.83305	1.5992	4.02467	3.96315	2.00957	3.06608	4.3456	4.07521	4.3006	3.73297	4.32059	4.04544	3.78984	1.64461	2.16339	3.12231	3.15201	3.41327	3.01805	3.67728	1.53854	4.48334	4.31391	3.80264	3.97295	3.53221	3.04141	3.35702	4.46482	2.50191	3.55702	3.22862	3.8553	5.45193	3.36609	2.79165	4.25578	1.57335	4.42506	4.27164	3.25379	4.16784	3.3402
TANK	3.31683	3.39475	2.14898	1.57393	1.2863	3.44776	1.0257	1.5992	1.21731	4.44858	3.59454	4.65104	1.53825	4.07521	1.49325	0.563045	1.65762	0.58601	2.6903	3.22957	2.16339	3.12231	3.15201	2.92785	4.24044	2.09232	3.1235	3.59025	3.49079	2.95464	3.52549	0.724852	2.19341	3.35702	2.74862	3.7243	1.68255	4.12171	2.08977	1.54503	1.78113	1.20669	1.08586	3.89528	3.77298	2.89313	2.60172	1.36049	3.3402
HAVCR1P1	7.07933	7.11523	5.84941	6.21779	6.71256	6.61769	7.17544	7.09105	7.4841	6.77051	6.76446	7.09583	6.66753	5.29761	6.35123	7.68199	7.17069	6.88979	6.54116	5.5515	5.62282	6.49154	6.7765	6.83474	6.56237	7.2216	6.82394	6.39761	6.5046	6.36063	6.04334	6.91468	6.74185	6.2221	6.3163	6.20235	7.01645	7.58114	7.34527	6.75449	6.30469	5.96157	6.81378	5.96567	6.79851	6.80002	6.50861	6.48977	5.8427
POM121C	5.46367	5.42717	5.60841	6.21779	4.45623	6.42177	5.54926	5.50609	6.34659	6.16479	6.40189	5.56858	6.06181	4.81218	6.01681	5.42103	5.43021	5.71529	5.71584	5.73207	6.25086	6.06091	5.47394	5.12948	5.33998	5.55175	6.0621	5.91218	5.40506	5.3876	6.04334	4.18428	6.06131	5.40765	5.61369	5.77493	5.82551	6.03598	5.74512	6.18889	6.53601	5.45461	5.84074	6.43133	5.91982	5.21506	5.46679	5.44795	4.56259
ZSCAN30	7.37984	7.35317	7.57524	7.55121	7.30867	7.21026	7.50143	7.09105	6.7719	7.74975	7.36713	7.50349	6.7477	6.73818	6.91951	7.07084	6.89284	7.21537	7.28383	6.689	5.86383	7.60344	7.0589	7.08165	7.16101	7.58417	6.74799	6.61579	6.82378	7.34696	7.44977	6.33956	6.86017	7.08883	6.76144	6.93932	6.72695	7.47655	7.50255	7.09962	6.73532	6.98805	6.86721	7.06521	6.74698	6.87498	6.9133	7.03291	6.88452
SRA1	6.29083	6.53523	6.90386	6.70321	6.64385	6.79015	6.64041	6.55339	6.57486	6.92663	6.96377	6.6104	5.93057	4.07521	5.40014	7.07084	6.73087	5.3409	5.86023	6.50259	6.25086	6.49154	5.65451	6.38728	6.47748	5.79276	6.39652	6.33749	6.26609	5.76199	6.21581	6.70213	6.86017	6.85345	6.78675	6.98304	6.63675	6.76112	6.6867	6.49923	6.17344	6.76128	5.84074	5.96567	6.32318	6.59357	7.05175	6.48977	6.39909
UCKL1-AS1	7.5429	7.45102	6.54129	6.43191	7.26358	7.43482	7.65505	6.95675	7.55716	7.57196	6.96377	6.97297	6.8958	7.44445	7.76003	7.48191	7.03845	7.27251	7.39865	7.25932	7.11759	7.26527	7.18175	7.3741	6.98768	7.37772	7.09313	6.71364	7.48384	7.07565	7.68811	7.13424	7.73567	7.49218	7.51869	7.2568	7.39221	6.92906	7.56874	7.09962	6.82552	7.58173	7.56159	7.18806	7.73381	7.11036	7.60814	7.73553	7.42766
HOTAIR	3.31683	2.74267	4.95633	4.38129	3.60823	4.34085	4.48513	5.29964	3.53924	5.34167	3.59454	3.80305	4.70817	2.49025	5.19369	4.46994	3.97955	3.75593	5.01223	1.64461	3.74835	3.85927	3.88897	4.30636	5.33998	5.55175	4.99797	6.20916	5.1479	3.80264	3.7665	5.11717	4.91588	4.25011	4.18919	3.7243	4.95557	3.59119	3.46828	4.35239	1.78113	4.66612	4.78629	3.15832	5.35794	4.65867	4.74856	4.53041	3.3402
FAM86JP	4.7574	4.57917	2.14898	3.15889	6.5717	6.4733	4.93259	5.05863	4.38724	5.72869	5.71001	5.56858	4.70817	4.81218	3.81517	5.60744	5.43021	3.75593	5.16835	4.45197	3.74835	5.44424	3.15201	4.06535	5.68101	4.89967	5.626	5.03083	5.07575	6.51535	5.89895	4.42529	5.80222	6.2221	6.3163	5.00441	4.18505	3.8807	5.74512	4.71496	4.10305	4.01404	4.99275	6.52755	6.17508	5.32609	5.07976	5.60841	4.07716
FMR1-AS1	6.618	6.59353	5.60841	6.09749	5.67862	6.195	4.72614	5.05863	5.9722	5.72869	5.91646	6.00468	5.93057	6.39714	5.40014	5.08661	5.56451	6.36737	6.11177	6.77389	6.80725	5.92966	5.47394	5.81537	6.29107	6.61588	6.29343	5.99235	6.26609	6.41407	5.68077	4.81232	6.02123	5.90722	6.13109	6.04623	5.7123	6.09369	5.69857	5.45193	4.58848	5.45461	5.94384	6.21721	6.25103	6.50194	5.40907	6.11537	6.51012
MIR920	5.79488	6.31036	4.95633	5.03336	6.2405	6.06667	4.19562	3.18416	5.30477	6.28508	6.96377	6.52551	6.06181	5.94968	5.58071	5.69233	6.0034	4.83394	5.86023	6.50259	6.80725	6.39533	6.09061	5.36081	5.8254	6.61588	6.0621	5.64088	5.51827	5.84216	5.9968	5.11717	5.36334	6.04152	6.35065	5.30927	4.85248	6.09369	6.5093	5.24547	5.86859	4.66612	6.21514	6.09692	5.48919	5.6156	5.40907	5.88405	6.00316
MIR760	2.09444	4.18325	4.4709	4.38129	2.87126	3.44776	2.61066	3.18416	4.02467	4.44858	2.00957	3.06608	1.53825	2.49025	3.81517	3.73297	3.24259	2.90794	4.27527	1.64461	4.48532	3.85927	3.15201	2.19088	1.43309	4.41425	3.1235	0.7829	3.24978	2.95464	4.15352	2.30981	3.04141	3.7196	2.74862	0.916948	2.41952	2.00623	3.8553	3.13	1.78113	2.79165	3.40778	3.15832	3.77298	2.15617	2.11629	4.16784	4.56259
NAV2-AS6	7.84039	8.03861	7.70356	7.98332	7.62615	7.84008	7.09179	7.09105	7.84667	7.42259	7.43584	7.82097	7.37114	7.13411	7.16567	7.82043	8.20709	7.61943	7.14034	8.054	7.44879	7.41999	6.99331	7.45141	7.58283	7.30177	7.87839	7.25863	7.46983	7.70953	8.28038	7.59522	7.59258	7.0254	7.30758	7.02547	7.59743	7.71589	7.81769	8.08419	7.97095	8.0011	7.77236	7.35471	7.59498	7.41669	7.99893	8.0187	7.58812
EGOT	4.90179	5.22072	4.95633	5.27437	6.64385	5.28426	5.97989	5.84713	5.46524	6.85068	6.2575	6.83867	5.44514	6.19069	6.24813	5.60744	5.85402	6.8528	6.18673	5.5515	5.86383	5.23779	5.95936	6.09777	5.95665	5.26224	5.23898	6.45533	6.2333	6.78246	5.9487	6.50621	6.55799	6.85345	6.48042	6.4088	6.24734	5.46566	5.12539	5.00447	6.02905	6.25108	5.17332	5.03279	6.09491	6.50194	5.86045	6.11537	6.00316
GHRLOS	5.15333	4.69021	4.95633	5.48082	4.45623	5.39529	4.93259	4.40655	3.53924	3.96315	5.469	3.80305	1.53825	4.81218	4.66317	5.42103	5.11706	4.28645	4.40651	4.81454	5.33332	4.70727	5.26748	3.41327	4.24044	3.67728	4.99797	4.48334	5.1479	5.27657	5.35146	4.18428	5.4862	4.45656	4.18919	4.08687	4.62115	5.17615	4.52272	5.24547	4.58848	4.90713	5.17332	5.03279	4.87251	4.65867	4.92364	5.88405	5.66213
SLCO4A1-AS1	7.19597	7.07487	6.23644	5.82186	6.71256	6.86923	5.88368	4.76912	6.42676	6.28508	5.469	6.12497	6.18211	5.66018	6.1371	6.93808	7.17069	5.79546	5.61087	7.07088	7.58966	7.15206	5.81497	6.33384	6.92494	6.73618	6.58293	5.42676	5.98018	6.74123	6.96088	5.24841	6.31443	7.11953	7.10113	6.20235	5.98023	6.99112	6.92771	6.83044	5.68802	5.73025	6.44341	7.24578	7.11537	6.06306	6.2373	7.29122	7.24709
C8orf88	0.509474	2.25725	2.14898	3.15889	4.45623	2.96233	2.61066	3.18416	1.21731	1.64123	3.59454	4.28847	1.53825	4.07521	1.49325	0.563045	1.65762	0.58601	3.34238	3.22957	3.74835	1.53735	1.56704	0.605919	3.01805	4.89967	4.3459	0.7829	2.11228	3.44007	3.23599	0.724852	1.45645	3.35702	3.11119	0.916948	1.68255	3.59119	3.22727	3.13	1.78113	1.20669	3.40778	3.89528	4.42506	2.15617	3.25379	1.36049	1.75523
ARHGAP44-AS1	7.27766	7.35317	5.3189	5.66139	5.53423	4.72787	3.83305	3.92113	4.67674	4.44858	5.469	5.56858	4.70817	4.07521	3.81517	6.79186	6.99152	6.20072	6.14973	6.689	6.55571	6.39533	5.47394	5.24978	5.33998	5.79276	5.44543	4.68979	3.87782	7.31921	7.20561	3.89478	4.2638	6.27759	6.28111	5.16488	4.85248	5.91312	5.69857	4.35239	4.10305	4.37661	6.21514	6.09692	6.58033	4.65867	4.83875	5.26738	4.92516
PLCE1-AS1	5.36746	5.76821	6.05587	6.21779	4.98674	5.16397	5.97989	6.35409	5.86117	4.44858	4.3315	5.87343	6.06181	6.73818	6.44744	5.51724	5.62725	6.88979	6.48286	5.34505	2.16339	3.85927	6.2109	5.81537	5.33998	5.99921	5.44543	6.51082	6.05714	5.15627	5.9487	7.20059	6.58573	4.45656	4.79924	6.47154	6.81183	4.81358	4.41169	6.40302	6.53601	5.45461	4.25578	3.89528	4.42506	6.72095	6.53583	5.26738	5.8427
SMARCA5-AS1	9.3392	9.42917	8.99447	9.10531	9.0742	9.17568	8.99724	8.77911	9.09383	8.97214	8.48531	9.18848	9.46306	9.38507	9.56471	8.95965	8.83088	9.46559	9.52138	9.17599	8.90486	9.14468	8.95075	9.07759	9.57775	9.10355	9.65228	9.56753	9.71665	9.20636	9.07449	9.24449	9.39701	9.02135	9.30101	9.15057	9.1877	9.2059	9.26169	9.16709	8.76981	9.05844	9.32903	8.97423	9.17994	8.87041	8.95675	9.18703	8.93514
FAM229A	2.09444	2.74267	2.14898	3.89586	4.45623	3.81033	3.83305	1.5992	4.67674	4.44858	2.00957	4.65104	3.86018	2.49025	4.3006	2.88497	3.24259	2.17097	2.20488	1.64461	3.74835	1.53735	1.56704	3.77584	4.60301	3.67728	3.86047	2.36786	2.96028	2.95464	3.23599	2.30981	3.57193	2.8716	2.74862	2.50191	2.90494	3.59119	2.93776	4.71496	4.95105	5.45461	4.25578	1.57335	3.77298	3.74113	4.31792	4.81992	4.07716
JAZF1-AS1	5.79488	6.00141	6.79283	5.66139	5.19319	5.92581	6.23515	5.99152	6.2617	5.72869	5.91646	5.38801	5.78618	6.57771	6.35123	5.9206	6.81413	6.56329	6.35868	5.10404	5.86383	5.62481	5.02648	6.43881	7.10551	6.61588	7.09313	5.99235	6.53182	5.84216	6.13215	5.24841	5.70438	5.83507	5.72262	6.1264	6.43744	6.03598	6.6382	5.24547	5.68802	5.85054	6.13025	5.03279	5.60948	5.99747	5.77164	6.78675	6.00316
ST8SIA6-AS1	4.59694	4.97971	2.14898	3.89586	5.93016	4.88833	3.34763	5.05863	4.91775	5.10066	5.469	5.72904	4.3456	2.49025	4.3006	4.65051	4.93064	5.10957	4.5268	4.45197	3.74835	3.12231	3.15201	4.06535	4.60301	4.41425	4.70847	3.10483	2.59771	5.15627	4.82095	3.89478	3.57193	4.94199	4.33358	3.23888	4.34552	4.50873	4.52272	4.71496	5.24056	4.66612	4.99275	4.74328	5.72051	4.96352	4.92364	5.88405	6.51012
HGC6.3	3.31683	3.10524	3.73394	1.57393	1.2863	0.640407	1.0257	3.92113	1.21731	4.44858	2.00957	3.06608	3.12321	2.49025	1.49325	4.02248	2.39459	2.90794	3.05287	5.10404	2.16339	3.12231	1.56704	0.605919	3.01805	2.09232	3.86047	3.10483	2.59771	3.44007	3.7665	2.30981	1.45645	2.13463	3.6417	3.23888	3.26751	3.59119	2.57519	1.54503	1.78113	3.52861	2.67082	3.89528	2.55059	2.89313	2.11629	3.68241	1.75523
STAU2-AS1	5.26436	5.22072	5.3189	5.66139	5.80986	5.76969	5.66955	5.05863	6.17151	5.88915	5.71001	5.38801	5.23869	5.66018	5.58071	5.51724	5.62725	6.01227	6.14973	6.16817	5.86383	4.70727	4.73697	5.81537	5.52055	4.89967	5.78647	5.42676	5.57171	5.49069	5.79398	5.67905	5.4862	5.40765	5.66918	6.1264	5.52385	5.63072	5.5492	6.29992	5.48156	6.16088	4.99275	6.32824	5.35794	5.5254	4.92364	5.26738	5.45567
UST-AS1	7.45199	7.48221	7.27826	7.40682	7.43605	7.80028	7.17544	7.09105	7.59235	8.32773	8.27636	8.08103	7.51553	7.77565	7.79703	8.10994	7.94918	7.50487	7.534	7.75314	7.52094	8.33176	7.49778	7.70395	7.66191	8.20084	8.04633	6.97272	7.20821	7.94559	8.07169	8.09117	8.01614	7.76884	7.75504	8.09686	7.97411	7.90508	7.76219	7.5674	7.50905	7.58173	7.68577	7.35471	7.23241	7.84733	8.23315	7.62727	7.73251
TMPO-AS1	9.96274	9.87048	9.28853	9.32212	9.57632	9.64322	9.17036	8.91208	9.41207	9.70192	9.60203	9.63594	9.32615	9.33574	9.45325	9.38641	9.52181	9.37717	9.59203	9.76873	9.74082	9.69216	8.7066	9.17197	9.71386	9.66975	9.62069	9.50741	9.49944	9.43684	9.51521	9.18838	9.32887	9.65033	9.75984	9.29633	9.28988	9.75889	9.74369	9.06073	8.9808	9.23459	9.80353	9.53336	9.73711	8.85198	8.87917	9.60366	9.37729
LINC02731	4.41636	4.02278	4.95633	3.89586	5.37376	5.84986	4.19562	4.76912	5.1242	4.44858	5.469	4.28847	4.3456	4.81218	4.3006	4.65051	3.97955	2.17097	3.58339	6.3995	4.97075	5.62481	3.88897	4.69338	5.33998	4.41425	3.1235	3.95282	4.64833	5.84216	5.9968	5.11717	3.77838	4.7976	4.33358	4.37638	4.34552	4.32816	5.12539	3.86696	4.95105	4.37661	5.33378	5.66082	5.35794	4.96352	4.83875	5.06093	5.8427
DNM1P35	3.31683	3.84221	3.73394	1.57393	3.60823	2.22537	1.0257	3.18416	3.53924	3.96315	2.00957	4.28847	1.53825	2.49025	3.07821	4.46994	2.88002	2.17097	3.58339	3.22957	4.48532	3.12231	3.15201	0.605919	3.75502	4.89967	3.86047	3.10483	3.24978	3.80264	3.7665	3.04678	1.45645	3.7196	4.02872	3.23888	4.00448	4.12171	4.81223	4.71496	3.36609	4.37661	4.25578	1.57335	3.28755	2.89313	2.11629	2.94545	3.3402
LOC100128288	4.20991	3.84221	2.14898	1.57393	4.09366	4.72787	2.61066	3.18416	2.80227	3.22619	3.59454	3.06608	1.53825	2.49025	3.07821	4.65051	4.46498	0.58601	2.6903	1.64461	2.16339	1.53735	4.3744	0.605919	1.43309	2.09232	3.1235	2.36786	2.59771	3.44007	3.97295	2.30981	2.19341	4.25011	3.84815	3.7243	2.90494	5.06512	4.81223	4.71496	4.58848	4.01404	4.25578	3.89528	4.13555	2.89313	3.25379	3.68241	1.75523
TRAPPC3L	8.57017	8.34046	5.60841	6.09749	5.37376	5.76969	7.13422	7.15379	7.40714	6.99878	5.91646	6.00468	7.80504	8.04484	7.96898	7.22126	7.17069	7.64129	7.38279	5.10404	5.86383	6.29223	7.12163	7.08165	6.29107	6.34025	6.66782	7.32206	7.38281	6.05898	5.55791	7.46632	7.07116	5.07323	5.72262	6.74984	7.15287	8.32213	8.40083	6.58943	5.68802	5.45461	7.27568	7.06521	7.15545	6.87498	6.87118	5.88405	5.45567
LOC100128361	9.43725	9.68183	8.91716	8.97481	8.96578	9.25879	8.97407	8.61043	9.06906	8.87963	8.90439	9.0125	8.83287	8.64	9.05549	9.57707	9.60599	8.94795	8.91362	9.68353	9.59802	9.75167	8.95075	9.0857	9.36973	8.8605	9.30009	9.01652	9.37719	9.21391	9.1402	9.01487	9.19116	9.37304	9.18205	9.05137	8.85581	9.49541	9.47347	8.82116	8.52259	8.75358	9.47387	9.29445	9.58401	9.12195	9.11403	9.60366	9.33266
LINC00696	2.8314	-0.0646812	2.14898	1.57393	1.2863	2.22537	2.61066	3.18416	1.21731	1.64123	2.00957	3.06608	1.53825	2.49025	3.07821	2.14801	1.65762	2.90794	1.46791	3.22957	2.16339	1.53735	1.56704	0.605919	1.43309	3.67728	3.1235	2.36786	2.11228	2.21767	1.65102	3.04678	2.19341	0.54967	2.74862	2.50191	1.68255	0.421267	2.08977	3.86696	3.36609	1.20669	2.67082	1.57335	3.28755	3.37856	2.11629	1.36049	1.75523
LINC00892	0.509474	2.25725	3.73394	4.38129	1.2863	0.640407	1.0257	1.5992	3.53924	1.64123	2.00957	3.06608	3.86018	2.49025	1.49325	2.14801	0.0726617	0.58601	-0.117052	1.64461	2.16339	1.53735	3.88897	3.41327	3.01805	2.09232	1.53854	0.7829	1.37532	0.63271	1.65102	3.89478	3.77838	2.13463	3.11119	2.50191	3.26751	0.421267	1.3528	5.24547	3.36609	4.01404	1.08586	3.15832	3.77298	0.571204	2.96429	2.94545	3.3402
LOC100128494	13.7059	13.7774	12.6716	12.8794	13.5369	13.6024	12.8566	12.5038	12.8571	13.176	13.0187	13.3041	12.8369	12.626	12.9053	13.3621	13.3874	12.8348	13.0812	13.378	13.3036	13.4409	12.5191	12.8077	13.6526	13.517	13.6949	12.8878	13.0771	13.3608	13.4407	12.8538	13.0805	13.5898	13.6222	12.7885	12.946	13.4634	13.4753	13.2135	13.126	13.2878	13.5134	13.4418	13.5471	12.7822	12.9837	13.617	13.3528
ASTN2-AS1	4.59694	4.7933	5.84941	5.66139	4.74573	5.16397	6.38325	6.64359	6.57486	3.96315	4.81693	5.56858	5.44514	6.39714	6.77865	5.84845	4.32059	5.94356	5.99147	5.10404	5.86383	4.99678	5.81497	5.24978	5.33998	5.26224	5.23898	5.53779	5.72109	4.88064	5.68077	6.27944	6.17527	4.7976	5.29881	5.44051	5.58944	4.66919	4.72203	6.0686	5.86859	5.96157	5.47817	4.38071	5.60948	6.54848	6.27009	4.53041	4.92516
NEBL-AS1	6.618	6.72973	5.3189	4.38129	6.33069	6.7065	4.93259	5.05863	5.1242	6.92663	6.76446	7.26248	3.86018	4.07521	4.3006	6.29097	6.78691	5.10957	5.0924	6.689	6.41132	6.29223	4.73697	5.4639	6.79064	6.17978	6.0621	4.24233	5.28221	6.30514	5.68077	4.18428	4.91588	6.43231	6.35065	4.37638	5.05178	6.48736	6.77906	5.24547	4.58848	5.73025	6.91875	6.52755	6.58033	4.65867	4.31792	5.88405	6.00316
KIAA1671-AS1	8.00932	8.07998	6.3969	7.24636	8.44617	8.41519	7.32948	6.12276	7.2834	8.24114	8.38461	8.3013	6.82365	5.94968	4.95268	8.17037	8.30628	6.56329	6.93823	7.4775	7.58966	7.64587	6.52124	6.87271	8.11959	7.64691	7.76736	7.15794	6.86717	7.64394	7.67339	5.85414	6.88271	8.50967	8.4291	7.18373	7.48129	7.98351	7.65658	7.32639	7.33571	7.18397	8.09708	8.36777	8.1255	7.11036	7.47384	8.45852	8.38459
RANBP3-DT	2.8314	2.74267	3.73394	3.15889	4.09366	5.03272	3.83305	4.76912	4.38724	5.54812	5.469	6.12497	4.70817	2.49025	4.66317	5.08661	5.11706	4.04544	4.13088	3.22957	3.74835	4.3447	3.88897	4.51281	6.47748	6.17978	5.44543	3.59025	3.87782	4.88064	4.15352	4.81232	5.22904	3.7196	4.46482	6.47154	6.60538	5.27925	5.05324	3.86696	5.48156	4.01404	5.17332	4.74328	5.35794	4.65867	4.54925	4.16784	3.3402
C19orf71	7.40429	7.62881	7.43438	7.40682	6.49575	7.17957	7.59555	7.43209	7.87552	6.49921	7.13886	7.20904	7.84203	7.13411	7.90264	7.16296	7.61956	7.30026	7.7347	6.689	6.68695	6.58174	7.0589	7.4261	7.16101	7.30177	7.15325	7.4694	7.75035	5.76199	6.93643	7.46632	7.71069	7.36985	7.59231	7.35989	7.76292	8.04332	8.26369	7.98798	7.88965	8.3866	7.77236	7.30127	7.7858	7.33939	7.83328	7.42658	6.51012
SLC8A1-AS1	7.07933	6.9906	6.05587	5.66139	5.93016	5.84986	5.66955	4.76912	4.02467	6.03354	6.2575	6.236	5.62571	6.39714	5.88556	6.39593	6.33945	6.31393	6.0327	6.50259	6.91828	6.49154	6.09061	5.96347	6.56237	5.55175	5.23898	6.56426	6.29815	6.6988	6.69542	6.27944	6.21134	5.90722	6.35065	6.34321	6.32641	6.20263	6.73362	6.40302	4.95105	6.06467	5.72971	6.21721	5.48919	5.6156	6.1694	5.44795	4.56259
CDC42P3	3.31683	3.10524	3.73394	3.15889	2.87126	2.22537	4.19562	4.76912	5.60963	1.64123	2.00957	1.48112	1.53825	2.49025	3.81517	4.02248	3.7731	3.39336	3.58339	3.22957	3.74835	4.3447	1.56704	0.605919	3.75502	2.09232	4.3459	2.36786	2.59771	3.44007	0.0660607	3.89478	3.77838	4.0091	2.74862	4.61739	3.55702	2.74319	3.22727	4.71496	4.95105	4.90713	3.89321	3.15832	3.77298	4.47809	4.04229	1.36049	1.75523
ACVR2B-AS1	5.55387	5.22072	7.19337	7.30185	5.67862	5.99796	5.66955	6.64359	6.50271	5.54812	5.71001	5.18156	6.39623	6.73818	6.7027	5.84845	6.4477	6.73576	6.18673	5.73207	4.48532	6.29223	5.81497	5.65031	5.33998	5.79276	5.626	5.42676	5.85644	5.6771	6.25589	6.6075	6.58573	5.67895	6.00735	6.4088	6.47263	6.03598	5.74512	6.49923	6.63911	6.41614	6.13025	5.48024	6.58033	6.29912	6.06115	6.40488	6.2788
HPN-AS1	4.41636	3.84221	3.73394	3.89586	1.2863	3.81033	2.61066	1.5992	4.02467	1.64123	2.00957	3.06608	1.53825	2.49025	1.49325	3.3704	1.65762	2.90794	1.46791	1.64461	3.74835	1.53735	1.56704	0.605919	1.43309	3.67728	1.53854	2.36786	2.59771	2.21767	2.87342	0.724852	-0.128515	3.35702	3.6417	0.916948	2.41952	3.22862	2.08977	3.13	3.36609	2.79165	2.67082	1.57335	4.13555	2.15617	1.37932	1.36049	1.75523
OST4	4.41636	2.74267	2.14898	3.89586	4.09366	3.81033	3.83305	3.18416	1.21731	3.22619	2.00957	3.80305	1.53825	2.49025	3.07821	4.46994	3.24259	2.90794	3.34238	3.96654	3.74835	4.3447	1.56704	3.41327	4.60301	3.67728	1.53854	3.10483	2.96028	3.44007	1.65102	3.04678	3.33092	3.35702	3.6417	0.916948	2.41952	2.00623	3.46828	3.13	3.36609	1.20669	3.40778	1.57335	3.28755	2.89313	3.88182	4.81992	4.07716
RBPMS-AS1	5.71893	5.86606	4.4709	3.89586	4.74573	5.03272	6.15498	5.68666	5.60963	4.81115	5.1795	5.56858	5.23869	5.29761	6.24813	5.2069	5.35806	6.31393	5.94904	4.45197	4.97075	5.78527	6.2109	6.43881	4.89252	5.55175	5.626	5.7371	5.51827	5.49069	5.02026	5.85414	5.75413	5.30456	5.872	5.67184	5.87895	4.66919	5.44026	5.6325	4.95105	5.45461	5.33378	5.03279	4.66606	5.32609	5.34895	4.81992	6.00316
LOC100128770	8.57017	8.69354	7.98187	8.41942	8.50547	8.17179	7.79388	6.72848	7.59235	8.14902	8.34942	8.37594	7.37114	7.53464	7.79703	7.45786	7.97353	6.81483	7.47541	8.35886	7.44879	8.27881	5.81497	7.20583	8.57264	8.15841	8.50432	7.12275	7.72699	7.79258	8.41921	7.41135	7.68527	8.14213	8.58872	6.93932	7.23714	8.16946	8.23136	7.37792	6.73532	7.27278	8.95004	9.05717	9.31877	7.64802	7.81117	8.98254	8.95491
LINC00476	7.89318	8.29726	7.64083	7.72368	7.79409	7.97132	7.59555	7.21391	8.11213	7.98108	7.79093	8.2493	8.13816	8.32314	8.52667	7.92937	7.98555	7.80518	8.32174	8.21447	8.04604	8.22385	7.49778	8.19838	8.0913	7.58417	7.98148	8.21753	8.58801	7.90883	8.39249	8.2247	8.20688	8.01728	8.14583	7.81177	8.09194	7.96816	7.99184	7.73486	7.88965	8.17247	8.18389	7.59572	8.18479	7.69015	8.21643	8.07473	7.58812
SRRM2-AS1	3.6794	2.74267	2.14898	3.89586	2.87126	2.96233	3.34763	4.40655	2.80227	4.44858	2.00957	3.80305	3.12321	4.07521	4.3006	3.3704	3.97955	2.90794	3.34238	3.96654	2.16339	3.12231	1.56704	0.605919	3.01805	2.09232	3.1235	2.36786	3.69724	3.44007	4.58962	3.89478	4.2638	2.8716	3.40069	3.23888	3.26751	2.74319	2.93776	3.13	4.10305	4.01404	2.67082	3.89528	3.28755	3.74113	2.60172	1.36049	3.3402
GPR158-AS1	2.09444	2.25725	2.14898	1.57393	1.2863	2.22537	3.34763	3.92113	1.21731	1.64123	2.00957	4.65104	3.12321	2.49025	1.49325	0.563045	0.0726617	2.90794	3.78984	1.64461	2.16339	1.53735	3.15201	2.92785	1.43309	2.09232	1.53854	2.36786	2.96028	0.63271	0.0660607	2.30981	3.04141	2.13463	1.52622	3.23888	2.41952	0.421267	2.08977	3.86696	3.36609	2.79165	1.08586	1.57335	0.965624	2.15617	1.37932	1.36049	1.75523
VPS9D1-AS1	7.45199	7.38653	6.90386	7.18864	6.33069	6.90719	6.95644	5.68666	6.99867	6.28508	7.05397	7.20904	7.21068	7.01381	7.22117	6.75287	6.37644	6.8528	7.21387	6.77389	6.80725	7.0292	6.69633	6.48856	7.31573	6.17978	7.03039	7.01172	7.53855	6.65508	7.16409	7.46632	7.80812	6.85345	7.14093	6.89423	7.06337	7.24145	7.09875	5.93735	6.42498	7.58173	7.65571	7.12794	7.62384	6.50194	7.17807	7.29122	7.36994
ZBTB42	3.31683	1.52028	2.14898	3.15889	4.45623	2.22537	4.19562	4.40655	3.53924	3.22619	4.3315	3.06608	3.12321	4.07521	3.07821	3.73297	2.88002	0.58601	2.6903	1.64461	3.74835	3.85927	1.56704	2.19088	3.01805	2.09232	4.70847	3.59025	2.11228	4.09214	3.23599	0.724852	2.67884	2.8716	3.11119	2.50191	2.90494	0.421267	2.93776	5.00447	3.36609	3.52861	3.89321	3.15832	3.77298	2.15617	2.60172	4.16784	3.3402
PCBP3-AS1	3.31683	2.25725	4.95633	4.38129	2.87126	2.96233	5.27363	5.29964	5.9722	3.22619	3.59454	3.80305	3.86018	4.07521	5.19369	4.81097	3.24259	5.10957	5.2405	1.64461	4.48532	3.85927	5.95936	5.65031	3.01805	2.09232	5.23898	5.17522	5.62324	4.09214	3.7665	6.0824	6.17527	2.13463	2.74862	5.77493	5.58944	3.8807	4.16015	6.40302	5.68802	6.06467	1.08586	3.15832	2.55059	4.03064	4.31792	2.94545	3.3402
LOC100129034	11.4644	11.4136	10.571	10.5598	10.5366	10.6998	10.6496	10.3969	10.4485	10.644	10.389	10.7456	10.6701	10.8869	10.8129	10.8771	10.82	10.7967	10.8379	10.9778	10.948	10.9361	10.5699	10.6707	10.8016	10.7823	11.0912	10.9237	11.0448	10.7761	10.7948	10.7514	10.7731	11.0081	10.9986	10.5187	10.5703	11.0606	10.9144	10.4123	10.1863	10.2647	10.8524	10.6635	10.8528	10.5269	10.6296	10.6528	10.6348
BCAR3-AS1	8.75265	8.42316	7.57524	7.06578	8.89363	8.73316	7.82011	7.66529	7.81722	7.61851	8.31335	8.32661	8.33267	8.79403	8.23471	8.41479	8.57649	8.34756	8.4566	8.30282	8.35322	8.35753	8.33523	8.15281	8.65226	7.76474	8.4089	8.39023	8.60092	8.50923	8.47969	8.75276	8.8459	8.45054	8.65894	8.0565	8.17974	8.36963	8.13852	7.52231	7.33571	7.8066	8.43458	8.34154	8.41684	8.25068	8.39055	8.20598	7.90498
SIGLEC10-AS1	3.96891	4.88952	5.3189	4.74386	2.87126	4.34085	5.54926	3.92113	5.30477	3.22619	3.59454	4.65104	4.70817	4.81218	4.3006	3.73297	3.24259	4.97833	4.5268	5.34505	4.48532	5.44424	4.3744	5.36081	5.13353	3.67728	3.86047	5.17522	4.91964	4.33315	5.42361	5.76925	5.75413	5.19353	5.07054	5.00441	5.14198	4.94483	5.05324	6.29992	1.78113	5.73025	4.78629	4.38071	4.13555	4.96352	4.92364	4.16784	4.92516
LOC100129148	10.0153	10.1065	9.4436	9.46268	9.76608	9.66555	9.51354	9.13058	9.46998	9.23368	9.32246	9.58441	9.55506	9.52367	9.60699	9.25304	9.43241	9.87833	9.67574	9.54548	9.91159	9.83655	9.61689	9.64758	9.70455	9.47602	9.65228	9.94529	9.78894	9.47506	9.63781	9.61055	9.66428	9.80941	9.70779	9.62085	9.52175	9.78102	9.63047	9.31982	9.03851	9.02047	9.87049	9.71801	9.69014	9.40093	9.42917	9.66883	9.51679
ZSCAN16-AS1	7.84039	7.87196	6.05587	5.82186	7.35239	7.43482	6.95644	6.35409	6.7719	7.13308	7.13886	6.90738	5.93057	6.57771	7.22117	7.30451	7.27233	7.18592	6.87163	7.13646	6.25086	7.76617	6.09061	6.75567	7.41037	8.02306	7.80533	7.04969	7.24156	7.55157	7.37894	6.01025	6.5297	7.11953	7.28999	6.58937	6.50698	7.56082	7.68073	6.18889	5.86859	6.25108	7.56159	7.40624	7.53548	6.54848	6.93391	7.03291	6.88452
LOC100129203	7.47526	7.64268	7.10317	7.5963	7.55309	7.1482	7.25452	7.09105	7.14805	7.36915	7.89222	7.50349	7.37114	5.66018	7.64299	7.66108	7.69471	7.57469	7.79584	7.37253	7.02137	7.15206	6.9246	6.94577	7.31573	6.61588	7.03039	6.84899	7.19123	7.20257	7.86696	7.35421	7.57884	6.95906	7.62074	6.64487	6.91777	7.60118	7.29922	6.29992	7.45355	7.27278	7.01659	7.40624	7.73381	7.33939	7.38682	7.46901	6.79963
DEFB131B	5.63876	5.42717	6.05587	5.48082	6.2405	5.84986	5.66955	4.40655	5.86117	5.88915	5.91646	4.94055	5.93057	2.49025	5.58071	6.39593	5.56451	6.60838	5.99147	6.3995	5.86383	6.49154	6.52124	5.36081	5.52055	5.99921	4.99797	6.14045	5.76763	6.05898	6.04334	6.27944	6.13827	5.97593	6.20805	6.58937	5.98023	6.20263	5.83393	4.71496	5.48156	5.29415	5.72971	5.82128	4.13555	6.06306	6.06115	5.44795	5.21467
SMIM27	7.47526	7.87196	7.8769	8.26043	7.62615	7.65163	8.14464	7.57648	8.0628	7.83105	8.1181	8.02028	7.8781	7.8478	8.1226	7.72292	7.83421	8.06983	8.01737	7.66698	7.52094	7.51463	7.71679	8.25697	7.80813	8.02306	8.43336	7.98257	8.364	7.6214	7.87984	8.00098	8.40676	8.04952	8.03402	7.97223	8.06913	7.80497	7.99184	8.02077	7.66377	7.92093	7.90603	7.06521	7.76004	7.77088	7.85506	7.9604	7.82132
NRADDP	5.26436	5.86606	4.4709	5.82186	4.09366	5.49839	4.93259	4.40655	5.86117	5.54812	5.1795	5.87343	4.70817	4.81218	4.95268	5.69233	5.49893	5.6304	5.3748	5.34505	5.33332	5.23779	4.3744	5.81537	4.24044	2.09232	4.70847	5.53779	5.76763	5.02503	5.11045	5.36871	5.54391	4.94199	5.15071	5.67184	5.87895	5.46566	5.44026	4.71496	5.68802	4.66612	4.78629	5.66082	4.87251	5.32609	5.94411	5.44795	4.92516
SMIM10L1	6.34236	6.87783	6.23644	7.72368	6.04119	7.29862	5.66955	6.35409	6.34659	6.68562	4.3315	6.76652	6.8958	7.34823	7.68307	6.3444	7.78002	6.25844	7.65774	6.03693	6.41132	7.41999	6.09061	7.23528	6.79064	6.34025	6.89609	7.57732	7.57826	7.0421	6.75256	4.97278	7.16611	7.36985	6.70945	7.51686	7.48129	6.68805	6.07162	6.58943	6.63911	8.26197	6.9685	6.70264	5.48919	6.06306	6.71322	6.9752	5.21467
GABPB1-AS1	9.1205	9.00946	9.11476	9.00856	8.46621	8.41519	8.66232	8.31344	8.83936	8.60701	8.27636	8.89897	8.61507	8.27161	9.05549	8.62374	8.8175	8.6893	8.84005	8.65584	8.87764	8.88607	8.68599	8.97661	8.85094	8.77882	9.06992	8.98747	9.06415	8.39426	8.66225	8.76377	8.95629	8.69433	8.95528	8.31783	8.77355	8.77441	8.96013	8.57846	8.72364	8.98147	8.92506	8.36777	9.02632	8.3194	8.78588	9.16139	8.87418
MSTO2P	7.8582	7.87196	7.93033	8.08173	7.94451	8.00673	8.05912	8.13836	8.08768	7.70731	7.84246	7.70994	7.91329	7.91652	8.33874	7.27729	7.738	8.16344	8.21834	7.57535	7.99628	8.04514	7.63313	8.0068	7.80813	7.58417	7.68829	8.18378	8.29418	7.79258	8.09397	8.20867	8.39112	7.60495	8.08592	8.11662	8.44188	7.69739	7.77346	8.20325	8.00994	8.30472	7.56159	7.40624	7.73381	8.1181	8.26604	8.27935	7.1815
DPY19L1P1	6.84932	7.03335	7.10317	7.18864	6.77815	6.42177	6.90834	6.35409	7.0502	6.68562	6.2575	6.76652	7.15296	7.01381	7.47053	7.1022	6.99152	7.06174	7.33416	6.77389	7.37285	6.96361	7.71679	7.4261	7.10551	5.79276	6.82394	7.08668	6.77904	7.0421	6.88624	7.23265	7.09065	6.52695	6.54117	6.69831	6.6975	7.05062	6.39719	6.58943	6.02905	6.98805	6.9685	6.43133	6.74698	7.2577	7.27818	6.64589	6.88452
MKRN2OS	6.34236	6.20211	6.54129	6.52813	6.41558	6.42177	6.3111	6.35409	6.2617	6.03354	6.65343	6.76652	5.93057	7.13411	6.01681	6.90289	6.61182	6.36737	6.48286	6.28847	6.55571	7.20977	5.95936	6.87271	6.98768	6.9503	6.66782	6.33749	6.39027	6.41407	6.40591	6.01025	6.44134	6.57204	6.28111	6.2745	6.40137	6.99112	6.75652	6.67432	6.17344	6.98805	7.10822	5.82128	6.69354	6.59357	6.53583	7.03291	7.11279
SOD2-OT1	9.3392	9.26847	6.23644	7.06578	7.43605	7.35465	7.46864	7.38056	7.69304	7.25594	6.53314	6.90738	7.0301	7.01381	6.91951	8.06289	8.23757	6.81483	7.21387	7.42597	7.02137	7.51463	6.9246	7.23528	7.21445	6.61588	6.74799	6.66554	6.84564	6.86153	7.16409	6.6075	6.63967	7.80706	7.8779	6.84769	7.15287	9.0759	9.03696	6.40302	6.73532	5.96157	7.88027	7.98274	7.97685	6.35256	6.36422	7.42658	7.04064
FAM47E	3.31683	2.25725	2.14898	1.57393	2.87126	2.22537	1.0257	1.5992	1.21731	4.44858	3.59454	1.48112	1.53825	4.07521	1.49325	3.3704	2.39459	2.17097	2.6903	3.22957	2.16339	1.53735	3.15201	0.605919	1.43309	2.09232	3.1235	0.7829	2.11228	0.63271	3.7665	3.04678	2.19341	4.63713	3.84815	0.916948	3.55702	0.421267	2.93776	3.13	1.78113	1.20669	3.40778	3.89528	2.55059	0.571204	1.37932	4.16784	4.56259
LOC100129620	0.509474	-0.0646812	2.14898	3.15889	1.2863	0.640407	3.83305	3.18416	2.80227	1.64123	3.59454	1.48112	3.12321	4.81218	4.3006	2.14801	2.39459	2.90794	3.58339	1.64461	2.16339	1.53735	4.3744	2.92785	1.43309	2.09232	3.1235	2.36786	3.69724	0.63271	1.65102	3.53221	3.77838	2.13463	2.26319	3.23888	3.26751	3.22862	-0.232163	1.54503	1.78113	2.79165	1.08586	1.57335	0.965624	0.571204	2.60172	3.68241	4.07716
ARRDC3-AS1	7.35496	7.40292	7.57524	7.06578	7.21704	6.94419	7.09179	6.55339	7.59235	7.57196	6.86755	7.50349	6.96451	7.01381	6.7027	7.1329	7.14948	7.18592	7.56243	7.31704	6.91828	7.31871	6.52124	6.83474	6.92494	6.84721	6.82394	6.84899	7.02876	7.20257	7.22593	7.09989	7.23781	7.76884	7.37589	6.34321	7.08627	6.57101	6.84465	6.83044	6.73532	6.56424	7.2356	7.06521	7.34066	6.83799	6.80559	6.48977	6.79963
LINC01126	4.20991	3.84221	5.3189	5.03336	4.45623	4.5473	4.72614	5.29964	4.67674	4.81115	3.59454	3.80305	4.70817	2.49025	4.3006	4.46994	4.82755	4.97833	4.63784	4.45197	4.97075	5.23779	4.3744	4.51281	5.13353	5.26224	5.626	4.87036	4.64833	3.80264	4.31399	5.11717	4.62637	3.7196	3.84815	5.67184	4.62115	3.8807	4.72203	5.00447	3.36609	4.90713	4.54529	1.57335	4.66606	4.27164	4.65234	4.53041	3.3402
CCDC152	13.6704	13.4079	13.3505	13.2955	13.2568	13.1047	13.2951	13.2024	13.2317	12.9098	13.0844	13.0227	13.0446	13.1794	13.1339	12.9236	12.7794	13.4457	13.2387	13.2662	13.3795	13.2935	13.3611	13.1414	13.5393	13.5917	13.5675	13.7803	13.4578	13.029	12.925	12.6102	12.5786	13.0978	12.9351	13.1194	12.9444	13.4815	13.2518	12.8943	12.7419	12.868	12.8774	12.8697	12.8021	13.8631	13.5848	13.1007	13.0653
SLC25A21-AS1	3.96891	4.32764	2.14898	1.57393	3.60823	2.22537	1.0257	3.18416	2.80227	3.22619	4.3315	4.65104	1.53825	4.07521	3.81517	3.3704	4.71652	2.17097	3.34238	3.22957	4.97075	3.85927	1.56704	0.605919	3.75502	4.41425	4.3459	2.36786	2.59771	4.5396	4.15352	2.30981	2.67884	4.25011	3.11119	0.916948	0.0975884	3.59119	3.22727	3.13	1.78113	1.20669	4.54529	4.74328	4.42506	3.74113	3.70125	4.16784	4.56259
IRAG1-AS1	7.42834	7.26624	7.43438	6.78339	6.84089	6.42177	6.75362	6.45718	6.57486	6.49921	6.40189	6.90738	6.58264	7.34823	6.8508	7.1022	7.17069	7.30026	7.75947	6.85406	7.29268	7.15206	7.58941	7.32016	6.18797	5.79276	6.66782	7.19229	7.15667	6.6988	6.80753	6.79094	6.6659	7.20788	7.30758	7.10677	7.08627	6.65009	7.11657	6.29992	6.82552	7.35643	6.51212	6.99962	6.52021	7.11036	7.34126	6.00434	6.2788
PCOLCE-AS1	8.54839	9.20911	11.0589	11.2657	9.0742	9.56818	11.6041	11.3887	11.6634	9.86523	9.3583	9.87772	11.7318	11.7826	11.9079	9.71533	10.0428	11.4801	11.6532	9.94382	9.43952	9.90803	11.2588	11.4475	10.5442	9.89322	10.4663	11.6166	11.6276	9.10439	9.63781	12.3968	12.4316	8.8761	9.48236	11.6078	11.5979	9.5428	9.89583	12.2755	12.3557	12.4576	8.87376	7.94839	8.99353	10.9795	11.171	10.2764	9.99841
TMEM269	0.509474	3.10524	2.14898	1.57393	2.87126	2.96233	1.0257	1.5992	1.21731	1.64123	2.00957	1.48112	1.53825	2.49025	3.07821	2.14801	1.65762	0.58601	2.20488	3.22957	3.74835	1.53735	3.15201	2.19088	3.01805	2.09232	1.53854	3.10483	2.96028	2.21767	2.38799	2.30981	3.04141	2.13463	-0.0587384	3.23888	2.41952	0.421267	1.3528	3.13	1.78113	4.01404	1.08586	1.57335	2.55059	2.15617	2.11629	2.94545	1.75523
LOC100129931	12.1484	12.1686	11.3314	11.283	11.5682	11.5953	11.4717	11.2304	11.4593	11.5705	11.4914	11.7514	11.4997	11.5209	11.6917	11.6565	11.6553	11.3534	11.4674	11.8818	11.7427	11.8514	11.2091	11.4801	11.8915	11.8253	11.7853	11.6965	11.8467	11.3512	11.4749	11.4052	11.5558	12.0619	12.0357	11.4078	11.5191	11.8751	11.9293	11.2949	11.0075	11.3903	11.7521	11.691	11.6721	11.5086	11.59	11.823	11.5802
CERNA1	6.1819	6.67679	6.67254	6.09749	7.30867	7.51077	7.00298	6.72848	6.88974	6.68562	6.65343	6.76652	6.18211	6.19069	5.88556	6.86683	7.08389	6.69453	6.59719	6.689	6.55571	7.09194	7.18175	6.83474	6.71849	5.99921	7.03039	5.91218	6.26609	6.4656	6.75256	6.0824	6.28088	7.42003	7.30758	6.64487	6.47263	6.76112	6.39719	7.09962	5.48156	6.76128	6.64044	6.52755	6.98799	6.87498	7.03277	6.9752	7.53659
URAHP	7.8582	8.17849	7.43438	7.5963	7.69569	7.87881	8.01438	7.21391	7.9855	7.47412	7.62428	7.7479	7.42089	7.01381	7.64299	7.96392	8.0093	8.06983	8.01737	7.87343	7.71798	7.94674	6.9246	7.9188	7.87603	7.64691	8.1084	7.57732	8.12574	7.07565	7.71711	8.01947	8.06624	7.86255	8.17488	7.65842	7.74864	7.80497	7.88158	8.20325	8.00994	8.1015	7.8001	7.68188	8.24175	7.62649	7.91848	8.45852	8.02202
LOC100130075	3.31683	3.84221	4.4709	3.89586	4.74573	4.09984	4.72614	4.76912	4.67674	4.81115	5.1795	3.80305	3.12321	4.07521	4.95268	3.3704	4.16012	4.04544	3.34238	4.45197	3.74835	3.85927	4.73697	3.77584	4.89252	4.41425	3.1235	2.36786	3.69724	4.72017	3.97295	4.42529	3.04141	3.35702	3.40069	3.7243	2.90494	4.12171	4.41169	3.13	3.36609	3.52861	3.40778	3.89528	4.42506	4.03064	4.43822	5.06093	5.8427
EFCAB14-AS1	8.45784	8.34046	8.21506	8.11309	8.15666	7.91653	8.37443	8.41938	8.60101	8.01626	7.50143	7.85616	8.38374	8.32314	8.6328	8.2704	8.12251	8.52265	8.53041	7.98446	7.83582	8.25159	8.55573	8.4197	7.73687	7.64691	7.91358	8.78852	8.7358	8.05056	7.94258	8.53863	8.64956	8.28438	8.28556	8.87695	8.81526	8.36963	8.06705	7.95443	8.04791	7.8066	7.59365	7.76318	8.1255	8.48409	8.53245	7.14185	7.82132
LINC00861	2.09444	2.74267	3.73394	4.38129	3.60823	2.22537	4.19562	3.92113	3.53924	3.22619	2.00957	4.28847	3.12321	4.07521	3.07821	2.88497	2.88002	2.90794	3.97041	3.22957	2.16339	3.85927	3.15201	2.92785	3.75502	3.67728	3.1235	4.24233	2.96028	3.80264	3.23599	3.53221	2.19341	2.13463	3.6417	4.82384	4.34552	3.22862	-0.232163	4.35239	4.10305	3.52861	2.67082	3.15832	3.28755	2.89313	3.25379	2.94545	4.07716
SLC24A3-AS1	7.97708	7.94094	7.19337	7.55121	7.69569	7.46059	8.16525	7.48184	7.78717	7.83105	7.56416	7.7849	7.64677	8.10496	7.72206	8.06289	7.78002	7.55179	7.51957	7.7107	6.91828	7.37024	7.83383	7.76579	7.0478	7.82024	7.60463	7.4694	7.66687	7.64394	7.68811	7.54503	7.27236	7.82579	7.84213	7.83581	7.67502	7.78759	7.65658	7.84882	7.06653	7.39651	7.65571	7.40624	7.56554	7.98906	7.731	7.14185	7.42766
TFAP2A-AS1	7.74788	7.62881	6.54129	7.0002	7.55309	7.71722	6.58029	4.40655	6.34659	7.19581	7.29498	7.50349	6.66753	5.94968	6.24813	7.45786	7.6349	6.20072	6.11177	7.13646	7.02137	7.41999	6.09061	5.96347	7.87603	7.2216	7.72836	6.33749	6.80158	6.93649	7.12134	5.85414	6.1003	7.49218	7.79301	5.67184	6.40137	7.80497	7.7162	6.83044	6.82552	6.87911	7.59365	7.84014	8.1653	6.54848	6.9133	7.29122	7.63788
LOC100130298	2.8314	3.10524	3.73394	3.15889	4.45623	0.640407	2.61066	3.18416	1.21731	3.22619	3.59454	3.06608	4.3456	2.49025	1.49325	2.88497	3.7731	3.75593	2.20488	3.22957	2.16339	3.12231	5.02648	3.77584	3.75502	2.09232	3.86047	3.95282	2.59771	4.33315	2.87342	3.04678	2.19341	2.8716	4.02872	3.7243	2.41952	3.59119	4.01576	3.13	3.36609	3.52861	1.08586	3.15832	0.965624	3.74113	3.70125	3.68241	3.3402
SUPT20HL1	0.509474	-0.0646812	5.3189	4.74386	1.2863	2.22537	4.72614	4.76912	4.02467	1.64123	2.00957	3.80305	5.23869	5.66018	4.3006	2.14801	3.24259	3.39336	3.34238	1.64461	2.16339	3.85927	3.88897	4.51281	1.43309	2.09232	1.53854	4.48334	5.51827	0.63271	2.87342	5.11717	4.91588	0.54967	1.52622	4.37638	2.90494	0.421267	-0.232163	3.13	4.58848	4.90713	1.08586	1.57335	0.965624	2.15617	3.4948	1.36049	1.75523
C17orf107	5.71893	5.55003	3.73394	4.38129	4.98674	4.72787	5.11316	5.05863	5.46524	5.10066	3.59454	4.94055	5.62571	5.66018	5.40014	4.95536	4.71652	5.10957	5.76559	4.45197	3.74835	3.85927	5.26748	5.81537	4.89252	4.89967	4.99797	5.7371	5.28221	4.88064	4.70992	5.47974	5.70438	3.7196	5.36753	4.61739	5.7123	4.66919	5.05324	5.45193	4.95105	5.11358	5.33378	5.48024	5.60948	4.81913	5.34895	5.7528	4.92516
SCGB2B3P	2.8314	2.74267	3.73394	3.15889	3.60823	4.34085	4.48513	3.92113	4.02467	3.96315	3.59454	4.65104	4.3456	4.81218	3.81517	4.26348	4.46498	3.75593	4.5268	4.45197	4.48532	4.99678	3.88897	2.92785	3.01805	4.41425	3.1235	3.95282	3.49079	4.5396	4.31399	2.30981	3.95895	3.7196	4.58512	3.7243	4.48991	3.8807	2.93776	3.86696	3.36609	4.37661	5.33378	5.03279	4.66606	4.47809	4.18668	3.68241	4.56259
TMEM262	4.59694	3.39475	5.84941	5.48082	4.45623	4.34085	4.19562	3.18416	5.1242	3.96315	4.3315	4.65104	5.78618	5.66018	5.88556	3.3704	5.02686	4.04544	4.92734	3.22957	3.74835	4.70727	4.73697	4.69338	4.24044	5.26224	5.93086	4.68979	4.74455	4.72017	3.7665	4.81232	5.00077	4.25011	3.84815	4.82384	5.22687	2.74319	4.01576	4.71496	4.10305	4.37661	4.25578	4.38071	4.66606	3.37856	5.00381	4.16784	4.92516
LOC100130357	4.7574	3.84221	5.3189	5.27437	4.09366	4.09984	5.78059	4.76912	5.46524	5.10066	6.2575	4.65104	4.99768	5.66018	5.88556	5.60744	5.49893	5.22987	5.16835	3.22957	5.33332	4.3447	5.26748	4.69338	3.75502	5.26224	5.626	5.30646	4.83475	5.27657	5.62065	6.21671	6.06131	5.40765	4.46482	6.1264	5.38299	4.81358	4.97729	5.24547	5.86859	6.06467	3.89321	4.74328	4.13555	5.85661	5.62725	5.7528	4.56259
LOC100130449	5.93574	6.08507	5.3189	6.32882	6.04119	5.76969	5.78059	4.40655	4.91775	6.16479	5.71001	5.87343	5.93057	2.49025	5.74117	6.29097	6.33945	5.44399	5.43754	6.03693	5.86383	5.78527	5.81497	5.81537	5.95665	6.48464	6.29343	5.42676	5.72109	5.6771	5.79398	5.24841	5.89385	6.52695	6.17008	6.04623	6.07487	6.25416	6.56225	5.24547	5.86859	6.33597	6.29531	6.85876	6.45748	5.32609	4.92364	6.85234	7.11279
LOC100130452	2.09444	2.74267	3.73394	3.15889	1.2863	0.640407	2.61066	3.92113	3.53924	1.64123	2.00957	3.06608	1.53825	4.07521	3.07821	2.14801	2.39459	3.39336	1.46791	1.64461	2.16339	3.12231	4.3744	2.92785	3.75502	3.67728	3.1235	3.10483	2.59771	2.21767	2.38799	3.89478	3.33092	2.8716	3.11119	3.23888	2.41952	2.74319	2.93776	3.13	1.78113	1.20669	1.08586	1.57335	0.965624	3.74113	2.60172	1.36049	1.75523
WAKMAR2	5.79488	5.95769	5.84941	5.48082	3.60823	4.72787	5.66955	5.50609	5.30477	6.28508	6.65343	6.90738	5.78618	6.19069	5.74117	5.31793	5.62725	5.44399	5.81369	5.34505	4.97075	4.99678	5.02648	5.7352	5.13353	5.55175	5.78647	5.17522	5.72109	4.5396	5.02026	4.97278	5.70438	5.67895	5.8239	5.77493	5.98023	5.63072	5.83393	5.6325	5.68802	5.73025	4.54529	5.27379	5.21355	4.81913	5.00381	4.81992	3.3402
TMEM221	3.96891	3.84221	4.4709	4.38129	3.60823	2.96233	5.11316	3.92113	4.38724	3.22619	3.59454	5.18156	3.86018	2.49025	4.95268	4.26348	3.7731	3.75593	3.58339	4.45197	2.16339	3.85927	3.88897	3.77584	3.01805	5.55175	3.86047	4.48334	3.24978	4.33315	4.31399	4.18428	4.11941	3.7196	3.84815	4.08687	3.55702	4.32816	3.22727	3.86696	4.10305	5.11358	4.25578	3.89528	4.13555	2.89313	3.25379	3.68241	4.92516
PARD6G-AS1	8.53738	8.83316	8.48883	8.69287	9.0872	8.9847	8.4094	8.19911	8.43648	8.65245	8.90439	9.08845	8.40861	7.24514	8.23471	9.1291	9.26988	7.66283	8.26233	9.28124	9.26142	9.25845	7.54432	7.90054	9.11257	8.66217	8.50432	7.79413	8.27013	9.08804	8.94564	8.24055	8.56148	8.74443	8.98839	8.13612	8.52804	9.23825	9.17935	8.62185	8.43934	8.82874	9.38506	9.23869	9.28304	8.48409	8.68006	9.27338	8.83205
LINC02881	2.8314	4.02278	3.73394	1.57393	3.60823	3.81033	2.61066	3.18416	3.53924	3.96315	4.3315	5.18156	3.12321	2.49025	3.07821	4.02248	3.97955	4.04544	4.40651	3.22957	2.16339	4.3447	3.15201	4.06535	4.24044	2.09232	3.1235	0.7829	4.03828	4.09214	3.7665	3.89478	3.04141	2.8716	4.18919	4.37638	2.90494	3.22862	3.67473	4.71496	4.58848	4.01404	3.89321	3.89528	4.13555	4.81913	4.18668	4.16784	1.75523
NFYC-AS1	7.84039	7.7491	7.64083	7.72368	6.64385	7.65163	7.29248	6.35409	7.40714	6.92663	6.86755	7.4584	7.26617	7.53464	7.51561	7.52883	7.31107	6.96105	7.39865	7.83444	7.20779	7.64587	7.12163	6.48856	7.26598	7.30177	7.26646	7.35276	7.6169	6.86153	7.00858	7.1678	7.10989	7.34409	7.81778	7.14577	7.44632	7.49808	7.55574	7.42768	5.24056	7.08933	7.85404	7.30127	7.67987	7.22942	7.38682	6.91508	7.04064
LINC00910	5.36746	4.97971	5.3189	4.74386	5.53423	5.5946	5.54926	3.92113	4.67674	4.44858	4.3315	4.65104	5.62571	6.19069	5.58071	5.2069	5.02686	5.3409	6.07277	5.10404	4.97075	5.23779	5.47394	5.24978	4.89252	5.26224	4.99797	5.30646	5.76763	5.91811	5.62065	5.58283	5.36334	5.07323	5.36753	4.82384	4.48991	5.37546	5.65048	5.6325	4.58848	5.599	5.60942	5.82128	5.05309	5.09477	5.15191	5.26738	4.92516
ATP6V1FNB	5.55387	5.0646	5.60841	5.96625	4.09366	4.5473	5.11316	4.76912	4.38724	4.81115	4.3315	3.80305	5.23869	4.07521	5.19369	4.46994	4.71652	4.67347	5.16835	5.10404	2.16339	4.70727	5.81497	4.30636	5.13353	3.67728	4.99797	4.68979	5.46278	5.3876	5.62065	5.11717	5.4862	4.0091	5.15071	5.67184	5.22687	3.8807	4.62582	5.6325	5.48156	5.96157	4.54529	4.74328	4.66606	4.27164	4.65234	4.53041	5.66213
LOC100130744	9.29411	9.40902	8.83548	8.7338	9.36845	9.13626	8.88988	8.91208	8.92467	9.07585	9.30419	9.28202	8.83287	8.96598	8.9111	9.09832	9.28941	8.25135	8.80479	8.74264	8.57278	8.88607	8.43741	8.45767	8.67149	8.50171	8.85142	8.44824	8.65763	8.53358	8.83755	9.22071	9.25735	9.1533	9.12366	8.9991	9.08911	9.40141	9.37332	8.83966	8.941	9.16669	9.23051	9.15078	9.18963	8.70563	8.80279	8.65511	9.03136
EFCAB10	7.99329	7.73622	7.93033	7.91378	7.76203	7.40859	7.87119	7.90298	8.0628	7.25594	7.05397	7.36376	8.33267	8.8301	8.43576	7.68199	7.12794	8.52265	8.27955	8.08755	8.14067	7.51463	8.38722	8.68807	7.69987	7.92521	7.37143	8.5708	8.56843	7.26207	7.56591	8.71921	8.46768	7.68922	7.48816	8.17434	8.21133	7.83912	7.92266	7.73486	7.71186	7.97487	7.42571	7.30127	7.37502	8.03881	8.1563	7.55031	7.7776
AGAP2-AS1	6.29083	6.924	5.84941	5.66139	5.67862	6.06667	6.38325	5.99152	5.9722	6.16479	5.469	6.236	5.93057	7.01381	6.01681	5.51724	6.0034	5.94356	6.2228	5.34505	6.07028	5.44424	5.65451	5.36081	5.52055	6.34025	6.49274	6.51082	6.2333	5.84216	4.92404	5.85414	6.74185	5.90722	6.04979	5.96134	6.60538	6.14919	6.24357	6.90259	5.86859	6.41614	5.33378	6.09692	6.32318	5.99747	5.52228	5.7528	5.45567
USP3-AS1	9.54014	9.37619	9.04379	8.7931	9.10008	8.96684	8.97407	9.03383	8.83936	8.62991	8.75104	8.86482	9.0381	9.33574	9.29415	9.09832	8.90238	9.30369	9.10454	8.74264	8.76331	9.09959	9.01826	8.94131	8.74597	9.10355	8.75771	9.38653	9.23122	8.90417	8.9395	9.30605	9.14061	9.3343	9.04717	9.16012	9.16098	9.64285	9.28551	8.74471	8.67594	8.6579	8.95004	8.97423	8.76652	9.28201	9.18453	8.72681	8.72102
LOC100130872	3.31683	3.10524	3.73394	4.74386	3.60823	4.09984	1.0257	4.40655	4.02467	3.22619	2.00957	3.06608	3.12321	4.07521	3.07821	2.88497	3.24259	4.28645	4.27527	3.22957	2.16339	1.53735	4.3744	4.99824	3.01805	2.09232	3.1235	3.95282	4.31391	4.09214	3.7665	2.30981	4.2638	3.7196	4.18919	0.916948	4.18505	3.22862	2.93776	4.71496	4.58848	5.29415	3.89321	4.38071	0.965624	3.74113	2.11629	2.94545	1.75523
CREB3L2-AS1	4.59694	5.22072	7.00696	7.0002	5.93016	5.5946	6.80706	6.80865	7.14805	5.54812	5.91646	4.94055	6.82365	7.44445	6.8508	4.81097	5.35806	7.12517	6.87163	6.03693	5.62282	4.70727	7.79586	7.54843	5.95665	4.41425	5.23898	6.71364	6.84564	5.6771	5.9487	7.59522	7.57884	5.07323	5.36753	7.5463	7.15287	5.46566	5.5492	6.9713	6.63911	7.31521	5.17332	5.66082	5.05309	7.44157	6.56255	5.7528	5.66213
TSTD3	6.12418	5.48991	6.05587	6.21779	5.93016	5.49839	5.41802	6.12276	5.74087	5.72869	6.40189	6.3391	5.93057	5.94968	5.40014	6.0549	5.02686	5.79546	5.76559	6.03693	5.62282	5.62481	6.09061	5.81537	5.95665	5.55175	4.99797	5.91218	5.62324	5.6771	5.73849	5.47974	6.06131	6.2221	5.66918	5.5608	5.22687	5.97586	5.49576	5.45193	4.10305	4.90713	5.72971	5.66082	5.82361	6.29912	6.09814	6.00434	6.79963
VAC14-AS1	6.53184	6.94655	7.50653	6.93148	6.77815	7.24032	6.80706	6.80865	7.32584	7.25594	7.13886	7.50349	6.8958	6.39714	7.04784	6.79186	7.06135	6.9954	7.33416	6.77389	7.37285	6.66663	6.2109	6.79574	7.16101	6.48464	7.03039	7.15794	7.33725	6.82253	6.96088	7.35421	7.73567	7.0254	7.19865	7.45611	7.5814	6.352	7.02522	7.42768	7.33571	7.74585	6.75828	6.52755	6.89636	7.11036	7.3566	7.38285	6.96469
SMIM6	4.41636	2.25725	4.4709	4.38129	4.74573	4.5473	4.72614	5.05863	4.91775	5.10066	3.59454	4.94055	4.70817	2.49025	1.49325	4.95536	4.93064	4.97833	4.40651	4.81454	3.74835	4.70727	5.02648	4.85385	4.60301	4.41425	4.70847	3.95282	4.03828	3.80264	5.02026	4.42529	4.72947	2.13463	4.58512	4.82384	3.26751	2.00623	4.72203	4.35239	5.48156	5.29415	3.89321	5.03279	4.87251	4.47809	4.65234	4.81992	5.45567
ZNF594-DT	2.09444	2.74267	3.73394	3.15889	1.2863	3.81033	4.48513	4.40655	4.38724	3.96315	3.59454	1.48112	1.53825	4.07521	4.3006	2.14801	2.39459	5.44399	4.83714	1.64461	3.74835	3.85927	5.47394	5.24978	3.01805	3.67728	3.86047	5.03083	4.99981	2.95464	1.65102	4.81232	4.62637	2.13463	3.11119	5.00441	4.85248	3.22862	2.08977	4.71496	4.58848	4.66612	1.08586	3.15832	3.77298	3.37856	4.83875	2.94545	3.3402
SYCE1L	3.6794	4.32764	4.95633	3.15889	2.87126	4.72787	1.0257	1.5992	4.38724	1.64123	3.59454	4.28847	3.12321	2.49025	1.49325	4.65051	4.59622	2.90794	2.20488	3.22957	2.16339	3.85927	3.15201	2.92785	4.24044	2.09232	4.3459	3.10483	2.59771	4.72017	4.58962	3.53221	3.77838	3.35702	3.84815	0.916948	2.41952	3.59119	3.46828	3.13	4.95105	2.79165	3.89321	1.57335	4.66606	2.89313	2.96429	4.16784	4.56259
LOC100130987	3.31683	3.63576	4.4709	1.57393	3.60823	3.44776	2.61066	3.18416	3.53924	3.96315	3.59454	3.80305	1.53825	4.81218	4.95268	3.3704	4.32059	3.39336	4.40651	3.96654	5.33332	1.53735	3.15201	4.69338	3.01805	4.41425	4.3459	3.59025	3.69724	4.72017	4.15352	4.18428	4.39505	4.0091	4.02872	4.08687	4.34552	3.8807	3.8553	4.35239	5.24056	4.01404	3.89321	3.15832	4.66606	4.03064	4.04229	1.36049	4.07716
LOC100130992	5.71893	6.47448	7.00696	6.61833	6.77815	7.01545	6.45196	6.35409	6.34659	6.39611	5.71001	6.52551	5.93057	6.39714	7.32614	6.58541	6.04994	6.36737	6.59719	5.34505	6.25086	6.06091	5.47394	6.38728	6.79064	7.04652	6.66782	6.14045	6.9299	6.30514	6.72427	6.8746	6.55799	6.04152	6.70945	6.2745	6.02833	5.91312	6.17723	6.0686	6.63911	6.69854	6.51212	6.32824	6.32318	6.45385	6.39427	6.85234	6.2788
LINC01135	0.509474	2.25725	2.14898	1.57393	1.2863	2.22537	1.0257	3.18416	2.80227	1.64123	3.59454	1.48112	3.12321	4.07521	3.07821	0.563045	2.88002	2.90794	1.46791	1.64461	2.16339	1.53735	1.56704	2.92785	1.43309	4.41425	4.3459	3.10483	1.37532	0.63271	0.0660607	2.30981	2.19341	0.54967	2.26319	3.23888	1.68255	0.421267	-0.232163	3.13	3.36609	1.20669	1.08586	3.15832	2.55059	0.571204	2.11629	1.36049	1.75523
CKMT2-AS1	3.6794	4.45888	5.60841	4.38129	3.60823	3.81033	2.61066	3.18416	2.80227	5.10066	5.469	4.94055	3.12321	2.49025	5.19369	4.02248	4.46498	2.90794	4.5268	3.96654	3.74835	3.85927	3.15201	3.41327	1.43309	4.89967	3.1235	3.10483	2.96028	4.72017	4.15352	3.04678	2.67884	3.35702	5.36753	2.50191	2.90494	3.59119	4.41169	4.35239	4.10305	1.20669	2.67082	5.82128	5.48919	0.571204	4.04229	5.26738	3.3402
DPP9-AS1	7.74788	8.27961	7.50653	7.64002	7.55309	7.55927	8.01438	7.82802	8.0628	8.08417	6.86755	7.98891	7.76707	7.61953	8.45903	7.63986	8.14412	7.38043	7.67085	7.83444	7.58966	7.8772	7.54432	7.61715	7.87603	7.76474	7.91358	7.35276	7.93501	7.50308	8.09397	8.09117	8.35933	7.66861	7.8779	7.57516	7.79108	7.98351	8.27166	8.4639	8.28892	8.59039	8.05164	7.63944	8.06366	7.69015	7.59526	7.98984	8.23097
ZBTB20-AS1	8.6336	8.64613	8.91716	8.65075	8.86373	9.00235	8.7468	8.73875	8.9655	8.43564	8.85506	8.84744	9.05395	9.06011	8.99309	9.09832	8.92128	9.58882	9.30291	8.6333	8.57278	8.90367	9.03465	8.81049	9.28484	8.83379	8.88727	9.17092	9.23537	9.25842	9.08565	9.2985	9.28723	9.02135	8.98839	9.4128	9.14471	8.89294	8.88418	8.87595	8.87916	9.03324	8.36198	8.62864	8.6451	9.34269	9.22272	8.93792	8.95491
CCDC183-AS1	6.29083	6.08507	4.95633	3.15889	5.67862	5.84986	5.78059	1.5992	4.91775	5.54812	3.59454	5.56858	5.23869	2.49025	4.95268	5.08661	4.71652	4.83394	4.83714	6.16817	4.48532	5.78527	3.15201	4.51281	4.89252	5.55175	5.23898	3.59025	4.64833	5.15627	5.84742	5.36871	5.15689	5.50387	6.04979	5.44051	4.85248	5.55055	4.97729	5.24547	5.24056	4.37661	6.86721	5.96567	5.48919	4.81913	5.15191	6.85234	5.8427
SNAP25-AS1	0.509474	1.52028	3.73394	3.15889	1.2863	0.640407	1.0257	3.92113	4.38724	1.64123	3.59454	1.48112	3.12321	2.49025	1.49325	0.563045	1.65762	4.04544	3.58339	1.64461	2.16339	1.53735	3.15201	3.41327	1.43309	2.09232	1.53854	3.95282	2.96028	0.63271	0.0660607	3.04678	3.77838	2.13463	1.52622	2.50191	2.90494	0.421267	1.3528	1.54503	1.78113	4.01404	1.08586	3.15832	2.55059	2.89313	2.60172	1.36049	1.75523
NEMP2	8.23057	7.90686	7.43438	7.30185	8.31972	8.12422	7.40074	6.95675	7.52109	8.51159	8.69607	8.82985	7.15296	6.88257	7.47053	8.51141	8.22748	7.02895	7.19583	8.30282	8.31314	8.1072	7.3484	7.3741	8.55203	8.46736	8.4574	7.72541	7.75035	8.13256	8.11591	7.46632	7.3553	8.70449	8.5959	8.40076	8.03423	8.27302	8.25568	6.83044	6.99058	7.31521	7.95622	7.59572	8.02091	7.53699	7.59526	7.73553	7.04064
ZNF503-AS2	6.29083	6.83014	7.00696	6.70321	6.04119	5.76969	6.51755	5.99152	6.57486	6.39611	6.09704	6.3391	6.49245	6.39714	6.24813	5.69233	6.04994	6.1406	6.07277	6.28847	4.97075	5.62481	6.2109	6.48856	6.38728	5.55175	5.626	6.39761	6.2333	5.99026	5.9487	5.85414	6.28088	6.10426	6.04979	5.87114	6.20611	6.86421	7.02522	6.18889	6.63911	6.8214	5.84074	6.09692	5.48919	6.45385	6.02318	5.7528	6.00316
LOC100131257	6.39212	6.50517	5.84941	6.52813	6.84089	6.83023	6.58029	6.35409	6.42676	7.79097	7.36713	8.02028	5.44514	4.07521	4.95268	7.52883	7.86056	6.1406	6.35868	7.52725	6.68695	7.64587	5.95936	5.81537	8.2275	8.32114	8.59382	5.99235	6.29815	6.6988	7.07729	5.67905	5.65285	7.96752	7.75504	8.17434	7.74864	8.50342	8.39355	6.75449	6.02905	6.33597	6.86721	6.78281	6.69354	6.06306	6.53583	6.11537	5.21467
GREM1-AS1	0.509474	1.52028	4.95633	3.89586	4.74573	2.96233	4.48513	3.18416	4.38724	1.64123	2.00957	3.06608	5.93057	4.07521	4.3006	0.563045	1.65762	2.90794	7.10212	3.22957	2.16339	1.53735	4.3744	5.24978	3.01805	2.09232	1.53854	6.89142	5.28221	0.63271	3.23599	4.81232	6.90491	0.54967	-0.0587384	4.08687	4.00448	2.00623	3.46828	4.35239	3.36609	4.01404	1.08586	1.57335	0.965624	5.85661	6.13421	2.94545	1.75523
RAB6C-AS1	4.7574	4.32764	3.73394	3.15889	5.19319	4.72787	3.83305	4.76912	3.53924	3.96315	4.81693	5.18156	5.44514	4.81218	4.95268	4.26348	4.16012	5.10957	4.92734	3.96654	5.33332	5.44424	5.47394	4.51281	3.75502	4.89967	3.1235	5.64088	5.1479	5.3876	4.15352	5.47974	5.15689	4.94199	3.84815	5.16488	5.38299	4.94483	4.2914	4.71496	4.58848	4.37661	4.54529	5.82128	2.55059	5.21506	5.22063	3.68241	4.07716
RDM1P5	8.02517	8.27071	9.53268	9.41314	6.14428	7.35465	9.40508	9.53584	9.60533	7.83105	7.21903	7.50349	9.54387	9.70942	9.97303	8.06289	7.99747	9.69715	9.58512	7.75314	7.83582	7.60344	9.64919	9.72226	8.2275	7.76474	8.4089	10.052	10.0276	8.13256	8.53774	10.334	10.2692	8.1271	8.20336	10.0692	10.082	7.87248	8.06705	10.235	10.3848	10.6011	7.85404	7.456	7.65212	9.88182	9.99281	7.38285	7.1815
C11orf91	3.6794	3.10524	2.14898	1.57393	1.2863	2.22537	1.0257	1.5992	1.21731	1.64123	3.59454	4.28847	3.12321	2.49025	3.81517	2.88497	2.39459	0.58601	2.20488	3.22957	2.16339	3.12231	1.56704	0.605919	3.01805	4.41425	3.1235	2.36786	2.11228	2.21767	1.65102	2.30981	1.45645	4.45656	3.11119	0.916948	2.41952	2.74319	2.08977	3.13	1.78113	2.79165	1.08586	1.57335	2.55059	0.571204	2.96429	1.36049	3.3402
LINC00893	2.8314	3.63576	2.14898	4.38129	4.74573	4.5473	3.34763	3.18416	4.38724	3.96315	4.81693	3.06608	4.3456	5.29761	3.07821	3.73297	3.97955	4.04544	4.92734	4.45197	4.97075	3.85927	3.88897	2.92785	4.89252	4.89967	5.44543	3.95282	5.07575	2.95464	3.97295	3.04678	3.33092	4.25011	4.02872	4.61739	4.00448	4.12171	4.01576	3.86696	4.10305	1.20669	4.25578	4.74328	4.13555	3.37856	3.70125	4.53041	4.07716
DBIL5P	6.57556	6.31036	6.54129	6.61833	5.67862	6.42177	5.97989	6.45718	6.17151	5.34167	5.1795	6.236	6.06181	5.29761	5.19369	5.9206	6.33945	6.46865	6.25799	6.28847	6.07028	6.39533	6.52124	6.53666	6.56237	6.17978	6.58293	5.91218	6.26609	5.76199	6.13215	7.38306	7.03136	6.33103	6.00735	6.20235	6.20611	6.39855	6.77906	5.79296	5.48156	5.73025	6.13025	5.27379	6.01002	4.81913	5.77164	6.48977	5.66213
LOC100131496	6.73829	7.03335	6.54129	6.93148	7.30867	6.31283	6.95644	6.35409	7.09995	6.59542	6.53314	6.52551	6.58264	6.88257	6.24813	7.27729	6.67257	6.51675	6.62442	7.25932	6.55571	6.39533	7.12163	6.62829	7.21445	7.04652	7.03039	6.76018	6.66072	7.00775	6.72427	7.02863	6.83727	6.48041	6.76144	7.35989	7.19562	7.07948	7.00624	7.42768	6.63911	6.8214	6.9685	5.96567	7.07415	6.63729	7.05175	6.64589	5.66213
ZNF705E	0.509474	-0.0646812	3.73394	3.89586	1.2863	2.96233	1.0257	1.5992	1.21731	3.22619	2.00957	3.06608	3.12321	2.49025	1.49325	2.14801	2.88002	2.17097	1.46791	3.22957	2.16339	3.12231	3.88897	2.92785	3.01805	2.09232	1.53854	0.7829	1.37532	0.63271	2.38799	0.724852	1.45645	0.54967	2.26319	2.50191	0.0975884	0.421267	2.08977	1.54503	1.78113	1.20669	2.67082	1.57335	2.55059	2.15617	2.11629	1.36049	4.07716
LINC00887	0.509474	1.52028	2.14898	1.57393	2.87126	2.22537	2.61066	1.5992	1.21731	1.64123	2.00957	1.48112	3.86018	2.49025	3.07821	0.563045	0.0726617	2.17097	2.20488	3.22957	3.74835	3.12231	1.56704	0.605919	3.01805	3.67728	3.1235	2.36786	-0.209647	2.95464	2.38799	3.04678	1.45645	2.8716	2.74862	0.916948	0.0975884	2.74319	2.08977	1.54503	1.78113	1.20669	1.08586	1.57335	0.965624	2.15617	-0.205639	3.68241	4.56259
CCDC18-AS1	2.09444	1.52028	4.4709	3.89586	2.87126	3.44776	2.61066	3.18416	2.80227	3.22619	3.59454	3.80305	1.53825	2.49025	3.07821	4.26348	2.88002	4.28645	2.20488	4.45197	3.74835	1.53735	3.15201	3.77584	3.01805	3.67728	1.53854	3.59025	2.96028	4.09214	2.38799	3.89478	3.04141	2.13463	2.74862	3.7243	3.26751	2.00623	1.3528	3.13	1.78113	1.20669	1.08586	1.57335	3.28755	3.74113	3.4948	2.94545	4.07716
LOC100131626	9.28755	9.21377	8.52401	8.34212	8.99366	8.86441	8.93859	8.8376	8.9108	8.95411	8.54873	8.71952	8.69812	8.86529	8.9111	9.02657	8.81075	8.93916	8.76864	9.16031	8.35322	8.69722	8.74695	8.95907	9.15419	8.66217	8.83316	9.28673	9.27215	8.9681	8.74202	9.44937	9.19567	8.98012	9.10365	8.70485	8.88875	9.33715	9.02758	8.4639	8.85794	8.88617	8.9124	8.71291	8.86649	9.13726	8.86314	8.5404	8.38459
LOC100131635	4.59694	4.7933	2.14898	3.89586	6.04119	5.39529	5.11316	5.68666	5.30477	6.03354	6.2575	5.18156	5.44514	4.07521	4.95268	5.31793	5.56451	4.28645	4.40651	5.10404	3.74835	4.3447	4.73697	4.51281	5.33998	5.26224	5.626	5.30646	4.99981	5.99026	5.49233	5.67905	4.82568	6.04152	5.91854	4.37638	5.14198	4.94483	5.25969	5.79296	4.10305	4.01404	5.17332	4.74328	4.13555	5.21506	4.83875	5.60841	3.3402
MZF1-AS1	7.70915	7.69687	7.43438	7.80275	7.47612	7.98913	7.79388	6.80865	7.81722	7.52387	7.94031	8.19536	7.72807	7.44445	7.42398	7.45786	8.10057	7.64129	7.88857	7.52725	7.44879	7.64587	7.44969	7.54843	8.2275	7.58417	8.4574	7.70176	7.69122	7.85188	8.16935	7.69064	7.69803	8.04952	7.79301	7.4868	7.46391	8.10075	7.90226	7.92007	8.08491	7.83604	8.00472	8.25985	7.95431	7.11036	7.43099	8.37171	7.86376
FAM83A-AS1	5.79488	5.95769	5.60841	5.66139	3.60823	4.88833	5.41802	5.05863	5.1242	4.81115	4.81693	3.80305	4.3456	4.07521	4.66317	5.42103	5.68737	4.28645	4.83714	5.34505	4.48532	3.12231	3.15201	4.30636	4.60301	4.41425	4.70847	4.48334	4.64833	4.33315	3.97295	4.81232	4.51534	3.35702	4.89546	3.23888	4.62115	5.46566	6.03462	4.71496	4.10305	4.66612	4.54529	5.82128	5.05309	4.27164	4.65234	3.68241	4.07716
USP30-AS1	6.88451	7.28405	6.05587	5.82186	6.2405	7.11614	6.69812	6.35409	5.9722	6.39611	7.29498	6.83867	6.06181	6.19069	6.8508	7.1329	6.96748	6.31393	6.54116	6.77389	7.11759	7.0292	5.95936	6.48856	7.0478	5.26224	5.626	5.99235	6.32951	6.60999	7.39698	6.45277	6.86017	7.0254	6.81163	5.67184	6.66744	6.72505	6.86587	6.58943	4.95105	6.16088	6.86721	6.61775	6.9429	5.85661	6.39427	7.08841	6.14755
LINC00271	2.09444	3.10524	3.73394	3.15889	3.60823	3.81033	4.19562	3.92113	4.67674	3.96315	2.00957	3.80305	3.12321	2.49025	4.66317	2.14801	2.39459	3.75593	4.27527	4.45197	2.16339	3.12231	4.73697	3.41327	1.43309	2.09232	3.1235	4.48334	4.54524	2.95464	0.0660607	3.89478	3.57193	2.13463	2.26319	4.61739	3.79803	2.00623	3.46828	3.86696	3.36609	4.37661	2.67082	3.15832	4.13555	2.15617	2.96429	4.16784	3.3402
CADM3-AS1	9.55113	9.68519	9.04379	9.19598	10.5366	10.5756	8.87745	8.81837	8.97886	9.63558	9.6169	9.75258	7.46899	7.61953	7.96898	9.38003	9.36037	8.02064	8.50866	9.54548	9.58124	9.2989	6.99331	7.63934	10.6204	10.5558	10.6073	8.88619	9.05948	10.2196	10.3526	7.0647	7.99561	9.69687	9.87348	8.75615	8.96487	9.36085	9.40627	8.97966	8.9808	8.96824	9.69688	9.6555	9.75026	8.73611	9.03038	10.1902	10.4099
ZNF717	0.509474	3.10524	2.14898	1.57393	1.2863	0.640407	2.61066	3.18416	1.21731	1.64123	2.00957	3.06608	1.53825	2.49025	3.07821	4.46994	4.32059	2.90794	3.05287	3.22957	4.48532	1.53735	1.56704	2.19088	3.01805	2.09232	3.1235	3.10483	3.24978	3.44007	1.65102	3.04678	3.04141	0.54967	2.74862	2.50191	2.41952	3.22862	3.22727	3.86696	3.36609	3.52861	2.67082	4.38071	3.77298	4.03064	2.96429	3.68241	3.3402
INSYN2B	6.48675	6.78081	8.12625	7.87771	6.90101	6.66277	7.40074	7.70772	7.32584	7.57196	6.86755	6.69057	7.688	8.21817	7.60177	6.97244	7.27233	7.96971	8.30501	7.00216	6.80725	7.46808	7.29497	7.32016	6.98768	6.73618	7.09313	8.1666	8.30999	7.14051	7.32345	8.17606	8.1889	7.17903	7.10113	8.38455	8.22171	6.99112	6.86587	7.98798	7.93087	7.74585	6.57771	5.82128	5.91982	8.05502	7.96929	6.56994	6.2788
RRN3P3	8.48102	8.99871	8.74889	9.25341	8.5247	8.63476	9.00869	8.67601	9.09383	8.58374	8.57943	8.70029	9.11568	8.68007	8.9111	8.72795	9.09225	8.8481	9.08016	8.46479	8.67119	8.27881	8.55573	8.89594	8.9169	8.53526	9.131	8.78852	9.00224	8.31219	8.92715	8.3759	8.53326	8.69433	8.88084	8.79346	9.04887	8.40426	8.82041	8.57846	8.6013	8.73807	8.69319	8.2876	8.46547	8.43539	8.7745	8.79511	8.46948
C2CD4D-AS1	5.03304	3.84221	4.95633	4.38129	5.53423	5.49839	4.72614	4.76912	4.38724	5.54812	5.469	5.18156	3.86018	4.07521	3.07821	4.95536	4.46498	3.75593	3.78984	4.45197	4.97075	3.85927	3.15201	4.85385	4.60301	2.09232	4.70847	3.10483	3.24978	5.49069	5.11045	3.89478	3.77838	4.63713	5.29881	3.7243	3.79803	4.32816	5.5492	5.24547	3.36609	2.79165	3.89321	4.38071	5.21355	3.74113	4.43822	5.60841	6.00316
PHKA2-AS1	7.89318	7.96322	7.64083	7.40682	7.59008	7.38187	7.94456	7.90298	8.03749	7.42259	7.682	7.63086	7.26617	7.53464	7.76003	7.82043	7.738	7.35419	7.65774	7.4775	6.91828	7.64587	7.67557	7.61715	7.41037	6.73618	7.09313	7.67772	7.6791	6.78246	7.46694	7.82288	7.80812	8.00088	7.45696	7.51686	7.56519	7.78759	7.89196	7.98798	7.45355	7.8066	7.68577	7.35471	7.47342	7.46602	7.48785	7.42658	7.11279
LOC100132215	9.05251	8.76504	8.2575	8.49279	8.15666	8.46696	8.52554	8.61043	8.58363	8.73926	8.38461	8.66103	8.81437	9.14846	9.02463	8.56867	8.48629	8.76094	8.69993	8.4901	8.8216	8.61416	8.84317	8.83954	8.65226	8.43217	8.71845	9.03557	9.10097	8.42061	8.41921	9.12146	9.09307	8.55529	8.52998	8.61043	8.69378	9.11126	8.91504	8.33945	8.52259	8.40636	8.34324	8.58458	8.20403	8.67449	8.84148	8.4373	7.90498
NPIPB5	5.36746	4.69021	5.84941	5.82186	5.19319	4.09984	5.11316	5.50609	5.74087	6.39611	5.71001	5.18156	6.06181	6.19069	5.74117	5.2069	4.82755	6.1406	5.2405	5.10404	6.55571	5.23779	6.2109	5.65031	5.52055	5.55175	4.70847	4.48334	4.64833	5.02503	5.89895	5.11717	5.54391	4.0091	5.43311	5.67184	5.45514	5.06512	4.89712	5.93735	5.24056	5.45461	4.99275	4.74328	5.48919	5.85661	5.98419	6.21847	6.39909
FRG1HP	5.63876	5.86606	2.14898	4.74386	6.04119	5.92581	5.11316	3.92113	4.67674	5.10066	3.59454	5.38801	3.86018	5.94968	3.07821	4.95536	4.82755	4.83394	4.63784	5.89254	6.41132	6.39533	5.26748	5.36081	6.47748	5.99921	6.0621	5.99235	5.51827	7.10844	6.40591	5.24841	5.08094	6.10426	5.91854	5.77493	5.22687	5.37546	5.38255	3.86696	3.36609	4.66612	5.72971	6.09692	6.17508	5.42919	5.57572	5.44795	4.92516
LOC100132356	7.62842	7.43516	7.00696	7.64002	7.30867	7.77996	8.14464	7.27162	7.66025	7.42259	7.29498	7.95685	8.04604	7.77565	7.76003	7.35746	7.57251	7.64129	7.95441	7.94839	7.44879	7.64587	8.04278	7.70395	8.033	7.70703	7.51582	7.90184	7.85105	8.11653	8.02606	8.00098	8.22463	7.72958	7.72916	8.01498	8.0224	7.5193	7.77346	8.17439	8.00994	8.05218	7.62501	8.04909	7.50478	7.93753	8.09357	7.33777	7.42766
CLDN24	3.31683	3.84221	4.95633	4.38129	4.09366	4.34085	3.83305	3.92113	4.02467	4.81115	4.3315	4.94055	4.3456	4.81218	4.95268	4.65051	4.46498	4.83394	5.49766	3.96654	2.16339	4.99678	3.88897	4.99824	3.75502	4.41425	3.1235	6.14045	5.51827	4.5396	3.7665	5.76925	5.29775	3.7196	4.58512	5.5608	4.85248	4.32816	4.41169	4.71496	4.95105	4.37661	3.40778	3.15832	4.42506	4.96352	4.65234	4.16784	5.21467
PGAM1P5	6.39212	6.41105	7.57524	7.0002	6.14428	6.36833	6.23515	5.68666	5.9722	6.03354	6.76446	6.43531	5.44514	5.29761	5.74117	6.23547	6.18119	6.01227	5.99147	5.89254	5.33332	5.78527	5.95936	5.81537	6.07694	4.89967	6.58293	6.33749	6.19974	6.24742	6.60522	6.0824	5.75413	5.90722	5.22666	6.04623	6.32641	5.27925	5.69857	6.29992	5.68802	6.41614	4.99275	5.66082	6.01002	6.9806	6.42372	6.64589	6.14755
ZRANB2-AS1	10.1942	10.2172	10.6207	10.6534	10.2492	10.3252	10.7823	10.7866	11.0518	9.74451	9.74428	10.2526	11.3822	11.4474	11.3182	9.93155	9.8687	11.2235	11.1873	10.2258	10.0882	10.1631	10.864	10.9513	10.1301	9.94407	10.3362	10.9415	10.9382	10.1185	10.0448	11.4434	11.3497	10.3873	10.3174	11.2081	11.2146	10.262	10.2826	10.8327	10.8765	10.993	10.1275	9.81653	10.0398	10.8156	10.8326	9.73986	9.37729
PAXIP1-AS2	8.33602	8.20678	7.19337	7.18864	8.20516	8.09162	8.01438	7.74895	7.90381	7.74975	8.03194	8.05097	7.8781	7.61953	8.03241	8.04686	7.76615	7.95233	7.8773	7.87343	7.94475	7.64587	8.22526	7.90054	7.49918	7.76474	7.87839	8.37536	8.38654	7.77226	7.48391	8.30228	8.44513	8.22915	8.24047	8.17434	8.06913	8.31001	8.10323	7.98798	7.50905	7.97487	7.88027	8.0163	8.04244	7.93753	8.1027	7.66427	8.05902
KDM4A-AS1	9.48389	9.25047	8.71883	8.58516	8.86373	9.09573	8.93859	8.9829	9.05651	8.91735	8.90439	9.11774	9.20359	8.89964	9.21435	9.16667	9.04708	9.03309	9.06534	9.16031	9.17462	8.92105	8.86167	8.82024	9.1678	9.33072	9.18959	9.08211	8.99248	8.82747	8.77687	9.26788	9.25303	9.16806	9.05761	8.81781	9.03717	9.25099	9.29727	8.96289	8.9808	8.95488	8.9746	9.04096	8.99353	8.82387	8.9055	8.92273	9.10396
LOC100132781	7.30389	7.01213	6.67254	6.21779	6.95873	6.79015	5.88368	4.76912	5.60963	6.49921	7.36713	7.15354	4.70817	4.07521	5.19369	7.16296	7.23253	6.1406	5.71584	6.50259	5.86383	5.78527	6.69633	6.03218	5.95665	4.89967	5.93086	5.99235	5.673	6.24742	5.68077	4.42529	4.51534	6.69942	6.28111	5.96134	5.87895	6.897	6.61333	5.6325	4.95105	5.599	6.9685	6.70264	7.03171	6.83799	7.08898	6.48977	6.14755
PMS2P9	0.509474	-0.0646812	2.14898	1.57393	2.87126	2.22537	2.61066	1.5992	3.53924	1.64123	2.00957	3.06608	1.53825	2.49025	3.07821	2.14801	2.39459	2.90794	2.20488	1.64461	2.16339	1.53735	1.56704	2.92785	4.60301	3.67728	1.53854	3.10483	2.96028	0.63271	1.65102	2.30981	-0.128515	0.54967	1.52622	2.50191	2.90494	2.00623	1.3528	1.54503	3.36609	2.79165	2.67082	3.15832	2.55059	2.15617	2.60172	4.81992	1.75523
MSC-AS1	5.36746	5.60774	6.54129	6.43191	4.45623	4.5473	6.51755	6.64359	6.17151	5.54812	4.3315	4.28847	6.66753	7.13411	7.27461	5.2069	5.28212	6.77583	7.06286	5.5515	5.86383	5.44424	5.81497	6.79574	5.68101	4.89967	5.93086	7.70176	7.66687	5.27657	5.19534	7.26401	7.23781	4.7976	5.22666	7.18373	6.83906	4.81358	4.97729	6.40302	5.68802	7.03958	5.33378	3.89528	5.60948	5.85661	5.94411	4.16784	4.07716
DPH3P1	6.48675	6.37826	7.35843	7.87771	6.71256	6.61769	7.13422	6.55339	7.09995	5.88915	6.09704	6.76652	7.42089	7.34823	7.86829	6.67157	6.41251	6.69453	7.23168	6.3995	6.91828	6.39533	6.9246	6.87271	6.71849	6.34025	6.82394	6.76018	6.9299	6.36063	6.69542	6.99164	7.10989	6.38256	6.73568	6.79959	6.40137	6.48736	7.00624	7.27296	7.13868	7.22905	6.13025	6.78281	6.52021	7.04694	6.87118	6.48977	5.8427
SHISAL2B	0.509474	1.52028	3.73394	1.57393	1.2863	3.44776	3.34763	3.92113	2.80227	3.22619	3.59454	1.48112	3.12321	2.49025	3.07821	2.14801	3.53209	2.17097	1.46791	1.64461	3.74835	4.3447	1.56704	2.92785	3.01805	2.09232	1.53854	3.59025	2.11228	0.63271	2.38799	3.04678	3.57193	2.13463	2.26319	3.23888	3.26751	2.74319	-0.232163	3.86696	1.78113	2.79165	1.08586	1.57335	0.965624	3.74113	-0.205639	1.36049	1.75523
FAM27C	0.509474	3.63576	3.73394	3.89586	3.60823	0.640407	2.61066	1.5992	2.80227	1.64123	4.81693	3.06608	3.12321	5.29761	4.3006	2.88497	0.0726617	2.90794	2.20488	1.64461	2.16339	1.53735	1.56704	4.06535	3.75502	4.89967	1.53854	3.59025	1.37532	2.95464	2.87342	2.30981	2.19341	3.35702	2.74862	3.23888	2.41952	2.74319	2.57519	1.54503	1.78113	3.52861	5.17332	4.38071	0.965624	2.15617	1.37932	1.36049	1.75523
LOC100133091	0.509474	-0.0646812	2.14898	1.57393	2.87126	2.96233	2.61066	1.5992	1.21731	1.64123	2.00957	1.48112	1.53825	2.49025	1.49325	0.563045	1.65762	2.17097	2.20488	1.64461	3.74835	1.53735	1.56704	2.92785	3.01805	2.09232	1.53854	0.7829	-0.209647	2.21767	1.65102	3.53221	1.45645	2.13463	2.26319	0.916948	1.68255	5.97586	2.08977	1.54503	4.10305	2.79165	1.08586	5.48024	3.28755	3.37856	1.37932	2.94545	1.75523
FAM27B	3.6794	3.10524	3.73394	1.57393	1.2863	0.640407	4.19562	1.5992	2.80227	3.96315	2.00957	3.80305	1.53825	2.49025	1.49325	0.563045	2.39459	0.58601	1.46791	1.64461	2.16339	1.53735	1.56704	2.19088	4.24044	3.67728	3.1235	5.03083	2.11228	2.21767	3.23599	3.04678	2.19341	2.8716	1.52622	3.23888	1.68255	3.8807	2.08977	3.86696	4.10305	3.52861	2.67082	1.57335	2.55059	2.15617	2.60172	4.81992	3.3402
SBF1P1	4.90179	5.66324	4.95633	3.15889	6.49575	6.195	4.19562	3.18416	5.46524	4.44858	5.469	5.87343	4.3456	2.49025	6.24813	4.65051	4.59622	4.67347	5.49766	1.64461	3.74835	4.3447	4.3744	4.30636	5.13353	4.41425	5.78647	4.48334	4.43421	5.02503	4.82095	3.89478	4.51534	6.04152	6.20805	5.96134	6.11996	4.32816	3.67473	3.13	4.95105	5.11358	5.33378	5.48024	5.91982	4.81913	4.92364	5.7528	5.66213
DEFB130B	0.509474	2.25725	2.14898	1.57393	1.2863	0.640407	3.83305	1.5992	2.80227	1.64123	3.59454	3.06608	3.12321	2.49025	1.49325	2.14801	2.88002	2.17097	1.46791	3.96654	2.16339	1.53735	3.88897	2.92785	3.01805	3.67728	1.53854	0.7829	1.37532	0.63271	1.65102	3.04678	2.19341	2.8716	3.40069	0.916948	3.55702	2.00623	2.08977	1.54503	1.78113	1.20669	2.67082	1.57335	2.55059	2.15617	2.60172	4.16784	1.75523
LOC100133286	10.9761	11.0301	9.5836	9.91823	10.1097	10.2788	9.98859	9.73362	9.93499	10.6552	10.389	10.693	10.2965	10.0677	10.5073	10.0807	10.3194	9.98475	10.0985	10.8467	10.5253	10.7876	9.74197	9.79327	10.6105	10.4803	10.765	10.2607	10.4601	9.89245	10.2272	9.85671	10.1039	10.6278	10.6853	9.42077	9.88712	10.201	10.4252	9.80713	9.58203	9.85415	10.6035	10.3903	10.4714	9.90436	10.0763	10.3292	10.0906
HOXA-AS3	8.52628	8.77767	7.10317	7.55121	9.25784	8.9758	8.14464	7.66529	8.0628	8.27058	8.1994	8.62067	7.09284	6.57771	7.10796	8.45179	8.41696	7.52852	7.79584	8.12034	7.89131	8.01308	7.67557	7.97224	8.39887	8.02306	8.22504	7.38281	7.89364	7.70953	7.93025	7.13424	7.6062	8.66341	8.8631	7.57516	7.81869	8.51402	8.76502	8.11489	8.00994	7.94815	8.56967	8.25985	8.68672	7.46602	7.95927	8.8443	8.60072
MRPL23-AS1	3.31683	3.39475	2.14898	1.57393	4.45623	4.34085	1.0257	3.18416	3.53924	3.96315	2.00957	3.80305	3.86018	2.49025	1.49325	3.3704	1.65762	0.58601	2.6903	3.96654	2.16339	3.12231	3.15201	2.19088	3.01805	4.41425	1.53854	2.36786	-0.209647	2.95464	4.15352	0.724852	-0.128515	2.8716	4.46482	0.916948	0.0975884	2.00623	3.8553	1.54503	3.36609	1.20669	2.67082	3.89528	3.77298	3.37856	1.37932	1.36049	4.92516
LOC100133920	0.509474	3.39475	4.95633	1.57393	1.2863	3.44776	3.83305	3.92113	3.53924	1.64123	2.00957	1.48112	4.99768	2.49025	4.3006	2.88497	2.88002	4.67347	3.58339	1.64461	2.16339	3.85927	4.3744	3.77584	3.75502	4.41425	4.3459	3.59025	3.69724	0.63271	2.87342	4.42529	4.39505	0.54967	3.40069	2.50191	1.68255	3.59119	3.22727	3.13	4.58848	1.20669	1.08586	1.57335	0.965624	2.15617	3.88182	2.94545	1.75523
UXT-AS1	9.07553	8.99871	7.8214	8.51645	7.94451	8.05826	8.32032	8.07493	8.27259	8.24114	8.03194	8.39998	8.77665	9.02941	8.92787	8.29775	8.27723	8.65747	8.4566	8.51498	8.73325	8.63538	8.74695	8.53073	8.20127	8.60011	8.77694	8.82182	9.16322	8.4969	8.29968	8.5514	8.58916	8.22915	8.51491	8.09686	8.44188	8.60614	8.43672	8.08419	7.56248	8.07705	8.48673	8.23157	8.22301	8.2923	8.35278	8.07473	7.73251
LINC01816	3.6794	3.63576	2.14898	1.57393	2.87126	3.81033	2.61066	3.18416	4.02467	1.64123	2.00957	3.06608	3.12321	4.81218	4.3006	0.563045	3.53209	2.90794	2.20488	1.64461	4.48532	1.53735	3.88897	0.605919	3.75502	4.41425	4.3459	3.95282	3.49079	2.95464	1.65102	4.18428	3.33092	2.13463	1.52622	2.50191	3.26751	2.74319	3.22727	3.13	3.36609	1.20669	2.67082	3.89528	0.965624	4.03064	3.70125	1.36049	1.75523
MAP3K14-AS1	6.34236	6.37826	6.79283	6.93148	6.04119	6.36833	6.64041	6.45718	6.70916	6.68562	7.05397	6.69057	7.51553	7.44445	6.77865	6.86683	7.17069	6.92586	6.82546	6.59881	6.55571	7.20977	7.12163	7.14508	7.16101	6.48464	6.66782	6.93265	7.19123	6.86153	6.509	7.38306	7.03136	6.88952	7.0602	7.68513	7.44632	6.61109	7.04396	7.42768	7.27298	6.98805	7.10822	7.12794	7.07415	6.9806	7.03277	7.33777	7.04064
UBOX5-AS1	6.57556	6.83014	5.60841	6.32882	6.71256	6.86923	7.04807	6.35409	6.70916	6.59542	5.91646	6.97297	6.96451	7.24514	6.35123	7.1329	7.01518	6.69453	6.75331	6.28847	6.25086	6.49154	5.95936	6.5832	6.85935	6.34025	6.0621	6.20916	6.61053	6.51535	6.57386	6.83338	6.79035	6.52695	6.95249	6.58937	6.7558	6.72505	6.45434	7.15974	7.20739	6.69854	6.21514	6.78281	6.74698	6.63729	7.17807	6.78675	6.70943
KDM7A-DT	2.09444	2.25725	4.4709	4.74386	4.45623	4.72787	3.34763	1.5992	1.21731	3.22619	3.59454	5.18156	3.12321	2.49025	3.07821	3.73297	3.53209	2.90794	3.78984	1.64461	3.74835	3.85927	3.15201	4.06535	4.24044	3.67728	4.3459	2.36786	2.59771	2.95464	3.7665	0.724852	1.45645	3.7196	4.18919	0.916948	2.41952	3.8807	1.3528	3.86696	3.36609	3.52861	3.89321	4.38071	3.77298	0.571204	2.60172	3.68241	4.07716
LOC100134317	0.509474	3.39475	5.3189	4.38129	4.74573	5.03272	4.48513	1.5992	4.02467	5.34167	4.81693	4.94055	3.12321	2.49025	4.95268	4.46994	3.97955	2.17097	3.05287	3.22957	4.48532	3.85927	3.88897	4.06535	5.13353	2.09232	1.53854	3.10483	3.24978	4.09214	4.45838	3.89478	4.11941	2.8716	4.02872	0.916948	2.90494	4.32816	3.8553	3.13	3.36609	4.90713	3.40778	1.57335	4.87251	4.27164	3.4948	4.53041	1.75523
NDUFB2-AS1	8.95656	9.18087	8.45276	8.90485	7.76203	8.26246	8.55708	8.04214	8.79474	8.65245	8.23839	8.51454	8.97288	9.02941	9.30703	8.24252	8.24759	8.77089	9.05037	8.35886	8.8216	8.75652	8.82443	8.78084	8.30345	7.58417	8.54977	9.0069	9.31978	8.14841	8.27063	8.51275	8.94026	8.63182	8.52998	8.3348	8.59344	8.55569	8.88418	8.02077	7.97095	8.17247	8.67831	8.17327	8.77941	8.39775	8.66164	8.23085	8.05902
HDAC5	6.48675	7.09519	7.76368	7.80275	7.30867	6.66277	7.53349	7.27162	7.52109	6.49921	6.86755	6.12497	7.31961	6.88257	7.22117	6.11763	6.86708	7.40619	7.19583	6.689	5.33332	6.58174	6.7765	7.50074	7.31573	7.30177	7.26646	7.04969	7.36778	7.26207	7.64349	7.32477	7.25519	6.38256	6.97468	7.2568	7.37371	6.25416	6.96751	7.92007	8.08491	7.92093	7.01659	6.85876	7.44136	6.91105	7.12528	7.86828	6.88452
CTAGE8	7.07933	7.31902	6.23644	7.50467	7.47612	7.85958	7.59555	7.27162	6.64358	7.06749	7.682	7.03571	7.42089	8.04484	6.7027	6.54032	7.27233	6.73576	6.4528	7.4775	7.65525	6.58174	6.69633	6.5832	7.41037	9.25219	7.51582	6.51082	6.41971	6.51535	6.17459	5.93431	5.80222	5.90722	7.79301	7.76244	5.7123	6.99112	6.6382	5.24547	6.53601	5.96157	7.42571	8.36777	7.47342	7.04694	6.53583	7.14185	8.57541
LOC100144595	4.41636	3.63576	6.54129	6.43191	5.53423	4.88833	5.41802	5.29964	5.46524	4.44858	5.1795	4.94055	5.93057	6.88257	6.35123	4.26348	3.24259	5.71529	5.16835	5.10404	4.48532	4.70727	7.23947	6.09777	4.24044	3.67728	5.44543	6.56426	6.47685	4.88064	4.31399	6.01025	6.21134	5.07323	5.07054	5.30927	5.65218	3.8807	2.57519	4.71496	4.58848	5.11358	3.40778	4.74328	4.66606	5.5254	5.98419	3.68241	4.92516
EPHA5-AS1	2.09444	3.63576	3.73394	3.89586	1.2863	2.22537	3.34763	1.5992	3.53924	3.96315	2.00957	3.80305	3.12321	2.49025	1.49325	2.14801	1.65762	0.58601	2.6903	1.64461	2.16339	3.12231	3.15201	0.605919	4.89252	4.41425	1.53854	0.7829	3.69724	4.33315	3.7665	2.30981	2.19341	2.8716	-0.0587384	0.916948	2.41952	3.59119	4.01576	3.13	1.78113	2.79165	2.67082	1.57335	2.55059	0.571204	1.37932	4.16784	1.75523
KLLN	4.41636	4.88952	4.95633	5.48082	5.19319	4.09984	3.83305	5.05863	3.53924	1.64123	5.1795	3.06608	4.70817	2.49025	3.07821	4.02248	4.46498	5.22987	4.27527	5.10404	4.48532	3.85927	5.02648	4.06535	4.24044	3.67728	4.3459	4.24233	4.03828	4.5396	3.97295	4.97278	4.62637	4.0091	4.33358	4.82384	4.95557	4.12171	4.41169	4.71496	1.78113	2.79165	3.40778	4.38071	3.77298	4.03064	3.70125	4.16784	4.07716
PDCD6IP	5.79488	6.27517	5.60841	4.38129	4.98674	5.49839	5.88368	4.76912	5.86117	5.34167	5.91646	5.38801	4.70817	5.29761	4.95268	6.23547	6.22241	5.44399	6.14973	6.3995	6.07028	5.62481	5.95936	5.65031	5.52055	3.67728	5.44543	5.82729	6.1302	5.15627	6.25589	6.55774	6.5297	6.43231	6.68273	6.04623	6.16368	5.70667	5.49576	5.6325	4.58848	4.90713	4.99275	5.27379	6.01002	5.32609	5.34895	5.26738	5.21467
RNU4ATAC	3.31683	2.25725	4.4709	3.15889	1.2863	0.640407	4.48513	3.18416	4.02467	3.22619	2.00957	3.06608	3.86018	2.49025	1.49325	3.3704	2.88002	2.90794	1.46791	1.64461	2.16339	3.12231	1.56704	3.41327	4.24044	4.41425	3.1235	2.36786	2.11228	0.63271	3.52549	0.724852	3.33092	0.54967	2.74862	3.23888	3.79803	2.00623	2.93776	1.54503	1.78113	1.20669	2.67082	3.89528	3.28755	0.571204	2.96429	1.36049	1.75523
PATE3	3.31683	2.25725	2.14898	3.89586	1.2863	2.22537	3.83305	3.92113	1.21731	1.64123	3.59454	1.48112	1.53825	2.49025	1.49325	2.14801	2.88002	3.39336	4.13088	3.96654	2.16339	1.53735	3.15201	3.41327	4.24044	3.67728	1.53854	3.10483	2.11228	3.80264	2.87342	3.53221	2.19341	3.35702	3.11119	2.50191	2.90494	2.00623	2.93776	3.13	1.78113	3.52861	2.67082	3.15832	2.55059	2.89313	2.60172	2.94545	1.75523
PEG3-AS1	7.01727	6.9011	6.79283	6.78339	6.04119	6.98026	6.95644	7.09105	5.74087	6.77051	6.09704	7.09583	7.15296	7.13411	6.77865	6.0549	6.09503	7.38043	7.19583	6.16817	4.97075	6.29223	6.61144	6.75567	6.07694	7.04652	7.15325	7.72541	7.39768	5.99026	6.54179	5.85414	6.37928	6.85345	6.90705	7.39268	6.54053	6.20263	6.48208	6.40302	6.17344	6.41614	6.29531	5.96567	6.45748	6.76103	6.87118	6.31468	6.51012
DBIL5P2	5.55387	5.71668	4.4709	4.74386	5.93016	5.76969	3.83305	4.40655	4.67674	6.16479	4.3315	5.18156	3.86018	5.29761	4.66317	6.23547	5.43021	4.4929	4.27527	5.73207	3.74835	6.06091	4.73697	4.69338	5.33998	4.89967	4.70847	5.42676	5.07575	5.58691	5.89895	3.89478	4.62637	6.48041	6.20805	4.08687	4.00448	6.30391	5.74512	3.86696	4.58848	4.37661	6.04005	6.32824	6.01002	5.09477	4.74856	5.44795	5.45567
BCL2L10	3.31683	2.74267	2.14898	3.15889	3.60823	3.44776	3.83305	3.92113	3.53924	3.96315	3.59454	1.48112	4.3456	4.07521	3.81517	3.3704	2.88002	2.17097	3.78984	3.22957	4.48532	4.70727	3.15201	4.06535	3.01805	3.67728	3.1235	2.36786	2.96028	3.80264	3.23599	3.53221	3.77838	4.25011	3.84815	3.23888	3.55702	3.8807	4.01576	3.13	1.78113	2.79165	5.17332	1.57335	2.55059	0.571204	2.11629	3.68241	3.3402
BCL2L11	4.20991	4.32764	4.4709	4.74386	3.60823	3.44776	5.27363	5.29964	6.07529	3.22619	2.00957	4.65104	5.44514	5.94968	5.40014	4.26348	4.32059	4.4929	5.49766	3.22957	3.74835	4.3447	6.61144	5.7352	3.01805	4.41425	3.1235	5.91218	6.09413	4.88064	3.7665	6.0824	5.42607	3.35702	4.33358	6.04623	5.82551	3.22862	4.2914	6.0686	4.10305	5.11358	2.67082	4.74328	2.55059	5.09477	6.09814	2.94545	4.07716
LINC00426	2.8314	1.52028	3.73394	1.57393	4.45623	2.22537	1.0257	3.18416	3.53924	1.64123	4.3315	1.48112	3.86018	2.49025	3.07821	3.73297	2.88002	0.58601	1.46791	3.96654	3.74835	3.12231	1.56704	2.19088	3.01805	3.67728	1.53854	3.59025	2.59771	2.95464	3.97295	3.04678	2.19341	2.13463	1.52622	0.916948	2.90494	2.74319	2.93776	1.54503	1.78113	1.20669	3.89321	3.15832	2.55059	2.89313	3.4948	2.94545	3.3402
LINC00092	5.55387	5.0646	5.60841	5.96625	5.53423	4.88833	5.97989	3.92113	5.60963	6.03354	5.91646	5.38801	5.44514	4.81218	5.88556	4.81097	5.80058	4.4929	5.43754	3.96654	4.97075	4.3447	4.3744	5.81537	5.33998	4.89967	4.99797	5.03083	5.28221	5.02503	5.68077	4.81232	5.29775	4.63713	4.98566	5.87114	5.22687	4.94483	4.89712	3.86696	4.58848	4.66612	4.54529	5.48024	5.05309	5.70049	5.40907	4.53041	4.56259
DNMBP-AS1	9.81097	10.0215	8.55837	8.71348	9.9193	9.84253	9.09716	9.25025	9.50733	9.64685	9.54095	9.83426	9.08514	9.25843	9.345	9.84149	10.0108	9.14443	9.24708	9.96202	9.92494	10.1484	9.45579	9.35075	9.90476	9.63921	9.74311	9.35655	9.45746	9.70685	9.8392	9.00562	9.39701	10.1588	10.2045	9.45222	9.71414	9.75442	9.81905	9.52803	9.41775	9.32043	9.75474	9.52172	9.6833	9.44465	9.63514	9.75709	9.83738
DCTN1-AS1	5.15333	6.00141	4.95633	5.27437	6.04119	5.99796	6.45196	1.5992	6.17151	4.81115	4.81693	6.236	5.62571	6.19069	5.40014	6.23547	6.18119	6.01227	5.71584	6.3995	5.86383	6.06091	6.42503	6.22063	6.07694	6.73618	5.44543	6.14045	5.89888	6.41407	6.08843	6.27944	6.21134	5.90722	4.79924	6.20235	5.58944	5.84753	6.14288	5.24547	5.68802	4.37661	5.84074	6.09692	5.82361	5.78066	6.06115	5.7528	5.45567
SH2B3	7.82236	7.90686	8.07971	8.46875	8.08072	7.85958	8.18557	8.07493	8.08768	7.87004	8.03194	8.27553	8.04604	7.61953	7.96898	8.47593	8.35343	7.61943	7.9651	7.83444	6.91828	7.46808	7.97644	7.90054	7.69987	7.30177	7.72836	7.4694	8.04302	8.16409	7.89261	7.94402	8.23343	7.80706	7.66236	8.50941	8.54467	7.69739	7.59439	8.2865	8.00994	8.1492	8.09708	7.94839	8.26024	8.47207	8.37556	8.27935	8.38459
RAMP2-AS1	5.46367	4.88952	5.60841	5.96625	3.60823	4.88833	6.07009	6.12276	5.30477	5.54812	3.59454	4.94055	4.99768	4.81218	4.66317	4.02248	5.35806	5.44399	5.71584	5.73207	5.86383	4.70727	5.47394	5.36081	6.38728	5.79276	6.29343	5.7371	6.16539	4.88064	5.68077	5.67905	5.00077	4.25011	4.98566	5.00441	5.93048	4.66919	4.2914	5.93735	5.68802	5.73025	4.78629	5.27379	4.66606	6.24363	5.90289	5.88405	5.21467
TPT1-AS1	5.71893	5.22072	5.84941	6.61833	6.04119	5.84986	5.66955	5.50609	5.9722	3.96315	5.91646	5.38801	5.23869	4.81218	5.74117	5.08661	5.68737	5.44399	6.2228	5.73207	6.55571	5.92966	5.65451	6.43881	5.68101	5.99921	5.23898	6.20916	6.5046	5.99026	5.49233	6.21671	6.34722	4.94199	5.66918	6.1264	6.32641	5.55055	5.65048	6.18889	5.24056	6.33597	5.47817	5.66082	5.82361	5.5254	5.77164	5.26738	5.66213
LOC100190986	5.26436	4.32764	7.70356	7.12852	6.04119	4.5473	5.97989	4.40655	5.86117	5.10066	4.3315	4.94055	4.99768	4.07521	5.88556	4.46994	5.20194	4.04544	5.49766	5.5515	3.74835	4.3447	5.02648	4.69338	5.13353	4.41425	4.70847	2.36786	4.74455	4.88064	5.73849	3.53221	5.36334	4.0091	4.58512	4.61739	4.18505	4.94483	4.97729	4.71496	5.68802	5.599	5.47817	5.66082	4.13555	4.96352	5.46679	4.16784	4.07716
C2CD4D	7.62842	7.6148	6.54129	6.43191	6.14428	6.57114	6.85859	6.8846	6.57486	6.92663	7.29498	7.15354	5.93057	5.94968	5.74117	7.30451	7.79376	5.22987	5.66431	6.03693	6.25086	6.1812	4.3744	5.56012	5.52055	6.17978	5.78647	4.87036	5.51827	5.58691	5.9968	4.97278	5.65285	6.73949	6.51112	6.1264	5.93048	8.0866	8.17298	6.18889	5.68802	6.06467	7.06313	6.85876	7.19444	5.21506	6.06115	6.71804	6.51012
ZFHX4-AS1	2.09444	1.52028	2.14898	3.15889	1.2863	0.640407	2.61066	3.18416	1.21731	1.64123	2.00957	1.48112	3.12321	4.07521	3.81517	0.563045	0.0726617	3.39336	2.6903	3.22957	2.16339	1.53735	1.56704	2.19088	1.43309	3.67728	1.53854	4.24233	3.49079	2.95464	1.65102	3.53221	3.04141	0.54967	-0.0587384	0.916948	1.68255	0.421267	1.3528	3.13	3.36609	3.52861	1.08586	1.57335	0.965624	2.15617	2.11629	1.36049	1.75523
LOC100192426	4.7574	4.88952	5.84941	5.66139	4.98674	4.88833	5.66955	5.29964	5.1242	4.44858	5.1795	5.72904	5.78618	6.73818	6.35123	5.08661	4.82755	5.54021	5.2405	5.10404	6.25086	4.99678	5.81497	6.03218	4.24044	5.26224	4.3459	6.0683	5.62324	4.5396	5.42361	5.47974	6.1003	4.63713	5.49585	5.5608	5.98023	5.55055	4.62582	5.93735	6.53601	5.73025	4.25578	3.15832	3.28755	6.45385	5.98419	5.26738	4.07716
CDH4	2.09444	2.25725	2.14898	3.15889	1.2863	2.96233	1.0257	1.5992	1.21731	3.22619	2.00957	3.06608	3.12321	2.49025	1.49325	0.563045	1.65762	0.58601	-0.117052	3.22957	2.16339	1.53735	1.56704	0.605919	1.43309	2.09232	3.1235	0.7829	2.59771	3.80264	1.65102	3.53221	2.67884	0.54967	-0.0587384	3.23888	2.41952	2.74319	-0.232163	1.54503	1.78113	4.01404	1.08586	1.57335	2.55059	2.15617	2.11629	1.36049	1.75523
GNE	6.91887	7.03335	8.12625	8.04967	7.39482	7.26976	8.03693	7.52994	7.55716	7.47412	7.43584	7.98891	7.37114	7.9821	7.64299	7.38322	7.52387	7.72556	7.33416	6.3995	7.20779	7.20977	8.1964	8.04055	7.10551	6.61588	7.09313	7.60308	7.72699	7.42713	7.43238	8.44595	8.40676	6.81646	6.78675	8.21157	7.91137	7.34013	6.94775	8.20325	8.52259	8.30472	7.10822	6.21721	7.30547	7.77088	7.84421	7.42658	7.68597
HCN4	0.509474	3.10524	2.14898	1.57393	1.2863	2.22537	2.61066	3.92113	2.80227	3.22619	2.00957	1.48112	1.53825	2.49025	1.49325	3.73297	3.53209	2.17097	3.05287	3.22957	2.16339	3.12231	1.56704	2.19088	1.43309	3.67728	1.53854	2.36786	1.37532	2.21767	2.87342	2.30981	2.67884	2.13463	1.52622	3.23888	1.68255	3.22862	3.46828	3.13	1.78113	2.79165	2.67082	1.57335	3.28755	0.571204	2.11629	1.36049	1.75523
MANCR	4.20991	4.18325	2.14898	1.57393	4.09366	4.34085	2.61066	1.5992	1.21731	1.64123	3.59454	1.48112	1.53825	2.49025	1.49325	3.3704	3.53209	3.39336	2.6903	3.96654	2.16339	3.12231	3.15201	2.19088	3.01805	2.09232	3.1235	2.36786	2.59771	2.95464	2.38799	2.30981	1.45645	4.63713	4.69615	0.916948	1.68255	0.421267	2.08977	1.54503	1.78113	1.20669	2.67082	3.15832	3.28755	0.571204	2.11629	4.16784	3.3402
KMT2E-AS1	5.46367	5.81796	6.3969	6.52813	5.19319	5.92581	5.66955	5.05863	5.60963	5.88915	4.81693	5.72904	6.18211	5.66018	5.88556	5.31793	5.02686	6.1406	5.90532	4.45197	5.62282	4.99678	4.73697	5.96347	5.52055	5.55175	6.58293	6.39761	5.62324	5.3876	6.08843	5.85414	5.15689	5.30456	5.36753	6.4088	5.93048	5.77882	5.5492	3.86696	4.58848	4.37661	5.33378	4.38071	5.35794	5.6156	5.77164	5.06093	3.3402
LINC01004	7.49816	6.94655	6.05587	5.48082	5.19319	5.49839	5.78059	6.24305	6.2617	5.88915	6.65343	6.236	5.93057	5.94968	5.74117	6.62913	6.0034	5.6304	6.11177	5.10404	3.74835	4.3447	6.32193	6.27834	5.8254	6.48464	6.49274	6.66554	6.41971	6.05898	5.27551	6.27944	6.69166	5.19353	5.872	6.74984	6.66744	7.18945	6.42605	6.58943	6.53601	5.29415	4.99275	5.27379	5.82361	6.18591	6.06115	5.88405	4.56259
FRAT1	0.509474	3.39475	2.14898	3.15889	4.09366	3.44776	2.61066	3.18416	1.21731	3.96315	4.3315	1.48112	1.53825	4.07521	1.49325	3.73297	2.39459	2.90794	-0.117052	3.22957	2.16339	3.85927	1.56704	2.19088	3.01805	3.67728	3.86047	2.36786	2.11228	0.63271	2.87342	2.30981	3.33092	2.13463	3.11119	2.50191	0.0975884	3.22862	3.22727	3.86696	1.78113	1.20669	3.40778	3.15832	2.55059	0.571204	2.11629	1.36049	4.07716
PCED1B-AS1	6.53184	6.04384	6.67254	7.30185	6.64385	5.49839	4.93259	6.35409	6.70916	6.28508	5.71001	6.12497	6.18211	5.66018	6.35123	6.3444	5.68737	6.6521	6.56945	6.50259	6.55571	6.06091	6.42503	5.36081	6.71849	6.17978	6.58293	6.14045	6.41971	6.78246	6.80753	6.0824	5.36334	6.27759	6.417	6.34321	6.96795	6.52979	6.42605	5.6325	6.02905	5.599	6.29531	6.21721	6.79851	6.18591	6.1694	5.88405	6.39909
LOC100240735	4.59694	4.02278	5.60841	6.21779	4.98674	5.5946	4.93259	5.05863	5.30477	4.81115	3.59454	6.00468	4.70817	4.07521	4.3006	5.42103	5.85402	5.22987	4.92734	4.45197	3.74835	4.3447	5.95936	5.81537	4.24044	3.67728	1.53854	5.82729	5.07575	4.88064	4.58962	6.01025	5.65285	4.45656	4.58512	4.61739	5.45514	4.66919	4.41169	5.24547	5.48156	5.96157	3.89321	5.03279	5.35794	5.21506	5.07976	4.53041	5.66213
MED16	5.26436	4.88952	5.84941	4.38129	4.74573	4.88833	4.93259	3.92113	4.38724	4.81115	5.1795	5.72904	4.70817	4.07521	4.3006	4.95536	5.35806	4.67347	5.2405	5.34505	4.97075	6.1812	3.88897	3.41327	5.95665	5.26224	5.93086	5.17522	4.18267	5.58691	5.9968	2.30981	3.04141	4.25011	4.79924	4.82384	3.79803	4.12171	5.1941	4.71496	4.95105	4.90713	5.17332	3.15832	4.42506	4.03064	5.40907	6.48977	5.8427
PIGK	3.6794	3.10524	3.73394	3.15889	4.09366	5.03272	1.0257	3.92113	2.80227	4.81115	2.00957	1.48112	1.53825	2.49025	3.07821	3.3704	3.7731	4.28645	1.46791	4.45197	2.16339	4.3447	3.15201	2.19088	3.75502	3.67728	3.1235	3.10483	3.69724	3.80264	3.7665	2.30981	1.45645	5.07323	4.79924	3.23888	2.41952	2.00623	3.22727	3.13	1.78113	3.52861	3.89321	3.15832	3.28755	4.27164	3.70125	5.06093	5.66213
LOC100268168	3.6794	4.18325	4.95633	3.15889	4.45623	3.81033	3.83305	3.18416	4.38724	5.34167	5.469	4.28847	4.70817	5.94968	4.95268	4.65051	4.82755	4.28645	4.5268	4.45197	4.48532	3.85927	5.02648	3.77584	4.60301	4.89967	4.3459	3.95282	4.74455	3.80264	3.7665	5.11717	4.51534	4.63713	4.33358	4.82384	5.05178	3.22862	4.52272	3.86696	3.36609	5.85054	4.25578	5.27379	5.05309	4.27164	4.31792	5.06093	1.75523
LOC100270746	3.31683	2.74267	2.14898	3.89586	2.87126	3.81033	3.34763	4.40655	3.53924	1.64123	3.59454	4.28847	3.12321	2.49025	1.49325	2.88497	2.88002	2.90794	3.34238	3.96654	2.16339	4.3447	3.15201	3.41327	1.43309	2.09232	3.1235	0.7829	1.37532	3.44007	3.23599	3.89478	2.19341	3.7196	3.6417	2.50191	1.68255	4.12171	5.05324	3.13	3.36609	1.20669	2.67082	3.15832	0.965624	3.37856	2.60172	3.68241	3.3402
ARHGEF33	6.44021	6.27517	5.84941	5.82186	6.14428	5.6848	6.23515	6.55339	5.74087	6.16479	6.09704	6.00468	5.23869	7.13411	5.40014	6.49378	6.04994	6.77583	6.39074	5.10404	5.86383	6.06091	6.7765	6.38728	5.52055	5.79276	6.29343	6.89142	6.63584	5.91811	5.42361	6.27944	5.84877	5.90722	5.91854	6.93932	6.63675	6.39855	6.24357	6.58943	4.58848	6.25108	6.29531	5.48024	6.25103	6.59357	6.87118	5.7528	4.92516
LINC00899	5.55387	5.66324	5.3189	5.03336	5.53423	5.39529	3.34763	3.92113	4.02467	4.81115	3.59454	5.18156	5.23869	4.81218	4.3006	5.2069	5.62725	5.10957	5.2405	5.73207	6.25086	4.99678	3.15201	4.06535	5.8254	6.34025	5.626	5.42676	4.03828	5.3876	4.70992	3.89478	5.15689	5.75912	5.96363	4.08687	4.62115	5.17615	5.7902	5.45193	4.10305	4.90713	5.47817	5.48024	4.42506	4.96352	4.31792	6.56994	5.8427
SMG1P3	2.09444	2.25725	2.14898	3.89586	1.2863	2.96233	3.34763	3.18416	3.53924	1.64123	3.59454	3.80305	1.53825	2.49025	3.07821	3.3704	3.7731	2.17097	2.20488	3.96654	3.74835	1.53735	3.88897	2.92785	3.01805	3.67728	3.1235	0.7829	1.37532	2.95464	2.38799	2.30981	1.45645	0.54967	3.11119	0.916948	3.26751	0.421267	2.08977	1.54503	1.78113	3.52861	3.40778	1.57335	2.55059	3.37856	3.25379	2.94545	3.3402
AIRN	5.26436	5.48991	5.84941	6.52813	5.37376	5.49839	5.88368	5.50609	4.67674	5.72869	6.2575	5.18156	5.62571	6.19069	5.40014	5.42103	5.80058	5.10957	5.71584	5.89254	5.33332	6.06091	5.81497	5.24978	4.60301	5.55175	5.44543	5.53779	5.34494	5.15627	5.68077	5.11717	5.89385	6.10426	5.36753	4.82384	5.82551	5.37546	5.49576	6.0686	5.48156	5.96157	4.78629	5.82128	5.72051	5.78066	5.90289	5.7528	4.92516
RASA4B	3.6794	3.10524	2.14898	3.15889	2.87126	4.09984	3.34763	3.18416	1.21731	3.96315	3.59454	3.80305	1.53825	2.49025	4.3006	2.14801	2.39459	2.17097	-0.117052	3.22957	2.16339	3.12231	1.56704	0.605919	3.75502	4.41425	4.3459	0.7829	2.11228	2.95464	3.52549	0.724852	2.19341	2.13463	2.26319	2.50191	2.41952	3.59119	3.22727	3.13	3.36609	4.01404	2.67082	1.57335	2.55059	2.15617	2.11629	4.53041	4.07716
CMC4	4.59694	4.18325	3.73394	4.74386	3.60823	3.44776	2.61066	1.5992	3.53924	4.81115	4.3315	3.80305	1.53825	2.49025	3.81517	4.81097	3.97955	4.4929	4.13088	3.22957	3.74835	3.12231	3.15201	2.19088	3.75502	3.67728	4.3459	4.87036	4.18267	3.44007	2.87342	4.63174	4.82568	4.0091	4.02872	3.23888	3.55702	2.74319	3.67473	4.71496	4.58848	3.52861	3.89321	1.57335	3.28755	4.27164	3.88182	1.36049	1.75523
LOC100272217	0.509474	-0.0646812	3.73394	3.15889	1.2863	2.22537	3.34763	3.18416	2.80227	1.64123	2.00957	1.48112	3.12321	2.49025	3.07821	2.88497	1.65762	2.90794	2.6903	1.64461	2.16339	1.53735	1.56704	2.19088	1.43309	2.09232	1.53854	3.59025	2.96028	2.21767	0.0660607	3.89478	2.67884	2.8716	1.52622	3.23888	4.00448	0.421267	2.08977	1.54503	1.78113	3.52861	1.08586	1.57335	2.55059	2.15617	2.96429	1.36049	1.75523
LINC00894	3.31683	2.74267	2.14898	1.57393	1.2863	0.640407	3.34763	3.18416	2.80227	1.64123	2.00957	1.48112	3.86018	4.81218	3.81517	0.563045	1.65762	2.90794	1.46791	1.64461	3.74835	3.85927	3.88897	2.19088	3.01805	2.09232	1.53854	0.7829	2.11228	2.95464	2.38799	4.18428	2.67884	2.13463	2.74862	2.50191	3.26751	2.00623	2.08977	3.13	1.78113	3.52861	4.25578	3.15832	2.55059	2.15617	3.4948	2.94545	3.3402
BCDIN3D-AS1	8.38599	7.83619	6.79283	7.06578	7.43605	7.58292	7.59555	7.21391	7.44613	7.61851	6.96377	7.92406	7.60434	8.04484	7.79703	7.61833	7.50729	7.80518	7.67085	7.37253	8.09413	7.72717	7.63313	7.34739	7.45546	7.76474	7.84232	7.44111	7.62956	7.55157	7.24597	7.0647	7.3227	7.82579	7.88963	7.5463	7.61329	7.90508	7.75083	7.27296	6.91041	7.83604	7.27568	7.7231	7.62384	7.36562	7.63356	7.51023	7.04064
LOC100286922	5.46367	5.60774	5.60841	5.48082	4.98674	5.03272	4.72614	4.40655	4.38724	5.34167	5.1795	4.65104	5.44514	4.81218	6.01681	4.26348	5.35806	3.75593	4.5268	5.10404	4.97075	3.85927	5.26748	4.51281	3.75502	4.41425	4.70847	4.87036	5.1479	5.02503	4.58962	4.63174	4.62637	6.43231	6.57062	4.82384	5.45514	4.66919	5.05324	4.35239	5.68802	4.01404	4.54529	5.03279	5.05309	4.65867	5.00381	4.81992	3.3402
VPS13A-AS1	7.04863	7.03335	5.84941	6.78339	6.33069	6.61769	6.38325	5.84713	6.2617	6.28508	6.2575	7.20904	6.39623	5.66018	6.77865	6.49378	6.89284	5.79546	6.18673	7.62189	7.02137	7.26527	5.81497	6.09777	7.66191	6.17978	7.21097	6.56426	6.47685	6.74123	6.91155	5.85414	6.63967	6.95906	7.25414	6.1264	6.20611	7.24145	6.88678	5.24547	4.95105	5.11358	6.91875	6.61775	6.69354	6.35256	6.63985	7.55031	6.2788
ANAPC1P1	4.59694	4.02278	2.14898	1.57393	2.87126	2.96233	1.0257	1.5992	3.53924	1.64123	2.00957	3.06608	3.12321	4.07521	3.07821	2.14801	2.88002	2.17097	3.05287	5.73207	4.48532	4.3447	1.56704	3.77584	3.75502	3.67728	3.1235	3.10483	1.37532	2.95464	3.52549	0.724852	2.19341	2.13463	4.02872	3.7243	3.26751	3.22862	3.67473	3.13	3.36609	2.79165	4.25578	3.15832	2.55059	2.89313	2.60172	4.16784	4.07716
LOC100287036	4.59694	3.63576	5.60841	4.74386	2.87126	4.88833	4.19562	5.05863	4.38724	4.81115	4.81693	4.65104	4.3456	4.07521	5.19369	4.02248	4.46498	3.75593	4.92734	3.22957	4.48532	4.3447	3.15201	4.30636	5.13353	2.09232	5.23898	4.24233	4.64833	4.88064	4.45838	3.89478	5.08094	4.63713	5.07054	4.61739	5.30704	4.81358	4.2914	5.24547	5.48156	6.16088	4.78629	3.89528	4.87251	4.47809	5.22063	5.06093	4.92516
MIF4GD-DT	6.00133	6.64956	6.05587	6.43191	4.74573	6.36833	6.64041	6.55339	6.99867	6.28508	5.71001	6.3391	6.82365	6.39714	7.04784	6.0549	5.80058	6.4189	6.80181	6.16817	3.74835	5.44424	6.42503	6.71444	6.29107	6.9503	5.93086	7.29069	6.77904	6.4656	6.17459	7.13424	7.14761	5.90722	6.59947	6.2745	6.7558	5.84753	6.07162	7.61112	6.02905	6.49209	5.84074	5.27379	5.48919	6.59357	6.53583	6.00434	5.8427
TONSL-AS1	5.03304	5.48991	4.95633	5.96625	3.60823	5.28426	4.48513	5.68666	5.46524	4.81115	5.1795	6.12497	4.99768	5.66018	5.74117	5.08661	5.68737	5.10957	5.71584	5.34505	3.74835	5.78527	3.88897	5.24978	6.07694	5.55175	6.0621	5.53779	5.51827	5.76199	5.73849	5.24841	5.98001	5.50387	5.77415	4.37638	5.14198	5.84753	5.44026	6.29992	5.68802	6.25108	6.51212	5.48024	5.82361	4.96352	4.92364	5.88405	5.66213
DDX11L1	6.39212	6.7035	6.3969	6.70321	5.67862	6.52305	6.15498	4.76912	5.30477	6.59542	6.09704	6.12497	6.49245	4.81218	6.7027	6.11763	6.64252	5.3409	6.39074	5.89254	6.25086	6.58174	3.15201	6.09777	6.92494	5.79276	6.1824	5.82729	6.97026	6.1873	6.63592	6.0824	6.34722	6.16438	6.48042	5.77493	6.02833	5.17615	6.27563	6.49923	5.48156	6.56424	6.51212	6.78281	6.79851	5.6156	6.1694	6.56994	4.07716
EML2-AS1	3.96891	3.63576	5.60841	5.48082	1.2863	3.81033	3.83305	3.18416	3.53924	3.96315	2.00957	3.06608	4.3456	4.81218	4.95268	2.14801	3.53209	4.67347	5.3748	4.45197	4.48532	3.85927	5.26748	4.85385	4.89252	4.41425	4.3459	4.68979	4.91964	4.72017	4.31399	4.18428	5.15689	3.35702	4.18919	4.82384	4.74144	2.74319	3.8553	5.00447	5.24056	4.37661	3.40778	3.89528	3.77298	4.27164	4.92364	2.94545	1.75523
SH3RF3-AS1	7.32965	7.31902	8.99447	8.92266	7.06766	7.17957	8.33858	7.78902	8.08768	7.42259	6.65343	7.58964	7.76707	8.04484	7.90264	7.22126	7.38554	7.80518	7.91085	7.07088	6.91828	6.8949	7.90689	8.35411	7.0478	7.04652	7.03039	7.65326	7.99492	7.50308	7.68811	8.10856	8.35127	7.14958	7.83	8.09686	8.31191	6.61109	6.77906	8.87595	8.43934	8.81402	7.15194	7.18806	7.23241	7.90212	8.03753	7.38285	7.04064
TIPARP-AS1	8.66429	8.7523	7.64083	7.91378	8.08072	7.71722	7.96821	7.82802	7.90381	8.48672	8.41896	8.4698	7.76707	7.6997	7.86829	7.92937	8.02103	7.76592	7.9651	7.98446	7.65525	8.13726	7.83383	7.90054	8.55203	7.76474	8.4574	7.79413	7.91447	7.8901	7.80077	7.0647	7.73567	8.35057	8.51491	7.35989	7.99846	8.26047	7.93274	7.47577	7.33571	8.0011	8.05164	7.68188	7.95431	7.53699	7.81117	8.20598	7.73251
MANSC4	2.09444	3.39475	3.73394	3.89586	4.74573	3.44776	4.19562	5.05863	4.67674	3.96315	2.00957	4.65104	3.12321	2.49025	1.49325	2.88497	2.39459	4.04544	3.58339	1.64461	2.16339	1.53735	3.15201	2.19088	4.24044	3.67728	4.3459	3.10483	2.11228	4.09214	3.23599	3.53221	3.57193	2.8716	3.11119	3.23888	2.41952	4.32816	3.22727	3.13	3.36609	4.01404	4.25578	1.57335	4.13555	4.03064	3.4948	1.36049	4.07716
LINC00941	3.31683	3.39475	5.84941	3.89586	5.93016	4.5473	5.11316	5.50609	4.67674	3.96315	4.3315	4.94055	4.3456	4.81218	4.66317	5.60744	4.82755	6.1406	5.30921	5.34505	2.16339	4.99678	4.3744	5.24978	4.24044	4.89967	3.1235	3.95282	4.03828	5.02503	4.31399	5.11717	4.82568	4.45656	4.79924	5.16488	5.22687	3.8807	2.57519	3.86696	3.36609	4.66612	2.67082	3.15832	4.87251	4.27164	4.43822	5.06093	4.56259
ADPGK-AS1	8.16053	8.14964	8.55837	8.58516	7.51512	7.77996	8.57259	8.10699	8.51193	7.98108	7.682	7.98891	8.38374	8.46753	8.61219	7.7026	8.05566	8.65747	8.65444	8.27397	7.99628	8.22385	8.60047	8.45767	8.0913	8.11469	8.28001	8.81081	8.76477	8.05056	8.14821	8.73048	8.91314	8.21501	8.19393	8.43265	8.67879	7.88887	8.07618	8.43985	8.28892	8.0011	7.93135	7.76318	7.7858	8.33276	8.47032	8.23085	8.13027
DDX11L5	3.31683	4.32764	4.4709	5.27437	4.45623	4.34085	5.27363	3.92113	6.34659	3.96315	3.59454	3.06608	3.12321	4.07521	5.40014	4.46994	4.71652	4.28645	5.0924	3.22957	5.62282	5.23779	4.73697	4.85385	3.75502	5.79276	5.44543	4.87036	4.64833	4.33315	2.87342	3.89478	4.72947	4.0091	4.98566	0.916948	5.05178	4.94483	5.12539	5.00447	5.48156	5.29415	1.08586	3.89528	4.13555	2.89313	4.31792	1.36049	4.07716
LOXL1-AS1	2.8314	5.81796	6.90386	7.0002	4.74573	4.88833	6.80706	7.57648	7.40714	6.59542	5.71001	5.72904	7.688	7.6997	8.09316	5.84845	5.85402	6.60838	7.39865	5.73207	5.33332	6.06091	7.0589	7.20583	6.18797	5.26224	6.39652	7.19229	7.45569	4.5396	5.49233	8.5514	8.79333	4.94199	5.36753	7.65842	7.89849	5.06512	5.38255	8.64307	8.69999	8.88617	5.47817	3.89528	5.05309	6.80002	7.12528	6.40488	5.8427
SELENOKP3	3.31683	1.52028	2.14898	4.38129	1.2863	0.640407	1.0257	4.40655	2.80227	4.44858	2.00957	3.06608	3.12321	4.07521	3.07821	3.73297	2.88002	2.90794	2.20488	1.64461	4.97075	3.12231	1.56704	2.19088	3.75502	3.67728	3.86047	2.36786	-0.209647	3.44007	1.65102	0.724852	4.11941	0.54967	1.52622	3.23888	1.68255	3.59119	3.22727	4.35239	3.36609	4.01404	3.40778	1.57335	2.55059	3.74113	3.4948	3.68241	4.07716
AP4B1-AS1	8.76214	8.61128	8.41576	8.58516	8.48597	8.57704	9.00869	8.77911	9.04386	8.35547	8.54873	8.51454	9.14558	9.33574	9.39411	8.38959	8.31584	9.24779	9.09969	8.58713	8.63913	8.61416	9.1595	9.00252	8.30345	8.69223	8.48105	9.25458	9.0071	8.736	8.74202	9.21269	9.0979	8.37622	8.48429	8.93376	9.03717	8.68336	8.51267	8.78344	8.54931	8.98147	8.30502	8.79252	8.67298	9.38178	9.14087	8.41577	8.19818
LINC00582	4.41636	3.84221	4.4709	3.15889	4.74573	2.22537	3.83305	4.40655	4.02467	3.22619	4.3315	4.28847	3.12321	4.07521	4.3006	4.81097	4.32059	3.39336	4.40651	1.64461	5.33332	4.70727	4.3744	4.51281	3.01805	2.09232	4.3459	3.95282	4.43421	2.95464	3.7665	3.89478	4.62637	4.0091	3.40069	4.61739	4.00448	3.59119	4.41169	3.13	3.36609	4.37661	4.54529	3.89528	2.55059	3.74113	3.4948	3.68241	4.07716
LGALS8-AS1	8.34868	8.18798	7.8214	7.5963	7.69569	7.1482	7.43509	7.09105	6.88974	7.31365	7.05397	7.31401	7.76707	7.8478	7.96898	7.55173	7.14948	7.93474	7.85449	7.66698	8.43018	7.8772	7.67557	7.50074	7.54161	7.37772	7.26646	8.11382	8.01435	7.31921	7.36068	7.29471	7.67239	7.42003	7.79301	7.35989	7.51544	7.62094	7.48894	6.9713	6.63911	6.87911	7.2356	7.63944	7.47342	7.66924	7.731	7.24313	6.88452
TIMM23	6.618	6.16414	4.4709	5.66139	6.49575	5.49839	5.41802	5.84713	5.60963	5.88915	4.3315	5.87343	5.62571	5.66018	5.74117	5.84845	4.71652	6.20072	5.71584	6.28847	4.48532	6.66663	5.81497	6.09777	5.68101	6.17978	6.49274	6.56426	6.58477	5.91811	6.25589	5.76925	6.21134	6.04152	6.44906	6.1264	6.47263	5.97586	5.83393	4.71496	5.86859	5.599	6.29531	5.66082	5.82361	6.35256	5.677	6.00434	5.66213
LOC100287944	6.39212	6.67679	6.23644	5.96625	6.04119	6.36833	5.41802	5.99152	5.9722	6.39611	6.53314	6.3391	6.39623	6.57771	6.77865	5.7725	6.13875	6.73576	6.70313	6.50259	5.86383	6.1812	6.61144	6.22063	6.79064	6.61588	6.9648	6.76018	6.73287	6.60999	6.54179	6.15112	5.89385	6.16438	6.38421	5.96134	6.40137	5.77882	6.36775	5.79296	5.48156	5.11358	6.13025	6.52755	6.63805	5.78066	5.77164	7.03291	5.66213
WTAPP1	2.8314	3.10524	5.84941	6.09749	3.60823	4.09984	5.11316	4.76912	5.30477	1.64123	2.00957	3.06608	7.26617	7.24514	7.32614	0.563045	3.24259	7.95233	7.56243	3.22957	2.16339	3.12231	6.9246	6.75567	1.43309	2.09232	4.3459	5.30646	5.40506	2.21767	3.23599	8.51275	7.99561	0.54967	2.26319	8.47919	8.35968	3.22862	4.01576	5.45193	6.02905	6.06467	3.40778	3.15832	2.55059	4.27164	5.00381	2.94545	1.75523
GS1-279B7.1	4.41636	2.74267	3.73394	1.57393	4.09366	3.81033	3.83305	4.40655	4.38724	3.96315	5.1795	4.65104	3.86018	4.81218	1.49325	4.02248	3.53209	3.75593	3.97041	3.96654	2.16339	3.12231	4.73697	4.51281	3.01805	4.41425	3.1235	3.59025	2.96028	2.95464	3.52549	4.42529	3.57193	4.0091	2.26319	4.08687	4.34552	4.50873	4.2914	5.24547	1.78113	4.01404	2.67082	1.57335	2.55059	4.27164	4.31792	4.16784	4.07716
LDLRAD4-AS1	5.46367	5.81796	7.10317	6.85933	6.90101	6.83023	7.04807	7.21391	7.59235	7.31365	6.40189	6.76652	7.15296	5.66018	6.1371	6.86683	6.67257	6.81483	6.98098	5.73207	6.25086	6.29223	6.61144	6.62829	6.47748	5.79276	6.1824	6.93265	7.02876	6.97256	6.57386	7.29471	7.57884	6.77849	6.44906	8.03589	7.59743	6.25416	6.21078	7.42768	7.80349	8.21791	6.51212	6.93091	6.58033	7.69015	7.31006	7.14185	7.24709
LOC100288123	5.79488	6.47448	6.23644	7.12852	6.64385	6.36833	6.15498	6.12276	6.2617	7.06749	6.09704	5.87343	6.06181	5.94968	5.74117	6.0549	6.61182	6.01227	6.25799	5.73207	4.97075	5.44424	6.61144	6.16051	6.64254	6.73618	6.58293	6.14045	6.09413	6.56345	6.57386	6.70213	6.79035	6.52695	6.78675	6.47154	6.36437	5.37546	6.24357	6.18889	7.20739	7.08933	6.13025	5.82128	6.74698	5.78066	6.58878	7.03291	6.61322
LOC100288162	8.1461	8.35738	8.86322	9.23927	8.13179	8.69026	8.52554	7.93905	8.54823	8.58374	8.27636	9.0125	8.9561	8.21817	9.0857	8.19967	8.87679	8.11739	8.56594	8.58713	7.44879	8.63538	8.28129	8.21325	8.65226	8.60011	8.63657	8.05902	8.75325	8.50923	8.7207	8.39019	9.14061	8.24316	9.02607	7.95037	8.57737	8.26047	8.66568	9.29323	8.941	9.38161	8.36198	8.81176	8.86649	8.05502	8.449	9.27338	9.10396
LNCOC1	7.60751	7.43516	3.73394	5.48082	7.26358	7.46059	5.97989	5.05863	5.60963	6.49921	6.2575	6.97297	6.18211	6.19069	6.44744	6.86683	6.84085	5.87141	5.81369	7.13646	6.55571	6.8949	5.02648	6.16051	6.56237	6.17978	7.09313	6.33749	5.98018	7.14051	7.22593	5.24841	5.89385	7.08883	6.95249	4.37638	5.14198	6.92906	6.84465	6.0686	4.58848	6.16088	7.5288	7.7231	7.70709	6.18591	6.09814	7.03291	6.2788
HMGN3-AS1	9.65158	9.79796	7.50653	8.39411	9.0742	9.02842	8.60313	8.10699	8.4747	9.17261	8.77776	8.794	8.97288	8.93319	8.67316	8.69747	8.63108	9.28991	8.95709	9.20685	9.00888	8.9552	8.55573	8.76074	9.28484	9.23187	9.39029	9.26268	9.21871	9.10439	9.01735	8.17606	8.32681	9.11572	9.24732	8.49438	8.46828	9.47926	9.1751	7.84882	7.71186	8.05218	9.29043	9.36126	9.35364	8.84267	8.7162	8.8443	8.83205
NCAM1-AS1	4.7574	4.88952	5.3189	3.89586	4.74573	4.88833	2.61066	4.76912	2.80227	4.44858	3.59454	3.80305	1.53825	4.81218	4.66317	3.3704	4.71652	3.75593	3.97041	3.22957	4.48532	1.53735	3.88897	3.41327	5.13353	4.89967	3.1235	3.59025	3.69724	5.49069	4.45838	3.89478	3.33092	4.0091	4.58512	3.23888	4.62115	4.66919	3.8553	5.6325	5.68802	5.11358	2.67082	3.89528	2.55059	4.03064	3.88182	1.36049	3.3402
IL10RB-DT	4.41636	4.7933	6.3969	6.21779	5.53423	4.72787	5.97989	5.50609	5.74087	5.10066	4.81693	5.38801	4.99768	6.19069	5.58071	5.08661	5.49893	6.07786	5.71584	4.45197	4.48532	4.99678	5.26748	5.81537	3.01805	4.41425	4.99797	5.99235	5.34494	5.49069	5.11045	6.33956	6.44134	5.07323	4.58512	5.00441	5.22687	4.32816	5.32243	6.18889	6.42498	6.06467	4.25578	5.96567	4.66606	5.70049	5.81673	4.81992	4.56259
DDX11L9	3.6794	4.45888	3.73394	1.57393	3.60823	4.5473	3.34763	5.05863	4.02467	5.10066	2.00957	1.48112	1.53825	2.49025	4.66317	4.02248	3.97955	3.39336	3.58339	3.22957	3.74835	5.23779	3.88897	3.41327	4.24044	4.89967	3.1235	4.68979	4.64833	4.5396	3.97295	3.89478	4.11941	3.35702	3.6417	4.61739	3.55702	4.12171	4.2914	3.86696	4.10305	5.11358	2.67082	3.15832	3.77298	4.47809	3.25379	4.16784	4.07716
PAN3-AS1	7.8758	8.12019	9.24701	9.16639	7.66134	7.62909	8.03693	7.38056	7.69304	7.74975	7.84246	8.16762	7.91329	7.44445	8.1226	7.94675	8.19678	7.52852	8.00707	7.79436	7.89131	8.04514	7.75687	7.98962	8.14733	8.24207	8.22504	7.81632	8.08037	7.64394	8.21072	7.82288	7.85448	7.82579	8.19393	7.57516	7.65983	7.95265	8.16444	7.95443	8.12098	8.02687	8.38048	7.76318	8.10518	7.77088	7.69523	8.32627	7.98405
LINC02894	4.41636	4.18325	4.4709	1.57393	2.87126	3.44776	1.0257	3.18416	1.21731	1.64123	4.3315	3.80305	3.12321	2.49025	1.49325	3.3704	4.32059	2.90794	-0.117052	3.22957	4.97075	3.85927	3.15201	2.92785	3.01805	2.09232	4.3459	3.10483	2.59771	3.80264	2.87342	2.30981	-0.128515	4.45656	3.84815	3.7243	2.41952	3.8807	3.8553	1.54503	1.78113	2.79165	3.89321	1.57335	3.77298	0.571204	3.4948	1.36049	3.3402
FRG2C	3.6794	3.84221	2.14898	3.89586	4.98674	5.16397	2.61066	4.40655	4.02467	4.81115	5.91646	5.56858	1.53825	4.07521	3.81517	6.3444	5.85402	3.75593	3.78984	4.45197	4.48532	4.99678	4.73697	4.30636	5.52055	3.67728	4.99797	4.24233	4.18267	5.3876	3.52549	4.63174	4.82568	5.07323	5.15071	4.37638	4.00448	5.77882	6.14288	5.45193	4.95105	5.45461	5.17332	6.09692	5.72051	5.09477	4.18668	5.06093	4.07716
SRGAP3-AS3	6.12418	6.34471	6.67254	6.32882	6.5717	6.31283	6.64041	6.8846	6.94523	6.28508	5.1795	6.43531	5.78618	6.19069	6.01681	6.17775	6.58046	6.56329	6.48286	6.689	7.44879	5.23779	5.95936	6.53666	5.8254	5.26224	6.1824	5.03083	6.36021	6.30514	6.13215	6.74722	6.21134	6.33103	5.91854	6.34321	6.78409	6.39855	6.10769	6.40302	6.30469	6.25108	6.44341	5.96567	6.01002	6.12579	6.58878	6.21847	6.51012
B3GALT9	0.509474	1.52028	3.73394	3.89586	1.2863	3.44776	3.34763	3.18416	1.21731	1.64123	4.3315	1.48112	3.12321	2.49025	1.49325	2.14801	1.65762	2.17097	2.6903	1.64461	2.16339	1.53735	1.56704	2.19088	3.01805	2.09232	1.53854	3.59025	3.24978	2.95464	1.65102	4.18428	3.57193	2.8716	3.6417	2.50191	3.79803	2.74319	2.93776	1.54503	4.10305	2.79165	2.67082	3.89528	3.28755	2.15617	3.25379	2.94545	3.3402
MIA2-AS1	5.86703	5.9126	6.90386	6.70321	5.37376	4.72787	6.58029	6.45718	6.07529	4.81115	5.469	4.94055	6.58264	6.73818	6.35123	5.42103	6.0034	6.07786	6.4528	6.03693	5.33332	6.06091	6.69633	6.48856	4.89252	5.55175	6.0621	7.01172	6.53182	4.5396	5.19534	6.21671	6.79035	5.19353	4.69615	5.87114	6.11996	6.39855	5.74512	6.90259	6.30469	6.98805	5.33378	5.48024	5.05309	4.47809	5.57572	5.44795	4.92516
NGFR-AS1	4.59694	5.60774	6.23644	6.70321	4.09366	6.06667	7.53349	7.15379	7.09995	6.39611	4.81693	5.56858	7.688	7.24514	7.22117	5.51724	6.18119	6.92586	7.35055	4.81454	5.33332	5.44424	6.09061	6.94577	5.8254	6.17978	5.93086	7.52437	7.72699	4.5396	5.84742	7.49304	7.87711	5.67895	6.417	7.42474	7.64448	5.91312	5.60073	7.92007	8.04791	7.47347	6.21514	5.96567	6.58033	6.40409	6.89239	6.56994	6.00316
CRIM1-DT	3.6794	2.74267	3.73394	5.03336	3.60823	4.5473	3.83305	3.18416	3.53924	5.10066	2.00957	4.28847	3.12321	2.49025	1.49325	4.46994	0.0726617	2.17097	-0.117052	5.89254	5.62282	5.23779	1.56704	2.92785	1.43309	5.99921	4.3459	0.7829	-0.209647	5.27657	3.7665	0.724852	1.45645	4.0091	2.74862	4.08687	3.26751	4.81358	2.08977	3.86696	1.78113	4.66612	3.89321	6.09692	5.48919	2.15617	2.96429	1.36049	1.75523
SLC25A25-AS1	2.8314	2.74267	4.4709	4.74386	1.2863	2.22537	2.61066	1.5992	3.53924	3.22619	2.00957	1.48112	3.12321	2.49025	3.81517	2.88497	3.97955	4.28645	3.78984	3.22957	2.16339	1.53735	3.88897	2.92785	1.43309	3.67728	3.86047	3.95282	3.24978	2.95464	2.38799	3.53221	4.2638	0.54967	3.11119	4.08687	4.00448	0.421267	2.08977	3.13	3.36609	4.90713	1.08586	3.15832	0.965624	3.37856	3.4948	1.36049	3.3402
GNG12-AS1	8.75265	8.8749	8.07971	8.20329	9.06109	8.96684	8.69103	8.56498	8.29413	8.43564	8.51737	8.51454	7.80504	7.8478	8.67316	8.79666	8.69105	8.20806	8.33003	8.18377	8.35322	8.04514	8.57827	8.40682	8.63276	8.96268	8.73821	8.63465	8.52167	7.92733	8.44544	7.94402	8.0263	8.81176	8.90416	8.539	8.56926	8.61602	8.78186	8.53372	7.97095	8.5376	8.50371	8.44372	8.27851	8.49602	8.48436	8.45852	8.05902
LOC100289230	2.09444	2.25725	5.3189	5.82186	1.2863	2.22537	2.61066	1.5992	4.67674	4.44858	2.00957	3.80305	3.12321	2.49025	3.81517	0.563045	2.39459	3.39336	4.63784	3.96654	5.33332	3.12231	4.3744	4.06535	3.01805	3.67728	3.86047	4.68979	3.24978	2.21767	3.52549	0.724852	2.19341	4.25011	3.40069	4.08687	2.90494	2.74319	3.8553	1.54503	3.36609	2.79165	3.40778	4.38071	3.77298	2.15617	4.18668	1.36049	1.75523
TMEM238L	3.96891	3.39475	3.73394	4.38129	1.2863	4.09984	4.93259	3.92113	5.30477	3.22619	2.00957	3.80305	4.3456	4.07521	3.81517	4.26348	4.16012	4.67347	3.97041	3.96654	2.16339	1.53735	3.15201	4.99824	1.43309	3.67728	3.1235	3.10483	3.69724	4.33315	3.23599	3.89478	4.62637	4.45656	3.84815	4.82384	4.00448	2.74319	2.08977	4.35239	3.36609	4.90713	3.40778	4.38071	3.77298	5.5254	4.18668	1.36049	3.3402
MAN1B1-DT	2.8314	2.25725	3.73394	3.89586	3.60823	4.34085	3.83305	3.92113	4.38724	4.44858	3.59454	4.28847	1.53825	4.07521	5.40014	3.3704	4.32059	4.04544	3.58339	1.64461	2.16339	1.53735	3.88897	4.51281	4.60301	2.09232	3.86047	2.36786	4.83475	3.80264	2.87342	3.89478	4.91588	3.35702	3.11119	4.37638	4.18505	2.74319	3.67473	3.13	5.48156	3.52861	3.40778	4.38071	3.28755	5.6156	4.65234	1.36049	4.56259
KCTD21-AS1	6.29083	6.12514	5.3189	5.96625	6.2405	6.31283	7.04807	7.27162	7.36706	6.28508	5.71001	6.236	7.15296	7.44445	7.04784	5.98931	6.33945	7.24422	6.67736	6.16817	6.07028	5.92966	6.85245	6.9097	6.47748	5.26224	6.39652	7.29069	7.81826	6.51535	5.9968	7.57034	7.63304	5.90722	6.62776	7.60345	7.5488	6.03598	5.99666	7.61112	6.82552	7.83604	6.44341	6.21721	5.35794	6.83799	7.27818	6.11537	5.21467
MCF2L-AS1	4.59694	3.63576	2.14898	1.57393	1.2863	2.96233	2.61066	3.18416	2.80227	4.44858	3.59454	3.80305	1.53825	2.49025	1.49325	2.88497	4.32059	2.90794	2.20488	1.64461	2.16339	3.12231	1.56704	3.41327	4.60301	3.67728	3.86047	2.36786	2.59771	2.95464	2.38799	0.724852	1.45645	3.7196	3.40069	3.7243	3.26751	3.59119	4.52272	1.54503	1.78113	2.79165	3.40778	3.15832	4.66606	3.37856	3.25379	4.53041	3.3402
KCNIP2-AS1	5.03304	5.14477	5.60841	5.66139	5.19319	5.39529	5.78059	5.29964	5.74087	4.44858	5.91646	6.12497	6.29314	5.66018	5.88556	4.81097	5.56451	5.54021	5.66431	5.10404	3.74835	5.44424	5.47394	5.4639	5.33998	4.89967	4.99797	5.03083	5.28221	6.12456	6.29488	5.47974	5.98001	5.40765	4.58512	6.47154	5.87895	4.12171	5.05324	6.18889	4.10305	5.73025	4.99275	5.66082	4.66606	5.99747	6.09814	5.26738	6.00316
LOC100289511	11.5256	11.5292	10.9466	11.0476	11.2332	11.215	10.6641	10.2752	10.6373	11.119	10.9374	11.1159	11.0321	11.079	11.0726	10.8748	10.8776	11.0607	10.9737	11.7281	11.5959	11.5359	10.9954	11.0684	11.2926	11.3661	11.4258	11.106	11.2224	11.1236	11.205	10.6422	10.7941	11.2869	11.2683	10.2898	10.5764	11.2581	11.2592	10.6666	10.0526	10.3741	11.4835	11.4015	11.3929	10.7548	10.7752	11.514	11.269
LOC100289580	8.38599	8.8392	8.52401	8.67196	8.10648	8.42831	8.64775	8.04214	8.66852	8.11696	7.682	8.37594	8.07741	8.27161	8.52667	8.52305	8.79034	8.16344	8.41043	8.35886	7.71798	8.27881	7.94208	8.44512	8.46651	8.20084	8.59382	8.21753	8.60092	7.94559	8.39249	8.70785	9.01359	8.29786	8.60304	8.38455	8.55292	8.39281	8.53933	8.89376	8.941	9.17823	8.9124	8.71291	8.86649	7.98906	8.32184	8.99711	8.65005
LINC00942	4.41636	3.39475	4.4709	4.38129	5.53423	4.5473	4.19562	3.18416	3.53924	4.81115	5.71001	4.28847	3.12321	2.49025	3.07821	4.65051	4.71652	2.17097	3.58339	4.45197	4.48532	3.12231	3.15201	2.92785	5.13353	3.67728	4.3459	3.10483	2.96028	4.72017	4.45838	2.30981	3.04141	2.8716	4.18919	3.7243	3.26751	3.59119	3.22727	3.86696	4.10305	4.01404	4.78629	4.74328	4.87251	3.74113	2.60172	4.81992	1.75523
ZNF587B	3.96891	4.02278	4.4709	3.89586	4.45623	4.5473	3.34763	5.05863	4.38724	1.64123	4.81693	4.65104	3.12321	2.49025	4.95268	4.26348	3.53209	4.04544	4.40651	3.22957	4.97075	5.23779	3.88897	4.51281	3.75502	4.41425	5.23898	0.7829	2.96028	4.09214	4.58962	2.30981	3.57193	4.7976	3.40069	3.23888	3.79803	3.59119	3.8553	3.13	5.24056	4.90713	5.47817	3.89528	4.42506	3.37856	4.04229	2.94545	3.3402
RNF213-AS1	9.40732	9.66494	10.6607	10.7058	9.77414	9.78251	10.2327	9.92563	10.3696	9.73398	9.55647	9.93644	10.3488	10.3668	10.6354	9.72039	9.96293	10.131	10.2172	9.83937	9.3433	9.84569	10.1482	10.1078	9.72311	9.51017	9.99387	10.2768	10.5343	9.88774	10.0159	11.1522	11.203	9.85117	10.0718	10.5224	10.6835	9.69039	9.7551	10.6871	10.6108	10.6558	9.76885	9.61227	9.81425	10.4554	10.6516	10.0575	9.74959
NHEG1	3.96891	4.57917	2.14898	1.57393	3.60823	4.5473	3.34763	3.92113	1.21731	3.22619	2.00957	3.06608	4.3456	2.49025	3.81517	3.3704	3.53209	3.75593	2.20488	3.96654	4.48532	4.3447	1.56704	2.19088	1.43309	5.79276	4.3459	2.36786	2.96028	4.72017	4.45838	2.30981	3.33092	2.8716	3.6417	0.916948	1.68255	3.8807	4.62582	3.13	1.78113	2.79165	2.67082	3.89528	4.42506	2.15617	2.60172	2.94545	4.07716
MIR320C1	0.509474	3.10524	3.73394	4.38129	2.87126	4.09984	2.61066	4.76912	4.02467	4.44858	2.00957	4.28847	3.86018	2.49025	3.07821	2.14801	3.7731	4.28645	4.13088	3.96654	3.74835	4.99678	3.88897	3.77584	3.01805	2.09232	1.53854	3.95282	3.49079	4.33315	2.87342	3.53221	3.57193	3.35702	3.6417	4.61739	3.26751	5.55055	4.52272	3.86696	1.78113	4.01404	3.89321	4.74328	2.55059	4.27164	3.4948	1.36049	3.3402
MIR1246	2.8314	2.74267	2.14898	1.57393	2.87126	2.22537	3.83305	3.18416	1.21731	3.22619	2.00957	1.48112	1.53825	2.49025	1.49325	3.73297	2.39459	2.17097	2.6903	4.81454	3.74835	3.85927	3.88897	2.92785	3.01805	3.67728	3.86047	2.36786	-0.209647	3.44007	2.87342	2.30981	3.04141	3.35702	3.6417	3.23888	2.90494	0.421267	2.57519	1.54503	1.78113	3.52861	2.67082	1.57335	0.965624	0.571204	3.25379	1.36049	1.75523
MIR1279	7.62842	7.15449	6.67254	7.06578	7.35239	7.0498	6.75362	5.99152	6.64358	6.85068	7.21903	7.15354	6.96451	7.34823	7.27461	7.00599	6.51561	7.59724	7.505	6.93001	7.58966	7.37024	7.39993	7.04886	6.92494	6.9503	6.74799	7.60308	7.56514	7.10844	6.72427	6.21671	7.03136	7.42003	7.17967	7.14577	6.94308	7.38705	7.28354	5.79296	4.95105	5.96157	7.10822	6.85876	6.69354	6.91105	6.80559	6.56994	6.70943
MIR320C2	2.8314	3.10524	2.14898	1.57393	2.87126	2.96233	2.61066	3.18416	2.80227	1.64123	5.1795	3.06608	3.12321	2.49025	3.81517	4.02248	3.24259	5.10957	3.05287	3.22957	4.48532	3.12231	3.15201	2.92785	3.01805	2.09232	1.53854	3.59025	3.87782	4.09214	3.52549	0.724852	3.33092	3.35702	3.11119	3.23888	3.26751	2.74319	1.3528	4.71496	1.78113	4.01404	4.54529	3.15832	4.87251	2.15617	3.70125	2.94545	3.3402
MIR1302-8	0.509474	2.25725	3.73394	1.57393	1.2863	0.640407	2.61066	4.40655	2.80227	1.64123	3.59454	1.48112	1.53825	2.49025	3.81517	2.14801	2.39459	3.75593	2.6903	3.22957	3.74835	1.53735	4.3744	3.41327	4.24044	2.09232	3.86047	0.7829	2.59771	3.44007	0.0660607	3.53221	3.77838	2.13463	1.52622	2.50191	2.90494	3.59119	2.93776	1.54503	4.58848	3.52861	1.08586	1.57335	0.965624	4.27164	2.60172	2.94545	1.75523
MIR1282	12.0559	12.2838	12.1075	12.3429	11.5235	11.7768	12.3605	12.2093	12.3472	11.6171	11.6261	11.9313	12.8831	12.7883	13.0358	11.392	11.6335	12.2518	12.5252	12.0989	11.893	12.1566	12.4535	12.4494	12.2267	11.955	12.2101	12.7712	12.8153	11.405	11.8633	12.5025	12.6551	11.7352	11.964	12.2327	12.2927	11.7153	11.9666	12.284	12.1745	12.1602	11.7342	11.5832	11.8135	12.1882	12.1389	11.9064	11.6786
MIR1180	3.96891	4.32764	2.14898	3.89586	3.60823	4.09984	3.34763	3.18416	4.38724	1.64123	5.1795	5.18156	1.53825	4.07521	1.49325	4.65051	4.71652	3.39336	3.05287	3.22957	4.48532	4.3447	4.73697	4.85385	1.43309	3.67728	4.70847	3.10483	4.03828	3.44007	5.11045	2.30981	3.04141	4.25011	4.33358	4.08687	4.34552	3.59119	4.2914	4.35239	4.10305	4.66612	4.54529	4.74328	5.35794	4.03064	4.04229	4.53041	4.92516
MIR1539	0.509474	2.74267	2.14898	1.57393	2.87126	2.22537	3.34763	1.5992	3.53924	1.64123	2.00957	3.06608	1.53825	2.49025	3.07821	2.14801	1.65762	0.58601	1.46791	3.22957	3.74835	4.3447	3.15201	3.77584	3.01805	2.09232	1.53854	3.95282	2.59771	3.44007	2.87342	2.30981	4.11941	2.13463	1.52622	0.916948	2.90494	2.00623	3.22727	1.54503	1.78113	3.52861	2.67082	1.57335	0.965624	2.15617	2.11629	1.36049	1.75523
MIR1202	3.96891	4.02278	2.14898	1.57393	4.09366	2.96233	3.34763	3.92113	3.53924	3.22619	2.00957	4.65104	3.12321	2.49025	1.49325	3.3704	3.7731	2.90794	3.34238	4.45197	3.74835	4.99678	3.88897	2.92785	4.24044	4.41425	3.1235	2.36786	2.59771	3.44007	3.7665	2.30981	1.45645	0.54967	2.26319	2.50191	1.68255	3.22862	3.46828	5.00447	3.36609	1.20669	3.89321	3.15832	4.13555	3.37856	3.4948	1.36049	1.75523
MIR103B2	0.509474	3.39475	4.4709	1.57393	2.87126	2.22537	3.34763	3.92113	3.53924	1.64123	2.00957	1.48112	3.86018	2.49025	1.49325	2.14801	2.88002	2.17097	2.20488	3.96654	2.16339	3.12231	3.15201	2.92785	1.43309	2.09232	1.53854	2.36786	2.96028	0.63271	2.38799	3.04678	3.33092	2.13463	2.26319	3.7243	3.26751	3.59119	3.8553	3.13	3.36609	2.79165	3.89321	1.57335	3.77298	2.89313	2.60172	3.68241	3.3402
MIR1244-1	2.09444	2.74267	3.73394	3.89586	1.2863	0.640407	3.34763	4.76912	2.80227	1.64123	5.1795	1.48112	4.3456	4.81218	3.81517	4.26348	3.24259	4.28645	3.58339	1.64461	2.16339	1.53735	4.73697	3.41327	3.01805	3.67728	3.1235	4.24233	3.24978	3.44007	2.87342	3.04678	2.67884	2.8716	2.26319	2.50191	4.34552	3.59119	1.3528	3.86696	1.78113	2.79165	1.08586	3.15832	0.965624	3.74113	2.96429	3.68241	3.3402
RASAL2-AS1	6.23739	6.7555	6.67254	7.50467	6.04119	6.13226	7.32948	6.35409	7.19459	6.59542	6.40189	6.76652	6.8958	7.34823	6.91951	6.39593	6.96748	6.36737	6.87163	5.89254	6.25086	6.06091	6.09061	6.53666	6.38728	5.79276	7.26646	6.20916	6.61053	5.58691	6.04334	6.0824	6.96952	6.10426	6.81163	6.74984	6.96795	6.72505	7.18569	5.79296	6.91041	6.87911	6.13025	6.70264	5.91982	6.45385	6.09814	6.64589	5.66213
BABAM2-AS1	6.95242	6.9011	5.84941	6.52813	6.64385	6.13226	6.45196	5.99152	6.34659	6.49921	5.91646	6.12497	6.82365	7.44445	7.10796	6.44569	6.48205	7.12517	6.98098	6.3995	6.07028	6.06091	6.61144	6.71444	6.56237	7.04652	6.49274	6.80527	6.95022	6.1873	6.13215	6.70213	6.79035	6.33103	6.59947	6.4088	6.60538	6.352	6.66265	6.0686	5.24056	5.45461	6.64044	5.96567	6.45748	6.72095	6.66473	6.00434	6.51012
FTX	4.41636	4.69021	5.60841	5.66139	4.98674	4.72787	5.27363	4.76912	6.2617	5.54812	5.71001	5.87343	5.44514	5.66018	5.74117	4.02248	5.35806	5.6304	5.30921	3.96654	3.74835	4.99678	6.2109	5.4639	5.13353	4.89967	5.626	5.03083	5.72109	5.76199	6.40591	6.01025	5.89385	5.19353	5.22666	4.61739	5.52385	4.66919	3.8553	4.35239	4.95105	5.599	4.99275	4.74328	4.66606	4.96352	5.46679	4.53041	6.00316
PCNA-AS1	10.0311	9.90542	9.28853	9.33548	8.93735	9.21405	9.48922	9.19166	9.39224	9.12504	9.46078	9.32032	9.95188	9.65012	9.88985	8.98511	9.07548	9.62767	9.79134	9.72676	9.64721	9.74192	9.6598	9.52776	9.65709	9.6237	9.65228	10.2238	10.0998	9.2289	9.29728	10.0758	9.87008	9.66081	9.66407	9.33901	9.38068	9.62828	9.66719	8.89376	8.79235	8.82874	9.42125	9.55635	9.70372	9.37534	9.44721	9.33203	9.04986
FAS-AS1	6.73829	6.2391	6.67254	6.52813	6.04119	6.79015	7.32948	6.64359	7.6267	6.16479	7.05397	7.03571	7.76707	7.61953	7.64299	6.23547	6.78691	7.59724	7.61766	6.16817	6.25086	6.06091	7.63313	7.61715	7.21445	7.70703	7.03039	7.92245	7.91447	6.30514	6.54179	8.03774	7.96424	7.0254	6.81163	7.73713	7.51544	6.99112	6.98701	7.27296	7.39584	7.35643	5.47817	5.96567	5.21355	7.73108	7.12528	6.00434	4.92516
RNU6-42P	2.8314	2.25725	4.4709	3.15889	2.87126	2.96233	2.61066	1.5992	1.21731	3.22619	3.59454	1.48112	3.12321	2.49025	3.07821	2.14801	3.24259	2.17097	3.34238	1.64461	3.74835	3.12231	4.3744	2.19088	3.75502	4.41425	3.1235	3.10483	1.37532	2.95464	2.87342	3.04678	1.45645	2.13463	2.74862	4.08687	2.90494	2.74319	3.46828	3.13	3.36609	3.52861	2.67082	3.15832	2.55059	2.89313	2.96429	1.36049	1.75523
ZEB2-AS1	9.14247	9.00946	8.96915	9.10531	8.78615	8.85473	9.16012	8.9829	9.05651	8.98995	8.63893	8.89897	9.23174	9.43276	9.35743	8.91619	8.8175	9.71271	9.71742	8.74264	8.67119	8.57077	9.34183	9.37079	9.3096	9.52695	9.42728	9.68075	9.71961	9.19113	9.33519	9.42876	9.39701	9.04553	8.97744	9.25234	9.43966	8.65489	8.63512	9.55066	8.96103	9.30997	8.43458	8.67139	8.49701	9.79279	9.57408	8.52036	8.54965
SLC25A5-AS1	10.9157	10.7338	9.32888	9.42568	9.52947	9.9419	9.70165	9.52401	9.92812	9.74451	9.81047	9.95279	9.85566	9.80313	10.0969	9.6047	9.98705	9.51379	9.81811	10.1799	10.0276	10.0881	9.3286	9.79821	9.92093	9.65456	9.84688	9.71068	10.1044	9.60138	9.56391	9.53542	9.74031	9.83738	10.1761	9.38862	9.46172	10.2962	10.3945	9.26613	9.03851	9.00759	10.1438	9.69748	10.0451	9.40093	9.5904	10.0644	9.63175
LOC100303749	5.63876	6.08507	5.60841	5.96625	6.14428	6.06667	6.45196	6.45718	6.57486	6.16479	5.71001	5.72904	6.06181	7.13411	6.53764	6.17775	5.9553	6.4189	6.62442	5.5515	6.07028	6.96361	6.52124	6.75567	6.79064	5.26224	4.99797	5.82729	5.89888	5.91811	5.62065	6.65559	6.34722	5.40765	5.8239	6.79959	6.24734	5.46566	5.7902	5.93735	6.17344	5.45461	5.60942	5.96567	5.91982	6.9806	6.45257	5.7528	6.00316
PITPNA-AS1	5.46367	4.18325	5.60841	4.74386	4.98674	4.72787	4.72614	5.05863	4.91775	5.34167	4.81693	3.80305	5.44514	6.19069	6.1371	5.51724	5.02686	5.3409	4.63784	5.5515	4.97075	4.99678	5.47394	5.89132	4.60301	4.89967	4.99797	5.64088	4.74455	4.72017	3.97295	5.36871	4.91588	4.94199	4.98566	5.44051	5.14198	4.66919	4.72203	4.71496	4.10305	5.599	5.33378	4.74328	2.55059	5.70049	4.83875	4.16784	5.21467
SPDYE2B	7.47526	8.28847	7.43438	7.94897	8.56242	8.80531	9.18052	8.61043	8.97886	9.34858	8.45252	9.24267	8.52693	8.04484	8.6328	8.12529	8.67629	7.82441	8.59375	8.21447	8.27192	8.43216	7.97644	8.39382	8.764	8.32114	8.71845	7.98257	8.31783	9.05478	9.4986	8.91961	9.44702	8.04952	8.61015	8.09686	8.71597	8.20917	8.96505	9.94164	9.55591	9.99785	8.43458	7.98274	8.41684	7.22942	8.11177	9.26135	8.83205
ANKRD61	6.65922	6.9011	7.57524	7.87771	6.95873	6.61769	7.46864	7.62157	7.40714	6.28508	5.469	6.83867	7.0301	7.13411	7.55934	7.1924	7.03845	7.38043	7.54828	7.07088	6.55571	6.66663	7.54432	7.4261	6.56237	7.04652	6.89609	7.57732	7.13908	6.8995	6.63592	7.92452	7.76023	6.43231	6.62776	7.32634	7.87238	6.897	7.21905	7.27296	7.13868	7.39651	6.57771	6.21721	6.45748	6.9806	7.43099	7.19338	7.11279
MIR548O	3.31683	2.25725	2.14898	3.15889	4.09366	3.44776	2.61066	3.18416	3.53924	3.22619	3.59454	4.65104	1.53825	4.07521	3.07821	3.73297	1.65762	2.17097	2.20488	1.64461	4.48532	1.53735	3.15201	0.605919	3.01805	4.41425	1.53854	3.10483	3.49079	2.95464	1.65102	3.53221	3.77838	2.8716	1.52622	3.23888	3.79803	3.8807	3.22727	3.13	1.78113	3.52861	2.67082	3.15832	2.55059	2.89313	3.25379	4.16784	4.07716
MIR548H1	4.20991	4.18325	3.73394	4.38129	3.60823	2.22537	3.34763	4.40655	4.02467	4.44858	3.59454	4.65104	3.12321	5.66018	3.07821	2.88497	4.59622	3.75593	3.34238	1.64461	3.74835	4.3447	3.88897	3.77584	3.75502	3.67728	4.70847	4.68979	3.24978	4.5396	4.15352	3.04678	4.11941	4.45656	4.33358	4.08687	4.74144	4.12171	4.16015	3.86696	1.78113	2.79165	3.40778	3.15832	3.77298	4.47809	2.96429	3.68241	1.75523
MIR762	7.45199	7.6148	8.45276	8.01688	6.77815	6.86923	7.56486	7.21391	6.64358	7.52387	6.2575	7.15354	7.60434	6.73818	7.79703	6.90289	7.25257	7.06174	7.41433	7.1992	6.91828	8.01308	7.23947	7.20583	7.90882	7.37772	7.87839	7.41226	7.48384	6.36063	7.14288	7.61967	7.43373	7.31785	7.76781	6.74984	7.19562	7.31608	7.18569	7.65356	7.13868	7.8066	7.5288	7.35471	7.50478	6.24363	6.76015	7.55031	7.7776
MIR548Q	2.09444	2.74267	3.73394	3.15889	4.09366	3.44776	2.61066	1.5992	4.02467	1.64123	3.59454	5.18156	3.86018	2.49025	3.81517	3.73297	3.7731	4.04544	4.5268	3.22957	4.97075	4.3447	3.15201	3.77584	1.43309	5.79276	4.3459	3.59025	3.49079	4.33315	3.23599	4.42529	2.67884	3.7196	2.74862	4.61739	3.26751	4.12171	3.46828	1.54503	3.36609	3.52861	3.89321	3.15832	4.13555	3.74113	2.96429	5.44795	3.3402
SAP25	2.8314	2.74267	4.4709	4.38129	2.87126	0.640407	1.0257	1.5992	3.53924	3.22619	2.00957	4.28847	1.53825	2.49025	1.49325	2.88497	2.88002	0.58601	2.6903	1.64461	4.48532	3.12231	1.56704	2.19088	3.75502	2.09232	3.86047	0.7829	1.37532	2.95464	2.87342	2.30981	3.04141	2.8716	1.52622	3.23888	2.41952	2.00623	2.57519	1.54503	3.36609	1.20669	3.40778	3.15832	3.28755	2.15617	1.37932	4.16784	3.3402
LINC00102	2.8314	1.52028	4.95633	3.89586	1.2863	0.640407	1.0257	1.5992	2.80227	4.44858	2.00957	1.48112	3.12321	2.49025	3.81517	2.88497	1.65762	0.58601	2.20488	1.64461	2.16339	1.53735	1.56704	0.605919	3.01805	2.09232	1.53854	2.36786	2.59771	2.21767	0.0660607	0.724852	2.19341	0.54967	1.52622	2.50191	1.68255	0.421267	-0.232163	1.54503	1.78113	1.20669	1.08586	1.57335	2.55059	0.571204	2.11629	2.94545	1.75523
CHAF1A	0.509474	3.10524	2.14898	1.57393	1.2863	2.22537	2.61066	1.5992	1.21731	1.64123	2.00957	1.48112	1.53825	2.49025	1.49325	2.14801	0.0726617	2.17097	2.20488	1.64461	2.16339	3.12231	1.56704	2.92785	1.43309	3.67728	3.1235	0.7829	2.11228	2.21767	2.38799	0.724852	1.45645	0.54967	1.52622	2.50191	1.68255	2.00623	1.3528	1.54503	1.78113	3.52861	1.08586	1.57335	2.55059	2.15617	-0.205639	1.36049	3.3402
SNORA70G	6.39212	6.12514	6.79283	6.78339	6.2405	6.4733	6.64041	7.27162	7.0502	6.77051	6.65343	6.97297	7.64677	7.44445	7.68307	6.62913	6.96748	7.66283	7.35055	5.89254	6.25086	6.39533	7.12163	7.52478	6.79064	6.34025	6.66782	6.66554	6.70922	6.86153	6.69542	7.59522	7.57884	6.61576	6.13109	7.83581	7.46391	6.352	6.66265	7.15974	7.50905	6.76128	6.51212	6.43133	6.32318	7.51372	7.12528	6.71804	6.39909
MACROD2-AS1	7.70915	7.21144	6.05587	6.43191	7.47612	6.94419	6.23515	6.12276	5.74087	7.31365	7.13886	7.36376	5.93057	5.29761	6.35123	7.52883	7.36728	6.96105	6.65113	7.13646	7.52094	7.41999	6.42503	6.53666	6.71849	7.30177	7.42118	6.45533	6.61053	7.64394	7.30447	5.58283	6.28088	7.66861	7.19865	5.96134	6.36437	7.24145	7.04396	6.49923	6.02905	5.96157	7.01659	7.06521	6.32318	5.85661	6.09814	7.33777	6.96469
TMED11P	5.46367	4.32764	5.60841	5.03336	5.80986	5.84986	5.54926	6.12276	5.60963	6.03354	5.1795	5.38801	4.3456	4.07521	5.40014	5.42103	5.35806	5.87141	5.66431	3.96654	4.97075	5.23779	5.47394	5.4639	4.60301	3.67728	5.23898	5.53779	5.1479	5.27657	5.68077	6.15112	5.80222	5.40765	5.07054	5.96134	5.7123	4.66919	5.05324	4.71496	5.24056	5.45461	4.25578	3.89528	4.13555	5.70049	5.22063	4.53041	4.56259
LOC100379224	10.1942	10.1844	9.84246	9.8547	9.94094	9.99576	9.93559	9.74386	9.93499	9.52997	9.82335	9.86913	10.164	10.1976	10.3543	9.53171	9.78175	10.4763	10.4114	10.0326	10.1802	10.141	10.6196	10.4245	10.0515	10.3823	10.0183	10.5593	10.38	10.0272	9.98939	10.1021	10.0894	10.2484	10.0537	10.1142	10.0445	10.0884	10.017	9.86245	9.35855	9.63714	10.2331	10.0612	10.0557	10.3607	10.2069	9.97151	9.86898
BOK-AS1	5.71893	5.66324	5.60841	6.21779	4.98674	5.5946	5.41802	5.29964	4.02467	5.10066	4.3315	6.00468	5.93057	4.07521	5.88556	5.08661	4.93064	3.75593	5.3748	4.81454	5.33332	4.99678	5.65451	4.06535	5.13353	5.26224	5.23898	4.24233	5.34494	4.5396	5.35146	4.42529	5.59941	4.7976	4.89546	4.82384	4.85248	5.97586	5.5492	5.6325	5.24056	4.37661	4.99275	5.27379	5.82361	4.65867	3.88182	5.88405	5.21467
MIR181A2HG	5.46367	5.14477	2.14898	3.15889	5.53423	5.28426	5.27363	4.40655	5.60963	6.39611	5.1795	5.38801	4.3456	4.07521	4.95268	5.84845	5.62725	4.97833	4.74093	5.10404	4.97075	5.23779	4.3744	4.30636	5.52055	5.26224	4.99797	5.53779	4.18267	4.88064	5.11045	5.36871	4.91588	5.59406	5.49585	5.16488	5.7123	5.46566	6.07162	4.71496	4.10305	4.90713	5.84074	6.52755	5.82361	5.09477	5.28621	5.7528	5.8427
BACE1-AS	5.55387	5.71668	6.79283	6.70321	5.37376	6.06667	7.13422	7.27162	6.70916	5.54812	6.53314	5.38801	6.58264	6.57771	6.91951	5.98931	5.49893	6.60838	6.93823	5.89254	5.86383	5.44424	6.99331	6.62829	5.52055	5.55175	5.626	6.89142	6.80158	5.76199	5.27551	7.94402	7.84303	5.83507	6.17008	7.60345	7.39221	5.27925	5.1941	6.90259	7.88965	7.77654	4.25578	5.66082	5.72051	7.04694	7.19524	6.11537	5.21467
GRIK1-AS2	3.6794	2.74267	3.73394	3.15889	5.19319	4.09984	1.0257	1.5992	2.80227	1.64123	4.3315	3.06608	1.53825	2.49025	3.07821	3.73297	2.39459	3.39336	2.20488	3.22957	2.16339	3.12231	3.15201	3.77584	1.43309	2.09232	3.1235	2.36786	-0.209647	3.44007	4.15352	2.30981	2.67884	4.0091	4.02872	0.916948	1.68255	2.74319	2.57519	1.54503	3.36609	2.79165	3.89321	1.57335	2.55059	0.571204	2.96429	3.68241	3.3402
PARP2	4.20991	5.76821	2.14898	3.89586	5.80986	4.5473	6.07009	5.05863	6.50271	4.44858	4.3315	5.18156	4.99768	5.29761	5.40014	5.31793	5.28212	5.54021	5.49766	5.5515	6.07028	4.99678	6.42503	6.22063	5.68101	4.89967	5.23898	5.82729	6.05714	4.88064	4.70992	6.55774	5.84877	5.59406	4.89546	6.4088	6.11996	5.06512	5.38255	5.79296	5.48156	5.96157	5.84074	5.66082	4.87251	6.12579	6.09814	5.26738	3.3402
CDH6	2.09444	2.74267	3.73394	4.74386	3.60823	2.22537	2.61066	3.18416	3.53924	3.22619	4.3315	3.06608	3.86018	4.07521	4.3006	2.14801	2.88002	4.4929	3.78984	1.64461	3.74835	3.12231	1.56704	2.92785	1.43309	4.41425	3.86047	4.24233	4.18267	2.21767	1.65102	3.89478	2.67884	0.54967	3.11119	3.7243	2.90494	2.74319	2.08977	1.54503	4.10305	1.20669	3.40778	1.57335	4.42506	4.47809	3.70125	2.94545	1.75523
TOM1L1	7.8758	7.69687	7.76368	7.35529	8.05448	7.75935	7.46864	7.27162	7.69304	7.42259	7.21903	7.50349	7.21068	7.53464	7.37589	7.82043	7.47354	8.17847	7.94364	7.52725	7.89131	7.76617	8.1062	7.54843	7.21445	7.51858	7.21097	8.11382	7.82927	7.45289	7.50069	7.09989	7.6062	7.5609	7.51869	7.57516	7.25746	7.67865	7.6687	7.09962	6.73532	7.03958	7.46089	7.12794	7.62384	7.88409	7.89765	6.9752	7.04064
HMGXB4	4.20991	3.39475	2.14898	3.15889	4.74573	4.09984	3.83305	5.05863	4.38724	3.22619	5.1795	4.28847	3.86018	4.81218	4.66317	3.73297	3.97955	2.17097	3.58339	3.96654	2.16339	3.12231	3.15201	4.99824	3.01805	4.41425	3.1235	4.24233	3.69724	3.44007	4.31399	3.04678	4.62637	2.8716	3.40069	2.50191	3.79803	4.12171	3.46828	3.86696	1.78113	2.79165	4.25578	3.15832	4.13555	4.65867	2.96429	4.16784	1.75523
LOC100422556	6.12418	6.44311	7.27826	6.85933	6.2405	6.52305	6.58029	6.55339	6.17151	7.19581	6.65343	6.52551	6.96451	7.01381	6.7027	6.71279	6.48205	6.60838	7.00189	6.689	7.11759	6.58174	6.99331	6.79574	6.79064	6.9503	6.58293	6.97272	6.80158	6.36063	6.509	7.20059	7.27236	6.52695	6.62776	7.02547	7.1744	6.39855	6.10769	6.40302	6.91041	6.41614	5.94384	6.61775	6.45748	7.28545	6.84964	6.40488	6.39909
MIR4319	3.6794	4.45888	4.4709	3.89586	4.09366	4.5473	4.48513	4.76912	6.07529	3.96315	5.1795	4.28847	5.23869	5.29761	4.66317	4.65051	4.71652	5.54021	4.63784	3.22957	3.74835	3.85927	5.02648	4.69338	3.75502	4.89967	4.3459	4.48334	4.43421	5.02503	4.45838	5.36871	4.91588	5.19353	3.84815	5.87114	5.05178	4.12171	3.67473	6.0686	5.24056	5.96157	4.99275	5.27379	2.55059	4.81913	3.70125	5.06093	3.3402
MIR3074	6.95242	7.52778	7.10317	7.18864	7.11919	7.26976	6.90834	5.99152	6.42676	7.47412	7.29498	7.4584	6.96451	6.88257	7.51561	7.35746	7.49051	7.12517	7.42984	7.37253	6.91828	7.60344	7.58941	7.63934	6.92494	7.44987	7.64706	6.84899	7.13908	6.1873	6.91155	6.8746	7.65939	7.29114	7.72916	7.35989	7.19562	7.05062	7.52939	7.5674	7.33571	7.13742	7.31467	6.93091	7.30547	6.91105	7.22899	7.14185	7.36994
MIR4265	3.6794	3.10524	4.4709	4.74386	1.2863	3.44776	5.11316	5.05863	4.38724	4.44858	5.469	4.94055	4.70817	5.29761	4.66317	4.02248	3.97955	4.28645	5.01223	3.96654	4.48532	3.12231	5.81497	5.56012	3.75502	4.41425	3.86047	5.03083	4.91964	3.44007	4.15352	5.24841	5.59941	4.94199	4.33358	5.44051	5.05178	2.74319	4.01576	6.18889	5.24056	4.90713	4.78629	4.74328	4.13555	5.09477	5.52228	4.16784	3.3402
MIR1244-3	0.509474	-0.0646812	2.14898	1.57393	2.87126	2.22537	1.0257	1.5992	1.21731	3.22619	4.3315	3.06608	1.53825	4.07521	3.07821	2.88497	3.7731	3.75593	2.20488	1.64461	3.74835	1.53735	3.15201	2.92785	3.75502	3.67728	1.53854	2.36786	3.24978	0.63271	1.65102	3.04678	3.33092	3.35702	2.26319	3.7243	2.90494	2.74319	2.57519	3.13	1.78113	2.79165	2.67082	3.15832	2.55059	0.571204	1.37932	2.94545	1.75523
MIR4279	4.90179	4.32764	2.14898	4.38129	1.2863	5.49839	3.83305	3.18416	2.80227	4.81115	4.3315	5.18156	4.3456	2.49025	3.07821	4.65051	4.32059	4.28645	4.27527	3.96654	2.16339	4.99678	3.15201	4.51281	5.13353	3.67728	5.626	5.64088	4.18267	5.02503	4.70992	2.30981	3.77838	3.35702	4.58512	4.61739	3.55702	5.17615	4.81223	1.54503	4.58848	2.79165	4.78629	3.89528	4.13555	4.65867	2.96429	4.81992	4.92516
MIR3124	2.09444	2.25725	2.14898	3.15889	3.60823	0.640407	1.0257	1.5992	1.21731	3.96315	3.59454	3.80305	4.3456	4.07521	3.07821	2.14801	2.39459	2.90794	2.6903	1.64461	5.33332	1.53735	1.56704	0.605919	4.60301	2.09232	1.53854	2.36786	3.24978	4.09214	1.65102	3.04678	3.33092	4.25011	4.18919	3.23888	2.41952	3.22862	2.57519	3.13	3.36609	3.52861	4.25578	3.15832	3.28755	2.89313	2.96429	1.36049	1.75523
MIR3120	5.93574	6.7555	8.71883	8.7736	6.2405	6.74893	8.99724	8.58788	9.0815	6.28508	7.05397	6.3391	8.92195	9.23172	9.33245	6.23547	6.30148	9.30369	9.27741	6.16817	6.07028	7.0292	9.46791	9.28891	6.64254	6.17978	6.66782	9.29465	9.11453	6.36063	6.57386	9.72767	9.45833	5.75912	6.68273	8.62431	8.74505	6.39855	6.6382	9.01264	9.03851	9.23459	6.51212	5.48024	6.45748	8.73611	8.62408	6.00434	6.79963
MIR3190	0.509474	-0.0646812	3.73394	1.57393	4.09366	3.44776	2.61066	3.18416	1.21731	1.64123	2.00957	1.48112	4.70817	2.49025	3.81517	2.14801	1.65762	4.04544	2.20488	1.64461	3.74835	1.53735	3.88897	2.92785	3.01805	3.67728	3.1235	0.7829	2.11228	2.95464	3.52549	3.53221	3.04141	2.8716	2.74862	2.50191	1.68255	2.00623	2.08977	3.86696	1.78113	3.52861	2.67082	1.57335	2.55059	2.89313	2.60172	3.68241	1.75523
MIR4288	2.8314	3.10524	3.73394	1.57393	2.87126	3.81033	2.61066	3.18416	2.80227	3.22619	3.59454	4.28847	3.12321	4.07521	3.07821	3.3704	1.65762	3.39336	2.20488	3.22957	4.97075	1.53735	4.3744	0.605919	3.75502	2.09232	3.86047	3.95282	3.24978	2.21767	2.87342	3.04678	2.19341	3.7196	2.26319	3.7243	1.68255	2.00623	-0.232163	3.13	1.78113	2.79165	3.89321	3.15832	3.28755	2.89313	2.11629	1.36049	1.75523
MIR4253	4.7574	4.57917	4.4709	3.89586	1.2863	2.22537	5.11316	5.29964	4.67674	1.64123	5.1795	3.80305	4.70817	4.81218	4.66317	0.563045	2.88002	4.83394	5.16835	3.96654	4.48532	3.12231	4.3744	4.99824	4.24044	5.26224	4.70847	5.53779	5.51827	3.44007	2.38799	5.11717	5.84877	3.7196	2.74862	4.61739	4.85248	4.94483	4.41169	5.00447	5.24056	4.37661	1.08586	3.15832	2.55059	4.27164	4.18668	3.68241	1.75523
MIR1972-2	3.6794	3.63576	4.4709	3.15889	3.60823	4.09984	4.93259	4.76912	4.38724	3.22619	2.00957	3.06608	3.86018	4.81218	4.3006	4.26348	3.97955	4.28645	4.63784	3.96654	4.97075	3.85927	4.73697	4.06535	3.75502	4.41425	4.70847	4.24233	4.03828	4.09214	3.23599	4.42529	4.72947	4.0091	3.11119	4.37638	4.34552	4.50873	3.8553	3.13	1.78113	5.11358	3.89321	4.38071	3.28755	4.65867	4.54925	4.53041	3.3402
MIR4322	0.509474	2.25725	3.73394	3.89586	1.2863	2.22537	4.19562	1.5992	4.02467	3.96315	3.59454	3.06608	3.86018	2.49025	1.49325	2.88497	1.65762	2.90794	3.05287	1.64461	2.16339	1.53735	1.56704	2.92785	3.75502	3.67728	3.1235	3.10483	3.24978	2.95464	2.38799	2.30981	4.51534	2.13463	2.26319	3.23888	2.90494	2.74319	3.22727	3.86696	4.10305	2.79165	2.67082	1.57335	3.77298	2.89313	2.96429	1.36049	3.3402
MIR4305	2.8314	2.74267	2.14898	1.57393	4.45623	2.22537	1.0257	3.18416	3.53924	1.64123	2.00957	3.06608	4.3456	5.29761	4.95268	3.3704	0.0726617	2.90794	4.13088	3.22957	3.74835	1.53735	3.88897	4.69338	4.24044	2.09232	3.1235	3.95282	3.87782	2.21767	1.65102	4.42529	3.57193	2.8716	2.26319	2.50191	2.41952	2.00623	2.08977	3.86696	1.78113	3.52861	2.67082	3.15832	2.55059	2.15617	1.37932	2.94545	3.3402
MIR3186	0.509474	1.52028	2.14898	3.15889	1.2863	0.640407	2.61066	3.18416	2.80227	3.22619	3.59454	1.48112	3.12321	2.49025	3.81517	2.88497	0.0726617	2.17097	2.6903	1.64461	3.74835	1.53735	1.56704	0.605919	3.01805	2.09232	1.53854	3.59025	2.96028	0.63271	2.38799	2.30981	2.19341	2.13463	1.52622	0.916948	1.68255	2.00623	1.3528	3.13	3.36609	1.20669	2.67082	1.57335	0.965624	2.89313	-0.205639	1.36049	3.3402
MIR4271	4.59694	3.10524	3.73394	3.15889	2.87126	0.640407	3.34763	3.18416	4.91775	3.22619	2.00957	3.80305	3.86018	4.07521	4.3006	2.88497	3.7731	3.75593	3.34238	1.64461	2.16339	3.85927	4.3744	3.77584	1.43309	3.67728	3.86047	2.36786	3.24978	2.21767	1.65102	4.18428	2.67884	2.8716	3.84815	4.37638	4.48991	3.8807	4.01576	1.54503	3.36609	1.20669	3.89321	3.89528	3.77298	3.37856	3.88182	3.68241	4.56259
MIR4273	6.77626	6.44311	4.95633	5.27437	6.64385	6.57114	5.27363	5.84713	4.91775	6.16479	5.91646	6.3391	5.44514	5.66018	5.74117	5.98931	6.13875	6.20072	5.94904	6.3995	5.33332	5.78527	5.47394	5.4639	7.16101	6.48464	5.93086	5.82729	5.89888	6.86153	6.66597	4.97278	6.02123	6.16438	6.417	5.87114	5.7123	6.48736	6.17723	5.24547	5.24056	4.66612	5.33378	6.43133	6.45748	6.45385	5.86045	6.00434	5.21467
MIR3178	2.09444	3.39475	2.14898	1.57393	1.2863	2.22537	3.34763	3.18416	2.80227	1.64123	2.00957	3.80305	1.53825	4.07521	3.81517	2.14801	2.39459	2.90794	2.6903	3.22957	3.74835	3.12231	1.56704	2.92785	1.43309	2.09232	3.86047	0.7829	3.24978	2.95464	2.38799	3.53221	3.04141	0.54967	1.52622	3.23888	2.90494	2.00623	2.57519	1.54503	1.78113	3.52861	2.67082	3.15832	2.55059	2.15617	1.37932	2.94545	1.75523
MIR4256	5.15333	5.42717	3.73394	4.38129	5.80986	4.5473	4.72614	5.05863	4.67674	5.10066	4.3315	4.94055	4.99768	4.81218	4.3006	6.11763	5.85402	5.71529	5.0924	5.10404	4.97075	4.99678	5.26748	5.36081	4.60301	5.55175	5.44543	4.87036	4.91964	6.05898	5.02026	5.36871	4.72947	5.75912	5.36753	5.77493	5.14198	5.17615	5.05324	5.24547	5.24056	4.66612	5.33378	5.66082	4.87251	5.70049	5.00381	5.06093	4.56259
MIR1184-3	5.36746	5.42717	5.60841	5.27437	5.37376	5.99796	5.54926	4.40655	6.34659	5.88915	5.1795	6.00468	6.29314	5.94968	4.66317	6.3444	5.85402	5.10957	5.61087	5.10404	2.16339	4.3447	5.65451	5.4639	5.68101	4.89967	5.44543	5.17522	6.09413	5.15627	5.68077	5.67905	6.44134	5.67895	5.96363	6.2745	5.45514	5.37546	6.10769	6.29992	5.68802	6.87911	5.94384	5.48024	5.48919	6.18591	6.27009	5.88405	3.3402
MIR3134	3.31683	4.02278	3.73394	3.15889	4.09366	2.96233	1.0257	1.5992	4.02467	3.96315	2.00957	1.48112	1.53825	2.49025	1.49325	3.73297	3.53209	4.04544	1.46791	3.22957	2.16339	4.70727	3.15201	0.605919	3.75502	4.41425	1.53854	3.59025	1.37532	2.21767	3.52549	3.04678	-0.128515	3.7196	3.6417	3.23888	2.90494	3.59119	3.46828	3.13	1.78113	3.52861	3.40778	3.89528	0.965624	4.47809	1.37932	4.16784	4.56259
MIR1260B	6.29083	6.16414	5.60841	6.09749	6.77815	6.86923	6.15498	5.50609	5.60963	6.49921	6.2575	6.43531	5.62571	6.19069	5.58071	6.29097	6.18119	6.56329	6.18673	6.689	6.41132	7.0292	5.47394	5.4639	5.8254	6.61588	6.58293	6.20916	6.44856	6.36063	6.57386	6.01025	6.86017	6.88952	6.65551	6.1264	6.32641	5.77882	6.14288	5.93735	7.27298	6.93461	6.37126	6.09692	6.52021	5.70049	5.94411	6.91508	6.39909
MIR3151	2.8314	-0.0646812	2.14898	1.57393	1.2863	3.44776	3.34763	3.18416	2.80227	1.64123	2.00957	3.80305	3.12321	2.49025	1.49325	2.88497	0.0726617	2.90794	3.34238	1.64461	2.16339	1.53735	3.88897	2.92785	3.01805	2.09232	1.53854	2.36786	2.96028	2.95464	1.65102	3.04678	2.67884	2.13463	2.74862	3.23888	1.68255	2.74319	2.08977	1.54503	1.78113	3.52861	2.67082	3.89528	0.965624	0.571204	2.11629	2.94545	3.3402
MIR4257	2.09444	3.39475	2.14898	3.15889	2.87126	4.09984	2.61066	1.5992	2.80227	3.22619	3.59454	3.06608	4.3456	4.07521	4.3006	2.88497	2.88002	4.83394	3.34238	1.64461	3.74835	3.12231	3.88897	4.06535	4.24044	2.09232	1.53854	3.59025	4.03828	3.44007	2.87342	3.53221	4.11941	0.54967	2.26319	4.37638	3.79803	2.00623	2.08977	3.86696	4.58848	5.11358	1.08586	3.15832	2.55059	4.65867	3.25379	4.81992	4.56259
MIR3184	5.26436	4.69021	5.84941	5.27437	5.80986	5.49839	5.11316	5.84713	6.34659	5.34167	4.81693	6.00468	5.78618	5.66018	5.58071	5.69233	5.56451	4.4929	5.30921	4.45197	4.48532	5.23779	6.52124	6.16051	5.68101	5.99921	5.78647	5.82729	5.76763	5.27657	5.42361	5.36871	5.54391	6.04152	5.61369	5.44051	5.98023	4.94483	5.83393	6.18889	6.02905	6.25108	5.84074	4.74328	5.05309	5.32609	5.46679	4.81992	4.07716
MIR3197	2.8314	-0.0646812	4.4709	3.15889	2.87126	2.22537	1.0257	1.5992	2.80227	1.64123	3.59454	3.06608	3.12321	2.49025	1.49325	0.563045	0.0726617	3.75593	2.20488	3.22957	2.16339	3.85927	1.56704	0.605919	1.43309	2.09232	1.53854	3.10483	1.37532	2.95464	0.0660607	2.30981	2.19341	0.54967	1.52622	3.23888	1.68255	0.421267	-0.232163	1.54503	4.10305	3.52861	1.08586	1.57335	3.28755	0.571204	2.11629	1.36049	1.75523
MIR4266	0.509474	3.10524	4.4709	3.89586	1.2863	2.96233	3.34763	3.18416	3.53924	1.64123	2.00957	3.80305	3.12321	2.49025	3.07821	0.563045	1.65762	2.90794	3.05287	1.64461	2.16339	3.85927	3.15201	2.92785	3.75502	2.09232	1.53854	2.36786	2.11228	2.95464	3.7665	4.42529	3.04141	2.8716	2.26319	2.50191	1.68255	2.00623	2.57519	3.86696	4.10305	1.20669	3.40778	1.57335	3.77298	4.03064	3.25379	1.36049	1.75523
MIR4269	4.7574	5.29287	5.60841	5.27437	5.19319	4.72787	5.88368	5.05863	5.9722	4.81115	5.1795	5.18156	4.99768	2.49025	4.95268	4.95536	5.90555	5.6304	5.30921	5.10404	5.86383	4.70727	5.65451	5.65031	5.8254	5.79276	3.86047	5.64088	5.07575	5.15627	5.27551	4.63174	4.72947	4.94199	5.15071	4.82384	5.30704	4.81358	4.81223	5.79296	4.95105	5.11358	5.33378	6.09692	4.66606	5.32609	4.43822	5.44795	5.45567
TOM1	3.31683	4.45888	2.14898	1.57393	2.87126	3.81033	3.83305	3.18416	3.53924	3.22619	2.00957	3.80305	3.12321	4.07521	3.81517	3.3704	3.53209	2.90794	3.05287	3.22957	4.48532	1.53735	3.88897	3.41327	3.01805	4.41425	3.1235	3.10483	2.11228	3.44007	2.87342	3.89478	4.39505	2.8716	3.11119	2.50191	3.55702	2.00623	2.93776	5.24547	5.48156	4.01404	3.40778	4.38071	2.55059	2.89313	2.11629	2.94545	4.07716
KLRF2	8.81781	8.26175	5.84941	6.52813	7.85616	7.65163	6.23515	6.12276	6.57486	8.87963	8.85506	8.62067	7.09284	7.01381	6.77865	8.5574	8.29666	6.73576	6.82546	8.43903	8.67119	8.54857	7.54432	7.04886	7.84248	8.11469	7.87839	5.82729	6.29815	8.98586	8.75606	5.85414	6.4714	8.53266	8.32064	6.20235	6.50698	8.57608	8.02993	6.83044	6.42498	6.93461	8.48673	8.20271	7.76004	6.54848	7.44541	8.37171	8.69775
SH2D3A	3.6794	3.63576	4.95633	5.03336	4.09366	4.88833	4.19562	4.76912	5.1242	3.96315	2.00957	4.28847	5.23869	4.07521	4.95268	4.26348	4.32059	5.22987	5.49766	5.34505	3.74835	5.62481	3.88897	4.30636	3.75502	2.09232	4.99797	3.59025	4.91964	5.3876	5.11045	4.81232	5.54391	4.45656	3.6417	4.61739	5.77001	4.32816	4.41169	5.6325	6.02905	5.85054	5.17332	3.15832	2.55059	4.81913	4.18668	5.7528	4.07716
MTRNR2L3	5.79488	6.00141	6.23644	6.21779	5.93016	6.42177	5.66955	5.50609	5.1242	6.16479	5.469	6.12497	5.78618	5.66018	6.1371	6.29097	6.5484	5.44399	6.18673	6.03693	6.07028	5.62481	4.73697	5.4639	5.13353	6.17978	5.93086	5.82729	5.81272	6.12456	6.21581	6.33956	5.84877	6.27759	6.17008	5.77493	5.30704	6.44363	5.60073	6.0686	5.68802	5.73025	5.33378	5.48024	6.01002	6.18591	5.62725	6.64589	5.8427
MTRNR2L4	0.509474	2.25725	4.95633	3.89586	4.45623	4.09984	4.48513	1.5992	2.80227	5.10066	2.00957	4.28847	1.53825	4.07521	3.07821	4.26348	4.46498	2.90794	3.34238	3.96654	4.48532	3.12231	3.88897	2.92785	3.75502	2.09232	3.86047	3.59025	2.11228	4.33315	3.52549	3.53221	3.57193	2.8716	3.40069	4.37638	4.18505	2.74319	3.22727	3.86696	4.10305	2.79165	4.54529	4.74328	4.66606	3.74113	2.60172	2.94545	3.3402
MTRNR2L5	3.31683	3.39475	2.14898	1.57393	2.87126	4.09984	3.34763	3.92113	2.80227	4.81115	5.1795	4.28847	3.86018	4.07521	1.49325	4.26348	3.7731	4.04544	-0.117052	3.22957	2.16339	1.53735	1.56704	2.19088	3.01805	4.41425	1.53854	0.7829	1.37532	3.80264	4.58962	0.724852	-0.128515	2.13463	3.11119	3.23888	0.0975884	4.32816	4.52272	3.13	1.78113	2.79165	2.67082	1.57335	4.13555	2.15617	2.60172	1.36049	1.75523
MTRNR2L8	6.34236	6.00141	6.05587	5.48082	6.33069	6.52305	5.54926	5.05863	5.60963	6.68562	6.2575	6.52551	4.99768	4.07521	5.40014	6.90289	6.33945	5.3409	5.43754	6.59881	6.55571	6.66663	5.95936	6.09777	6.29107	6.34025	6.0621	5.03083	5.57171	5.91811	6.36984	5.93431	4.82568	6.85345	6.68273	5.5608	5.30704	6.72505	6.45434	5.00447	5.68802	5.11358	6.9685	6.09692	6.32318	5.32609	5.7251	6.56994	6.2788
RANBP9	6.6993	6.2391	6.3969	6.61833	6.64385	7.17957	6.45196	6.35409	6.50271	6.99878	6.65343	6.43531	6.49245	6.73818	6.44744	6.93808	6.64252	6.4189	6.93823	6.16817	6.80725	6.49154	6.61144	6.9097	6.92494	6.9503	5.626	7.22584	7.00952	7.00775	6.91155	6.83338	6.50084	6.92471	6.62776	6.98304	6.94308	6.99112	6.53602	7.27296	6.73532	5.599	6.86721	6.85876	6.09491	6.91105	6.48086	5.88405	7.04064
BAALC-AS1	4.41636	3.39475	5.3189	5.03336	3.60823	4.5473	5.66955	5.84713	5.60963	3.22619	3.59454	3.06608	4.70817	5.29761	5.74117	2.14801	4.46498	6.01227	5.30921	3.22957	3.74835	1.53735	6.42503	5.81537	3.01805	2.09232	4.99797	6.20916	5.57171	3.80264	4.45838	6.0824	5.89385	2.8716	3.40069	6.2745	5.52385	4.50873	4.01576	5.00447	5.48156	5.29415	3.89321	3.89528	3.28755	5.70049	5.28621	1.36049	1.75523
LOC100499194	6.53184	6.56468	6.90386	7.12852	6.2405	6.13226	7.04807	6.64359	6.70916	6.92663	7.13886	7.15354	6.39623	7.01381	6.62253	5.69233	6.04994	6.51675	6.0327	5.73207	5.86383	5.23779	6.42503	6.75567	5.95665	5.26224	5.626	7.12275	6.75614	5.02503	5.68077	6.95367	7.25519	6.88952	6.70945	7.45611	7.06337	6.48736	6.66265	6.75449	7.06653	7.27278	6.13025	6.32824	6.01002	6.67973	7.21221	6.48977	6.39909
LINC00987	6.73829	7.55737	5.3189	6.43191	5.67862	6.66277	6.23515	4.76912	5.9722	6.49921	5.1795	6.52551	5.78618	5.94968	6.53764	5.9206	6.26249	5.79546	6.54116	7.52725	4.97075	6.1812	5.26748	6.16051	7.94088	6.34025	7.56091	5.82729	6.9299	6.6988	7.53367	5.11717	5.93757	6.43231	7.12117	5.16488	5.98023	5.27925	6.96751	5.24547	5.24056	5.73025	6.9685	6.43133	7.19444	4.81913	6.33352	6.64589	5.45567
LOC100499489	6.00133	6.12514	6.54129	6.78339	5.67862	6.06667	5.88368	5.05863	5.30477	5.88915	5.71001	5.38801	5.93057	6.57771	6.24813	5.84845	5.56451	6.4189	6.2228	5.10404	5.33332	5.78527	5.26748	6.03218	5.8254	4.89967	5.626	5.99235	6.01917	5.27657	5.9968	5.85414	6.06131	5.50387	5.66918	5.87114	5.05178	5.70667	5.83393	5.79296	4.95105	5.45461	4.78629	4.74328	5.48919	5.99747	5.62725	5.88405	5.21467
MIR374C	7.74788	7.62881	7.64083	6.93148	8.08072	7.38187	7.36555	7.82802	7.55716	7.13308	7.682	7.09583	7.60434	7.8478	7.8331	7.43341	6.81413	8.42521	7.9328	7.1992	7.71798	7.41999	8.1369	7.63934	7.66191	8.0696	6.9648	8.05902	7.73872	8.06734	7.78716	7.96326	7.67239	8.09656	7.28999	7.99376	7.64448	7.83912	7.65658	7.21746	7.50905	7.35643	7.82732	8.08115	7.62384	8.07105	7.86582	7.86828	7.63788
MIR3650	5.55387	4.69021	2.14898	3.89586	4.98674	4.5473	4.19562	3.92113	2.80227	4.81115	3.59454	5.18156	5.62571	5.29761	3.07821	4.81097	4.59622	3.75593	3.78984	5.10404	3.74835	3.12231	4.3744	4.30636	5.13353	5.99921	3.86047	3.10483	3.24978	4.5396	4.70992	2.30981	3.77838	5.40765	4.98566	2.50191	3.79803	3.59119	3.67473	3.13	4.10305	4.66612	4.78629	5.03279	3.28755	4.27164	4.92364	4.81992	4.56259
MIR550B2	4.41636	3.10524	4.95633	3.15889	1.2863	2.96233	4.48513	5.05863	4.91775	1.64123	2.00957	3.06608	3.86018	4.81218	5.40014	0.563045	2.88002	4.04544	4.13088	4.81454	2.16339	3.12231	3.88897	4.30636	3.75502	3.67728	3.86047	3.95282	3.49079	2.21767	2.87342	2.30981	3.57193	3.7196	1.52622	4.82384	3.55702	3.8807	3.46828	3.13	1.78113	4.01404	1.08586	4.74328	4.13555	4.27164	4.31792	2.94545	4.92516
MIR3926-2	3.31683	2.25725	2.14898	3.15889	1.2863	2.22537	1.0257	1.5992	2.80227	3.22619	3.59454	3.80305	1.53825	2.49025	1.49325	3.3704	0.0726617	2.90794	-0.117052	1.64461	2.16339	1.53735	3.88897	2.92785	1.43309	2.09232	1.53854	0.7829	1.37532	0.63271	2.38799	2.30981	-0.128515	2.13463	2.74862	0.916948	1.68255	2.74319	3.22727	1.54503	1.78113	1.20669	3.40778	1.57335	2.55059	2.15617	2.60172	4.16784	3.3402
MIR3918	4.20991	4.18325	3.73394	3.89586	3.60823	4.5473	3.83305	3.18416	3.53924	3.96315	3.59454	4.28847	3.86018	4.07521	4.3006	2.88497	3.53209	2.90794	3.58339	5.10404	2.16339	4.3447	3.15201	3.77584	1.43309	4.89967	3.86047	4.68979	3.69724	2.21767	3.52549	0.724852	3.57193	4.25011	4.18919	3.7243	4.18505	3.22862	4.01576	3.13	3.36609	4.66612	3.89321	1.57335	3.77298	3.37856	4.43822	3.68241	3.3402
MIR548Z	0.509474	-0.0646812	2.14898	1.57393	2.87126	0.640407	2.61066	1.5992	3.53924	3.22619	4.3315	1.48112	3.12321	4.07521	3.81517	0.563045	0.0726617	4.28645	2.6903	1.64461	2.16339	1.53735	3.15201	2.19088	1.43309	2.09232	1.53854	3.10483	-0.209647	2.21767	1.65102	0.724852	2.67884	0.54967	1.52622	2.50191	2.41952	0.421267	1.3528	3.13	1.78113	2.79165	2.67082	3.15832	2.55059	3.74113	2.11629	1.36049	1.75523
MIR548AA1	5.55387	5.42717	4.4709	5.66139	3.60823	5.76969	4.72614	4.76912	4.02467	4.44858	5.71001	5.38801	3.12321	4.81218	4.66317	5.08661	4.82755	5.6304	5.16835	5.5515	5.33332	5.92966	5.81497	4.99824	4.60301	4.89967	5.23898	4.87036	4.91964	5.15627	5.55791	5.24841	4.91588	5.40765	4.58512	4.37638	4.74144	5.27925	4.97729	3.86696	1.78113	4.01404	5.94384	4.38071	5.35794	4.27164	4.04229	5.26738	5.21467
MIR3911	4.59694	3.63576	4.4709	3.15889	4.45623	5.03272	4.19562	3.18416	4.67674	3.22619	4.3315	4.94055	4.99768	4.81218	4.95268	4.26348	4.82755	3.39336	4.5268	5.10404	3.74835	1.53735	5.02648	4.30636	3.75502	5.26224	4.70847	4.48334	4.64833	4.5396	5.55791	4.97278	4.72947	4.45656	4.89546	4.82384	4.34552	4.12171	4.16015	5.00447	4.95105	5.29415	4.78629	3.15832	5.21355	3.74113	4.18668	2.94545	4.92516
MIR3934	4.7574	4.57917	4.4709	3.15889	5.19319	3.81033	4.48513	5.05863	5.1242	3.96315	3.59454	4.28847	3.12321	5.29761	5.19369	4.26348	3.53209	4.4929	4.13088	4.45197	4.97075	4.3447	5.26748	4.06535	5.68101	4.41425	4.70847	3.95282	4.64833	3.80264	2.87342	4.63174	4.62637	4.0091	4.02872	4.82384	4.62115	4.66919	4.41169	5.24547	4.10305	4.90713	3.89321	4.38071	3.28755	4.65867	4.83875	3.68241	1.75523
MIR3688-1	3.31683	2.25725	3.73394	3.15889	4.45623	3.44776	4.19562	1.5992	2.80227	3.96315	3.59454	3.06608	4.3456	4.07521	3.81517	2.88497	3.53209	2.17097	3.05287	3.22957	2.16339	1.53735	3.88897	4.30636	3.75502	3.67728	3.86047	4.24233	3.24978	3.44007	2.38799	2.30981	4.62637	2.13463	3.11119	4.37638	3.55702	3.22862	2.57519	4.71496	4.95105	4.01404	2.67082	1.57335	3.77298	2.89313	2.96429	2.94545	4.07716
MIR550B1	2.8314	3.39475	4.4709	4.38129	1.2863	3.81033	3.83305	3.18416	4.67674	1.64123	3.59454	4.28847	4.70817	2.49025	3.07821	2.14801	3.7731	4.28645	4.83714	3.22957	2.16339	4.3447	1.56704	4.30636	3.75502	2.09232	1.53854	4.24233	3.24978	2.21767	2.87342	3.89478	4.72947	4.45656	3.40069	4.61739	4.18505	2.00623	3.46828	5.00447	3.36609	4.01404	3.89321	1.57335	3.28755	3.74113	1.37932	3.68241	1.75523
MIR3661	9.82915	9.82862	8.71883	8.69287	8.87876	8.76453	9.04251	8.77911	9.26716	8.76017	8.31335	9.0125	9.17487	9.28467	9.26803	8.86225	9.0528	9.0248	9.30711	9.60461	8.98357	9.24471	9.2181	9.09376	9.22099	8.93781	9.18959	9.62525	9.52675	8.87588	8.9879	9.16364	9.1821	8.89397	8.99383	8.75615	9.01943	9.50075	9.49746	8.53372	8.52259	8.67429	9.06885	8.83074	8.98243	8.75608	9.02558	9.08159	8.89479
CCDC179	2.8314	2.74267	4.4709	4.38129	3.60823	2.96233	1.0257	3.92113	4.02467	1.64123	4.81693	3.06608	1.53825	2.49025	3.81517	2.14801	3.24259	2.17097	2.20488	3.22957	2.16339	1.53735	3.15201	3.41327	3.01805	2.09232	1.53854	3.10483	2.11228	0.63271	0.0660607	0.724852	1.45645	2.8716	3.11119	3.23888	2.90494	3.22862	4.01576	1.54503	1.78113	1.20669	2.67082	3.15832	2.55059	3.37856	1.37932	2.94545	1.75523
TEX48	2.09444	-0.0646812	3.73394	3.89586	3.60823	3.81033	3.83305	4.76912	3.53924	4.44858	2.00957	1.48112	3.12321	2.49025	1.49325	4.46994	2.39459	0.58601	3.05287	1.64461	3.74835	3.12231	3.88897	0.605919	1.43309	3.67728	1.53854	3.59025	3.24978	2.95464	2.87342	3.53221	2.19341	2.8716	3.11119	3.7243	1.68255	2.74319	2.57519	3.13	4.10305	3.52861	3.40778	3.15832	3.77298	4.03064	4.04229	2.94545	1.75523
PRKAG2-AS1	5.26436	5.42717	4.4709	4.38129	4.98674	5.92581	5.27363	3.92113	4.02467	5.72869	5.1795	5.38801	4.70817	4.81218	4.3006	5.42103	5.02686	4.97833	4.74093	4.81454	5.33332	5.78527	4.3744	4.51281	5.52055	4.89967	4.70847	3.95282	4.54524	5.27657	5.68077	3.53221	5.00077	4.63713	5.07054	4.61739	4.00448	5.37546	4.89712	3.86696	4.58848	4.01404	3.89321	5.03279	5.05309	4.96352	5.07976	6.00434	5.45567
EDNRB-AS1	4.20991	4.02278	4.4709	5.27437	5.53423	4.34085	4.93259	1.5992	5.1242	3.96315	3.59454	3.80305	4.70817	4.07521	5.19369	2.88497	3.7731	5.54021	5.2405	4.81454	4.48532	4.3447	3.15201	5.12948	5.52055	3.67728	5.44543	3.95282	4.31391	4.5396	5.11045	4.63174	4.2638	5.07323	4.18919	5.44051	5.22687	4.32816	4.2914	3.86696	1.78113	5.11358	4.54529	4.38071	4.13555	4.81913	3.88182	4.53041	4.07716
ISM1-AS1	7.13883	7.09519	7.43438	7.35529	7.82546	7.98913	7.59555	7.27162	7.36706	7.74975	7.84246	7.82097	7.42089	7.61953	7.10796	7.38322	7.55648	7.02895	7.0225	7.83444	7.89131	7.84113	7.87083	7.63934	6.79064	7.04652	7.09313	6.14045	7.25796	8.45926	8.1798	7.51927	7.46394	7.51545	7.25414	7.68513	7.13101	7.71589	7.72784	6.75449	6.82552	7.03958	7.49525	7.12794	7.30547	7.20056	7.50172	6.56994	7.53659
LOC100505549	9.41937	9.10274	8.21506	7.94897	8.48597	8.54127	8.46033	8.69723	8.49344	8.48672	8.63893	8.27553	8.38374	7.9821	7.64299	8.96819	8.5923	8.55755	8.55891	8.6333	8.70255	8.50313	8.48591	8.81049	8.79941	9.16913	8.86946	8.6221	8.55522	8.76714	8.4712	8.47305	8.25086	8.92036	8.9214	8.44833	8.31191	9.00247	8.7985	8.02077	8.00994	8.1015	9.01067	8.86797	8.94862	8.44772	8.49133	8.56016	8.41345
GTF3C2-AS1	9.02123	8.94375	7.98187	8.46875	8.42585	8.45419	8.60313	8.19911	8.53019	8.38269	8.1994	8.73851	8.19646	8.10496	8.33874	8.69747	8.54434	8.34756	8.55183	8.6333	8.09413	8.65629	8.07484	8.54256	8.93293	8.32114	8.52722	8.82182	8.80994	8.03359	8.45408	8.68485	9.0785	8.76399	8.65207	8.61043	8.85581	8.53501	8.559	8.36521	8.54931	8.87202	8.53707	8.53914	8.71382	8.02242	8.61134	8.39391	8.76646
MALINC1	5.55387	5.55003	6.23644	6.70321	5.93016	5.49839	5.97989	5.84713	4.67674	5.72869	5.71001	5.38801	5.78618	4.07521	5.58071	5.42103	5.9553	4.97833	5.43754	6.03693	5.62282	4.99678	5.26748	5.24978	6.38728	5.26224	7.03039	5.17522	5.21662	5.91811	5.11045	5.93431	5.80222	5.90722	5.91854	5.77493	5.58944	6.14919	6.07162	5.93735	6.42498	5.85054	5.47817	5.96567	5.82361	4.65867	5.22063	6.40488	5.66213
FGD5-AS1	6.57556	6.9011	7.57524	7.50467	6.33069	7.11614	7.43509	7.43209	7.2834	6.77051	6.76446	6.83867	7.60434	7.61953	7.32614	7.38322	7.27233	7.66283	7.46038	7.00216	6.80725	6.66663	8.00999	7.52478	7.45546	7.58417	7.03039	7.25863	7.59125	6.97256	7.48391	7.13424	7.61968	7.26392	7.59231	7.57516	7.87238	6.76112	6.92771	8.14495	8.04791	7.83604	7.15194	5.82128	6.9429	7.079	7.74273	7.24313	7.1815
DIAPH1-AS1	7.66935	7.62881	7.10317	6.61833	8.08072	8.34777	8.22537	7.78902	7.95878	7.98108	8.15932	8.37594	7.84203	7.9821	7.37589	8.09443	8.1864	7.66283	8.00707	7.94839	8.14067	7.55971	8.43741	8.49466	7.84248	7.58417	7.37143	8.04029	8.10777	7.92733	7.78716	8.31731	7.80812	8.157	8.13602	8.38455	8.7233	8.33416	8.27166	7.98798	7.33571	7.58173	7.5288	7.84014	7.59498	8.1181	8.37556	7.29122	7.73251
DCST1-AS1	7.68938	7.82406	5.84941	6.85933	7.35239	7.40859	6.85859	6.64359	6.2617	6.68562	7.36713	7.63086	6.29314	4.81218	6.91951	7.45786	7.23253	6.36737	6.39074	6.93001	7.37285	7.72717	6.42503	6.48856	7.62291	7.04652	7.76736	6.93265	7.32173	6.97256	7.30447	5.93431	6.44134	7.46853	7.51869	6.47154	6.63675	7.47655	7.51603	7.21746	6.17344	6.8214	7.98067	7.30127	7.50478	6.94624	6.53583	7.70034	7.42766
STARD4-AS1	9.77392	10.1411	11.8581	11.8582	9.5484	9.8228	12.1569	12.078	12.2733	9.97662	9.39328	9.94464	12.4682	12.8245	12.6972	9.84149	10.0428	12.6369	12.3935	10.0153	9.71029	10.0648	12.4672	12.2779	10.396	10.1745	10.618	12.9841	12.7034	9.74905	10.0362	13.086	12.8906	9.96541	10.3217	12.3109	12.1251	10.0081	10.2506	12.0871	12.1064	12.1499	9.59761	8.99121	9.52404	12.2119	12.0187	9.92654	9.6561
NAPA-AS1	9.1131	9.35528	8.21506	8.3154	8.38433	8.67933	8.91444	8.13836	8.68492	8.48672	8.48531	8.794	8.77665	8.16268	8.65312	8.66633	8.96445	8.4502	8.61427	7.98446	8.09413	8.85023	8.30851	8.60027	8.44431	8.43217	8.4089	8.78852	8.86449	8.1796	8.49651	9.06024	9.13593	8.95481	9.13355	8.55357	8.80149	9.2059	9.13634	8.64307	8.35098	8.91405	8.66328	8.6923	8.76652	8.67449	8.74565	8.32627	8.05902
LINC01431	2.8314	-0.0646812	2.14898	3.15889	3.60823	2.96233	3.34763	3.18416	2.80227	1.64123	2.00957	1.48112	3.12321	2.49025	3.07821	2.14801	2.39459	2.90794	3.05287	1.64461	2.16339	1.53735	1.56704	3.41327	3.75502	3.67728	3.1235	2.36786	4.03828	2.21767	3.23599	3.89478	-0.128515	2.13463	2.26319	0.916948	3.55702	2.00623	3.22727	3.86696	3.36609	1.20669	3.40778	4.38071	0.965624	2.15617	2.11629	1.36049	4.07716
SH3BP5-AS1	10.8121	10.8279	10.5541	10.7363	10.7063	10.7265	11.1614	10.9324	10.9871	10.4646	10.4731	10.7963	11.4881	11.6014	11.5363	10.4684	10.4873	11.5204	11.3873	10.7453	10.4898	10.6947	11.0569	11.1576	11.1387	11.1394	11.1734	11.4331	11.3683	10.6397	10.7897	11.366	11.3242	10.7773	10.7907	11.4434	11.4257	10.6271	10.6297	11.2263	11.1583	11.2387	10.41	10.147	10.4023	11.5261	11.3666	10.9322	10.6771
LINC01094	4.20991	4.18325	3.73394	3.15889	3.60823	4.5473	3.83305	1.5992	2.80227	3.22619	3.59454	4.94055	4.3456	2.49025	4.3006	4.26348	3.97955	4.67347	4.13088	4.45197	4.48532	3.85927	3.88897	3.41327	4.24044	4.89967	4.70847	4.24233	4.03828	4.88064	4.31399	4.18428	3.95895	5.30456	4.58512	4.08687	4.18505	3.59119	2.57519	4.35239	4.10305	4.01404	3.89321	3.89528	2.55059	4.27164	4.54925	4.16784	3.3402
LOC100505715	4.20991	3.39475	2.14898	3.15889	4.09366	5.16397	2.61066	4.40655	3.53924	1.64123	3.59454	4.28847	3.86018	2.49025	1.49325	4.95536	4.46498	3.75593	3.97041	4.45197	2.16339	3.85927	4.73697	4.85385	3.01805	4.41425	3.86047	2.36786	3.87782	3.44007	4.15352	3.89478	4.82568	4.0091	3.84815	4.61739	4.00448	3.22862	4.01576	3.13	1.78113	4.01404	3.89321	3.89528	4.42506	4.27164	5.15191	3.68241	4.07716
LOC100505716	7.5207	7.86013	8.52401	8.39411	7.88621	8.42831	8.57259	8.46956	8.79474	8.24114	7.50143	8.11047	8.65719	8.68007	8.96085	8.19967	8.0093	8.93916	9.06037	7.94839	8.09413	7.15206	9.20367	9.12556	7.54161	7.76474	7.56091	8.55769	8.37155	8.10032	8.14821	9.51602	9.34924	7.93337	7.88963	8.9668	9.14471	7.92111	7.68073	9.12246	8.9808	8.87202	7.90603	7.80217	7.88449	9.04288	8.75146	7.98984	7.63788
ITGB2-AS1	4.41636	3.63576	4.4709	3.89586	5.37376	3.81033	3.83305	3.92113	2.80227	3.96315	5.71001	4.28847	3.86018	4.07521	3.07821	4.46994	3.97955	0.58601	3.97041	3.22957	3.74835	3.85927	1.56704	2.19088	4.24044	4.89967	3.86047	3.10483	2.96028	4.72017	4.92404	3.89478	3.95895	4.25011	3.84815	4.08687	4.00448	3.59119	3.46828	3.86696	3.36609	2.79165	4.25578	5.03279	5.21355	4.47809	3.70125	3.68241	3.3402
C10orf95-AS1	5.36746	5.36158	3.73394	1.57393	3.60823	4.72787	3.34763	1.5992	3.53924	4.44858	2.00957	4.94055	4.3456	2.49025	3.81517	2.88497	4.32059	3.39336	3.58339	4.81454	4.97075	1.53735	3.88897	4.30636	5.68101	5.26224	5.44543	3.10483	3.69724	5.27657	4.82095	3.89478	3.33092	2.8716	5.15071	4.61739	3.55702	5.46566	5.32243	3.13	1.78113	2.79165	3.89321	3.89528	4.42506	3.37856	4.18668	5.06093	3.3402
LINC01364	6.6993	5.86606	6.23644	6.52813	5.93016	6.13226	6.15498	5.68666	5.74087	6.16479	6.40189	5.87343	4.99768	6.39714	5.74117	6.23547	5.9553	6.20072	6.67736	6.28847	6.55571	5.62481	6.32193	6.53666	5.68101	5.99921	5.93086	6.56426	6.47685	6.1873	5.62065	5.93431	5.89385	6.33103	6.3163	6.34321	6.20611	6.68805	5.95766	5.24547	5.24056	6.06467	5.17332	5.96567	5.35794	6.54848	6.53583	5.88405	5.66213
OSER1-DT	5.03304	5.0646	5.84941	5.03336	4.98674	5.16397	5.66955	4.40655	4.02467	4.44858	5.1795	5.87343	4.99768	5.66018	5.40014	5.7725	5.35806	5.10957	4.40651	4.45197	5.86383	4.70727	5.26748	4.85385	5.95665	4.41425	5.44543	3.59025	4.64833	5.76199	5.89895	4.63174	5.08094	5.07323	5.22666	4.37638	5.45514	4.94483	5.38255	4.71496	4.95105	5.45461	4.78629	5.27379	5.48919	4.81913	5.40907	5.60841	6.14755
PBX1-AS1	6.81326	6.56468	7.19337	7.06578	6.77815	6.98026	7.50143	6.8846	6.99867	6.59542	6.65343	6.76652	7.91329	7.24514	6.9851	7.43341	6.94303	7.4315	7.63114	6.59881	6.80725	6.29223	7.49778	6.87271	7.26598	6.73618	7.26646	6.71364	6.82378	6.8995	6.66597	7.0647	7.01104	6.73949	6.57062	7.14577	7.2775	6.76112	6.71035	7.42768	7.33571	6.69854	6.70056	6.32824	6.52021	7.77088	7.52907	6.85234	7.11279
CARD8-AS1	5.71893	6.2391	5.3189	5.48082	6.33069	5.6848	6.38325	6.24305	6.34659	6.03354	5.71001	5.18156	6.06181	5.29761	6.91951	4.65051	4.93064	6.07786	6.4528	5.73207	6.41132	5.62481	4.73697	5.81537	6.38728	6.34025	5.626	5.99235	6.29815	6.12456	6.4411	6.39728	6.21134	5.07323	5.61369	5.96134	5.65218	5.84753	5.83393	5.00447	5.48156	5.45461	5.72971	5.27379	5.72051	5.70049	6.53583	5.26738	4.07716
LINC02582	2.09444	2.74267	5.3189	4.38129	3.60823	3.44776	4.19562	4.76912	4.02467	3.22619	2.00957	3.06608	3.86018	2.49025	3.81517	2.14801	3.24259	4.97833	4.40651	3.96654	2.16339	1.53735	5.65451	5.36081	1.43309	2.09232	3.1235	4.87036	5.1479	3.80264	2.38799	5.11717	4.82568	0.54967	-0.0587384	3.7243	4.18505	2.74319	2.93776	4.35239	4.58848	4.66612	1.08586	3.89528	3.28755	4.65867	3.4948	1.36049	4.07716
STK4-AS1	2.8314	1.52028	4.4709	4.38129	1.2863	0.640407	2.61066	1.5992	2.80227	1.64123	2.00957	3.06608	1.53825	2.49025	1.49325	0.563045	1.65762	0.58601	1.46791	1.64461	2.16339	1.53735	3.15201	3.41327	1.43309	2.09232	3.1235	2.36786	1.37532	0.63271	1.65102	0.724852	1.45645	0.54967	1.52622	0.916948	1.68255	2.74319	1.3528	1.54503	3.36609	2.79165	2.67082	3.15832	2.55059	0.571204	1.37932	1.36049	4.07716
SH3PXD2A-AS1	6.81326	7.03335	7.27826	7.24636	7.01422	6.86923	7.32948	6.8846	6.99867	6.92663	6.40189	5.72904	7.0301	7.13411	7.47053	7.43341	7.738	6.6521	6.84873	7.07088	7.29268	7.20977	7.23947	7.5717	7.16101	6.48464	6.49274	7.52437	7.6421	7.07565	7.36068	7.51927	7.53682	7.11953	6.86012	7.68513	7.35498	7.07948	7.06246	7.95443	7.61402	8.1492	7.46089	7.06521	7.44136	7.20056	7.41641	7.80343	8.09508
ROPN1L-AS1	0.509474	2.74267	4.95633	3.89586	3.60823	2.96233	4.19562	4.40655	4.38724	3.22619	2.00957	3.06608	4.3456	5.29761	3.07821	4.26348	2.88002	4.67347	3.97041	1.64461	2.16339	3.85927	4.3744	0.605919	4.60301	2.09232	1.53854	3.59025	3.69724	2.21767	2.87342	3.89478	4.11941	2.8716	3.11119	3.23888	3.55702	3.59119	2.93776	3.86696	3.36609	4.01404	3.40778	3.89528	3.28755	4.03064	4.43822	4.16784	4.07716
APTR	8.73348	8.91546	8.21506	8.20329	8.40524	8.41519	8.64775	8.00859	8.4747	8.67465	8.54873	8.4698	8.30643	7.9821	8.26143	8.53459	8.66138	8.11739	8.41043	8.6333	8.43018	8.59263	8.07484	8.21325	8.63276	8.75053	8.77694	8.14922	8.6264	8.44649	8.47969	8.05577	8.48987	8.61037	8.77098	8.07682	8.415	8.61602	8.71328	8.4154	7.97095	8.48281	8.5857	8.79252	8.38348	8.39775	8.36041	8.74419	8.46948
CFAP58-DT	2.8314	2.74267	3.73394	4.38129	3.60823	2.22537	3.34763	3.18416	1.21731	3.96315	4.81693	3.80305	1.53825	2.49025	3.81517	3.73297	2.88002	0.58601	2.6903	3.96654	2.16339	3.12231	4.73697	3.77584	3.75502	3.67728	1.53854	2.36786	2.11228	0.63271	3.23599	3.04678	2.19341	0.54967	2.26319	2.50191	2.90494	0.421267	1.3528	3.86696	3.36609	2.79165	2.67082	1.57335	0.965624	4.03064	3.25379	2.94545	3.3402
CEBPZOS	7.68938	7.17372	7.35843	7.06578	7.30867	6.90719	6.95644	7.15379	7.2834	7.36915	6.96377	7.36376	7.42089	7.6997	6.9851	7.1022	7.1916	8.20806	7.63114	7.37253	7.37285	7.68709	7.94208	7.5946	7.31573	7.04652	7.03039	7.65326	8.08037	7.73074	7.58176	7.82288	7.63304	7.42003	7.27218	7.18373	7.61329	7.5193	7.63202	7.21746	6.99058	6.93461	7.19438	7.55063	6.98799	7.51372	7.26197	7.66427	7.73251
MAGI2-AS3	5.71893	5.29287	5.84941	6.93148	5.93016	5.6848	6.80706	6.80865	6.88974	4.81115	5.469	6.00468	6.29314	6.19069	6.62253	5.60744	5.9553	6.73576	6.39074	6.50259	6.41132	4.99678	5.95936	6.33384	6.38728	5.26224	6.1824	6.27475	6.36021	6.24742	6.63592	6.27944	6.06131	5.30456	5.61369	6.64487	6.50698	5.63072	5.49576	6.83044	6.17344	6.63295	5.33378	5.03279	5.91982	6.59357	6.36422	6.71804	5.8427
SORCS3-AS1	0.509474	2.74267	4.95633	3.89586	1.2863	3.44776	1.0257	1.5992	1.21731	4.44858	4.3315	4.28847	1.53825	2.49025	3.81517	3.3704	2.39459	0.58601	2.6903	3.96654	4.48532	4.3447	3.88897	2.92785	3.75502	2.09232	1.53854	3.10483	5.07575	4.72017	2.87342	2.30981	2.19341	2.8716	3.40069	3.23888	3.79803	3.8807	2.57519	3.13	1.78113	3.52861	2.67082	3.15832	3.28755	0.571204	-0.205639	2.94545	3.3402
LOC100505918	3.6794	3.39475	3.73394	3.15889	4.09366	4.34085	3.83305	4.40655	4.38724	1.64123	3.59454	3.06608	3.12321	2.49025	4.95268	4.46994	3.24259	4.4929	4.63784	1.64461	3.74835	3.85927	5.02648	3.77584	3.75502	4.41425	1.53854	4.48334	3.87782	4.09214	2.87342	3.53221	3.77838	4.0091	3.6417	4.61739	3.79803	3.22862	1.3528	4.35239	3.36609	4.01404	2.67082	4.38071	0.965624	4.47809	4.04229	4.16784	4.07716
GLCCI1-DT	4.59694	4.7933	2.14898	3.15889	5.53423	5.49839	3.83305	4.76912	4.38724	4.44858	2.00957	3.80305	3.12321	5.29761	4.95268	5.08661	4.46498	5.10957	4.40651	4.81454	4.97075	4.70727	4.73697	4.06535	3.01805	4.89967	5.23898	4.68979	4.03828	4.09214	4.82095	3.89478	5.00077	4.45656	4.58512	5.00441	4.74144	5.06512	4.41169	3.13	4.10305	3.52861	4.54529	3.15832	4.42506	5.32609	4.65234	4.16784	4.92516
ADD3-AS1	8.77157	9.05166	8.41576	8.60735	8.81768	9.12019	8.58794	8.54171	8.49344	8.43564	8.69607	8.66103	9.43912	8.8301	8.92787	8.3246	8.21732	9.31733	9.43945	9.17599	9.12918	9.52034	8.57827	9.15667	9.19464	9.10355	9.08543	8.98747	9.07807	9.0034	8.98194	8.75276	8.8459	8.64243	8.85714	8.66514	8.75222	8.48196	8.77627	8.2865	8.28892	8.50131	8.80695	8.60678	8.84214	8.78552	8.9055	8.67337	8.54965
LINC00645	2.09444	3.39475	2.14898	1.57393	4.45623	2.96233	3.34763	1.5992	2.80227	5.54812	5.1795	3.80305	4.70817	4.81218	3.07821	3.73297	4.82755	0.58601	2.20488	1.64461	2.16339	1.53735	1.56704	0.605919	1.43309	2.09232	1.53854	2.36786	2.59771	3.80264	3.23599	2.30981	1.45645	0.54967	1.52622	2.50191	2.90494	0.421267	-0.232163	1.54503	1.78113	2.79165	3.40778	3.15832	3.77298	0.571204	1.37932	1.36049	3.3402
ENO1-AS1	3.6794	2.74267	4.4709	4.74386	4.09366	3.44776	3.34763	3.92113	4.38724	1.64123	2.00957	3.80305	4.99768	4.07521	4.3006	2.14801	2.88002	2.17097	2.6903	3.96654	3.74835	3.85927	3.88897	2.19088	3.01805	2.09232	3.86047	3.95282	4.03828	2.95464	2.87342	2.30981	3.57193	4.0091	2.74862	3.7243	4.34552	4.12171	4.2914	1.54503	3.36609	2.79165	3.89321	4.38071	3.77298	3.37856	4.18668	3.68241	3.3402
LOC100506023	2.8314	2.25725	2.14898	1.57393	4.09366	2.96233	1.0257	3.18416	1.21731	1.64123	2.00957	1.48112	1.53825	2.49025	1.49325	2.14801	0.0726617	0.58601	2.20488	3.22957	2.16339	3.12231	3.15201	0.605919	3.01805	2.09232	3.1235	0.7829	2.59771	0.63271	3.23599	3.04678	1.45645	0.54967	1.52622	2.50191	2.41952	3.59119	-0.232163	1.54503	1.78113	1.20669	1.08586	3.15832	0.965624	2.89313	2.60172	2.94545	1.75523
CRPPA-AS1	6.39212	6.53523	7.27826	7.06578	6.95873	6.4733	5.78059	6.12276	6.17151	6.92663	6.76446	7.03571	6.66753	7.24514	6.8508	6.79186	6.73087	7.18592	6.87163	6.28847	7.02137	6.49154	6.85245	6.87271	6.64254	6.34025	7.03039	7.12275	7.12127	7.17187	6.57386	6.70213	6.90491	6.43231	7.12117	6.74984	6.36437	6.48736	6.58802	5.79296	5.86859	6.06467	6.86721	7.24578	6.79851	7.22942	7.24557	6.00434	6.39909
PTOV1-AS1	7.5207	7.43516	7.10317	7.76376	6.95873	7.53522	7.84588	7.62157	7.40714	7.87004	7.29498	7.95685	7.46899	7.61953	7.64299	7.83917	7.6349	7.52852	7.83132	7.31704	6.68695	7.15206	8.07484	8.22797	7.62291	7.04652	7.09313	7.49715	7.85105	7.45289	7.54988	8.09117	8.1889	7.82579	8.00196	7.97223	8.14744	7.83912	7.75083	8.25928	7.20739	8.02687	7.42571	7.55063	7.65212	7.62649	8.12079	7.42658	7.58812
GAS5-AS1	8.48102	8.35738	6.90386	7.5963	7.9728	7.38187	8.14464	7.74895	8.08768	7.98108	8.15932	8.08103	8.16761	8.10496	8.23471	7.76272	7.93685	8.64671	8.42598	8.46479	8.60634	8.35753	8.33523	8.0068	8.20127	8.20084	8.33296	8.91733	8.85913	8.42061	8.24099	8.33218	8.31028	8.40142	8.21272	8.26568	8.2625	8.20917	8.14722	8.05283	7.66377	8.0011	7.85404	8.17327	7.7858	7.73108	7.82227	8.07473	7.53659
DACT3-AS1	3.31683	2.74267	3.73394	4.38129	1.2863	2.96233	1.0257	3.18416	1.21731	1.64123	2.00957	3.80305	4.3456	2.49025	3.81517	2.14801	2.88002	3.75593	3.34238	3.96654	2.16339	3.85927	1.56704	3.77584	1.43309	2.09232	3.86047	2.36786	2.96028	0.63271	4.45838	2.30981	3.77838	2.13463	3.11119	3.23888	3.55702	3.8807	2.93776	3.13	3.36609	1.20669	3.40778	1.57335	3.77298	2.89313	2.96429	4.16784	3.3402
LOC100506071	10.3503	10.1509	8.86322	8.67196	8.86373	8.82528	7.99148	7.93905	8.15983	9.05908	9.32246	9.36986	5.93057	2.49025	4.95268	10.709	10.398	4.97833	6.59719	6.16817	5.33332	6.39533	3.88897	5.56012	7.0478	5.99921	7.09313	3.59025	5.673	9.44328	9.27308	3.04678	6.13827	5.19353	6.17008	7.18373	7.13101	10.3024	10.0074	6.18889	4.95105	6.33597	7.49525	7.80217	7.93141	6.9806	7.12528	4.81992	5.21467
DDX19A-DT	8.65413	8.42316	7.27826	7.06578	8.18112	8.26246	7.36555	7.27162	7.90381	7.57196	7.62428	7.92406	7.80504	7.61953	8.17975	7.59647	7.57251	8.08586	7.97571	8.08755	8.09413	8.1667	7.79586	8.0068	8.11959	7.76474	8.04633	8.23411	8.08956	8.44649	8.21072	7.59522	7.86584	8.04952	8.055	8.19307	7.73421	8.07232	7.87112	7.84882	7.88965	7.61608	7.56159	7.55063	7.95431	7.71076	7.82227	8.10195	8.13027
LINC02275	3.31683	-0.0646812	2.14898	1.57393	1.2863	4.72787	1.0257	1.5992	1.21731	3.22619	4.3315	3.06608	1.53825	4.81218	1.49325	0.563045	1.65762	2.90794	2.20488	1.64461	2.16339	3.12231	1.56704	0.605919	1.43309	2.09232	1.53854	2.36786	-0.209647	0.63271	0.0660607	0.724852	2.19341	3.7196	3.11119	0.916948	1.68255	0.421267	2.08977	3.13	1.78113	2.79165	3.89321	1.57335	3.77298	2.15617	2.60172	4.16784	3.3402
LOC100506100	4.59694	3.84221	3.73394	3.89586	4.74573	5.03272	5.88368	5.05863	4.67674	5.10066	2.00957	3.80305	3.86018	4.81218	4.95268	5.42103	5.43021	4.97833	4.92734	3.96654	5.33332	4.99678	4.73697	4.85385	4.60301	5.26224	4.70847	3.95282	3.49079	5.02503	5.35146	4.18428	4.91588	3.7196	4.98566	5.44051	4.62115	5.17615	4.52272	5.00447	4.58848	5.45461	5.17332	5.48024	4.87251	5.32609	4.04229	5.06093	4.92516
GVQW3	2.8314	2.25725	3.73394	1.57393	2.87126	2.96233	1.0257	4.40655	2.80227	1.64123	2.00957	3.06608	1.53825	2.49025	3.07821	2.88497	1.65762	0.58601	2.6903	1.64461	3.74835	3.85927	3.15201	2.19088	1.43309	2.09232	3.86047	0.7829	2.11228	2.95464	2.38799	0.724852	3.57193	0.54967	2.74862	0.916948	2.41952	2.00623	2.93776	3.86696	1.78113	1.20669	2.67082	1.57335	3.28755	2.89313	2.11629	1.36049	3.3402
TTC21B-AS1	6.77626	6.7035	6.67254	5.66139	6.64385	6.79015	6.45196	6.12276	6.70916	6.28508	5.91646	6.3391	7.0301	6.57771	6.01681	6.17775	6.30148	6.73576	6.56945	6.16817	6.55571	6.7468	6.09061	6.43881	6.64254	6.73618	6.66782	6.84899	7.10324	6.8995	6.63592	6.6075	6.31443	6.57204	6.28111	5.87114	6.57332	6.79631	6.48208	6.18889	6.53601	6.25108	5.94384	6.09692	6.39189	6.91105	6.30216	6.11537	5.8427
RHOQ-AS1	6.88451	6.94655	7.43438	7.50467	7.06766	6.83023	7.73994	7.74895	7.66025	6.77051	7.05397	6.76652	7.91329	8.10496	8.03241	6.67157	6.84085	8.47475	8.17297	6.3995	7.20779	6.96361	8.33523	8.54256	6.79064	6.61588	6.9648	8.25051	8.02397	7.20257	7.32345	8.63774	8.2595	7.05746	6.76144	8.35158	8.35025	7.05062	7.25165	7.65356	8.04791	8.21791	6.75828	6.85876	6.89636	8.16366	7.65855	7.46901	7.24709
LOC100506178	0.509474	2.25725	4.4709	3.89586	1.2863	4.09984	2.61066	3.18416	1.21731	1.64123	2.00957	3.80305	3.12321	4.07521	1.49325	2.14801	2.39459	3.39336	3.05287	1.64461	2.16339	1.53735	1.56704	2.92785	3.01805	3.67728	1.53854	3.59025	1.37532	2.95464	3.23599	3.04678	3.57193	2.13463	3.40069	2.50191	2.41952	2.74319	2.08977	3.13	3.36609	4.01404	1.08586	1.57335	4.42506	2.89313	2.96429	1.36049	1.75523
LOC100506188	2.09444	2.25725	2.14898	3.89586	1.2863	3.44776	3.34763	4.40655	1.21731	3.22619	2.00957	1.48112	3.86018	5.29761	4.3006	2.88497	2.88002	4.28645	3.78984	1.64461	3.74835	1.53735	3.15201	4.30636	3.01805	4.89967	3.86047	3.59025	2.96028	3.44007	2.87342	4.42529	3.95895	2.8716	3.40069	4.37638	4.18505	0.421267	2.93776	3.13	3.36609	2.79165	1.08586	1.57335	2.55059	2.89313	3.70125	1.36049	1.75523
LINC00963	2.8314	3.63576	5.84941	5.82186	3.60823	2.22537	3.83305	3.92113	2.80227	3.96315	2.00957	3.06608	4.70817	4.07521	4.66317	2.14801	3.53209	3.75593	4.27527	3.96654	3.74835	4.70727	4.3744	4.99824	4.60301	4.41425	4.3459	4.24233	4.64833	2.95464	4.92404	4.42529	4.2638	2.13463	4.02872	4.08687	4.00448	4.50873	4.01576	3.86696	4.95105	2.79165	4.25578	3.89528	4.13555	3.74113	4.54925	3.68241	3.3402
LARGE-AS1	6.84932	6.9011	7.00696	7.12852	6.49575	6.57114	7.46864	7.09105	7.6267	7.19581	6.76446	7.15354	7.26617	7.8478	6.91951	7.35746	7.01518	7.50487	7.33416	6.77389	6.41132	6.29223	7.79586	7.82509	6.29107	5.26224	6.39652	7.35276	7.65454	6.6988	6.98492	7.78013	7.50811	6.99261	6.51112	7.65842	7.8323	6.79631	7.26768	7.61112	7.71186	8.0011	6.75828	6.43133	6.74698	7.49007	7.84421	6.78675	6.2788
LOC100506207	2.8314	-0.0646812	2.14898	1.57393	2.87126	2.96233	3.83305	3.18416	2.80227	1.64123	3.59454	1.48112	1.53825	4.07521	1.49325	0.563045	2.88002	2.17097	-0.117052	3.22957	4.48532	3.12231	1.56704	2.92785	3.75502	3.67728	4.3459	0.7829	3.24978	2.21767	1.65102	2.30981	1.45645	2.13463	2.26319	0.916948	1.68255	2.00623	3.46828	1.54503	1.78113	1.20669	3.40778	1.57335	2.55059	3.37856	-0.205639	1.36049	4.07716
PAXBP1-AS1	8.16053	7.90686	8.29872	7.94897	7.85616	7.95329	7.96821	8.22855	7.66025	7.87004	7.89222	7.89051	8.27972	7.77565	8.0631	8.03065	7.66512	8.29337	8.07771	7.9114	7.99628	7.84113	8.78621	7.95465	7.84248	8.11469	7.76736	8.41952	8.33338	7.94559	7.74554	8.63774	8.22463	8.18629	7.99111	8.35158	7.79108	8.12863	8.07618	8.02077	7.88965	7.94815	7.74407	7.456	7.83599	8.22226	8.08438	7.86828	7.98405
LOC100506258	3.6794	4.45888	4.4709	3.15889	5.67862	5.28426	1.0257	1.5992	2.80227	5.88915	5.469	5.18156	3.12321	4.07521	3.07821	5.2069	5.28212	2.17097	3.05287	5.89254	4.97075	4.99678	3.15201	2.92785	4.60301	5.55175	4.3459	2.36786	2.96028	6.1873	5.19534	3.04678	3.04141	5.30456	4.33358	0.916948	1.68255	4.50873	4.81223	3.86696	1.78113	3.52861	4.99275	4.38071	4.42506	3.37856	4.18668	4.16784	4.92516
LOC100506281	5.79488	5.60774	6.67254	6.52813	4.74573	4.72787	5.11316	4.76912	5.30477	4.44858	5.469	5.38801	6.29314	5.66018	6.44744	5.08661	5.11706	6.01227	5.61087	5.5515	5.33332	5.44424	5.95936	6.16051	5.13353	5.26224	5.626	5.99235	5.81272	5.49069	5.19534	5.93431	5.84877	5.07323	5.49585	5.67184	6.24734	4.94483	5.12539	6.40302	6.91041	6.49209	4.78629	4.74328	5.82361	4.96352	5.57572	5.44795	6.14755
ID2-AS1	4.20991	4.69021	3.73394	3.15889	5.19319	4.88833	3.83305	3.92113	3.53924	5.34167	5.1795	5.18156	3.86018	4.07521	4.3006	4.65051	3.97955	4.28645	4.63784	1.64461	4.48532	3.85927	1.56704	4.06535	3.75502	2.09232	3.86047	4.24233	4.31391	3.80264	5.11045	4.42529	4.39505	4.94199	4.33358	3.23888	4.00448	4.32816	4.52272	4.35239	3.36609	4.66612	2.67082	3.89528	3.28755	4.27164	4.04229	4.16784	4.56259
HOTAIRM1	2.8314	1.52028	2.14898	3.15889	3.60823	0.640407	1.0257	3.18416	1.21731	1.64123	2.00957	3.06608	1.53825	2.49025	1.49325	0.563045	3.7731	2.90794	1.46791	1.64461	3.74835	3.12231	1.56704	2.19088	1.43309	2.09232	3.1235	2.36786	2.11228	2.95464	2.87342	0.724852	2.19341	4.0091	3.11119	3.7243	2.90494	2.74319	-0.232163	1.54503	1.78113	1.20669	1.08586	3.15832	3.77298	0.571204	2.11629	2.94545	1.75523
GPRC5D-AS1	4.90179	5.42717	4.95633	5.66139	6.14428	5.76969	5.78059	5.99152	5.86117	5.54812	5.71001	5.56858	5.62571	5.29761	4.66317	6.23547	5.20194	5.79546	5.71584	5.10404	6.41132	5.23779	5.65451	5.24978	5.13353	4.89967	6.1824	4.87036	5.673	5.91811	5.49233	6.8746	6.4714	4.94199	5.22666	6.34321	6.36437	5.91312	5.5492	5.79296	6.02905	5.73025	5.17332	4.74328	5.48919	6.12579	6.13421	5.26738	4.92516
LOC100506321	9.73106	9.61304	8.74889	8.49279	9.48106	9.39863	8.93859	8.56498	8.93841	8.91735	8.90439	9.48674	9.25935	9.23172	9.40614	9.40539	9.1838	9.1822	9.22946	9.47116	9.10591	8.97197	9.2744	9.26056	9.4499	9.1476	9.30009	9.72248	9.55357	9.41735	9.53163	9.26013	9.34113	9.45355	9.39041	9.23436	9.11161	9.31911	9.4135	8.96289	8.72364	9.1315	9.39419	9.47422	9.37925	9.21145	9.1585	9.16139	9.30213
SP2-AS1	6.65922	6.04384	6.67254	6.52813	7.11919	6.74893	6.85859	6.72848	6.7719	5.88915	6.09704	6.43531	7.0301	6.57771	6.62253	7.1329	7.1916	6.56329	6.91637	6.50259	6.07028	5.62481	6.61144	6.67201	6.79064	5.26224	6.66782	7.01172	6.97026	6.82253	6.60522	7.41135	7.30611	6.48041	6.44906	7.5463	7.1744	6.65009	6.92771	7.5674	6.91041	6.8214	6.75828	6.61775	6.39189	7.04694	6.84964	6.56994	6.2788
LINC00649	2.8314	3.10524	2.14898	3.15889	1.2863	2.22537	2.61066	3.92113	1.21731	1.64123	3.59454	1.48112	1.53825	2.49025	1.49325	0.563045	0.0726617	0.58601	2.20488	1.64461	2.16339	3.12231	1.56704	2.19088	3.01805	2.09232	3.86047	0.7829	1.37532	0.63271	2.38799	2.30981	2.67884	2.13463	-0.0587384	0.916948	2.41952	3.59119	1.3528	1.54503	3.36609	2.79165	3.89321	1.57335	3.28755	2.15617	2.11629	2.94545	1.75523
INKA2-AS1	3.6794	3.84221	4.4709	4.38129	4.09366	4.09984	3.83305	3.18416	2.80227	3.96315	5.1795	3.06608	4.70817	2.49025	4.66317	4.26348	4.16012	4.97833	3.97041	3.22957	2.16339	3.85927	4.3744	3.41327	3.01805	3.67728	4.70847	3.59025	3.87782	3.80264	3.7665	4.42529	3.33092	2.8716	4.18919	4.08687	3.79803	4.50873	3.8553	1.54503	6.02905	4.01404	3.89321	1.57335	4.42506	4.65867	3.70125	3.68241	4.56259
PHACTR3-AS1	2.8314	2.74267	2.14898	3.15889	2.87126	2.96233	3.34763	4.40655	4.67674	3.22619	2.00957	3.06608	1.53825	2.49025	3.07821	4.26348	2.88002	3.39336	3.05287	4.45197	3.74835	1.53735	4.3744	4.30636	3.01805	2.09232	3.1235	4.68979	3.87782	3.44007	3.97295	3.89478	4.2638	2.13463	2.26319	4.82384	4.00448	4.12171	2.57519	4.71496	5.68802	4.90713	3.89321	3.15832	4.13555	4.03064	4.04229	2.94545	3.3402
LINC01426	3.31683	2.74267	5.84941	5.82186	2.87126	2.22537	5.78059	5.50609	3.53924	1.64123	3.59454	3.06608	3.12321	5.29761	1.49325	2.14801	2.88002	4.04544	4.92734	3.22957	2.16339	1.53735	4.3744	5.56012	3.01805	2.09232	3.1235	5.99235	5.85644	0.63271	1.65102	6.33956	5.98001	3.7196	3.6417	5.30927	5.93048	2.74319	2.93776	4.35239	5.48156	5.85054	1.08586	3.15832	0.965624	3.37856	5.15191	2.94545	1.75523
SLC16A1-AS1	2.09444	2.25725	3.73394	3.89586	3.60823	3.44776	2.61066	1.5992	1.21731	3.22619	3.59454	1.48112	1.53825	2.49025	3.81517	0.563045	2.39459	2.90794	2.20488	3.22957	2.16339	1.53735	1.56704	0.605919	1.43309	2.09232	1.53854	0.7829	2.96028	0.63271	0.0660607	2.30981	2.67884	2.13463	1.52622	2.50191	1.68255	2.00623	1.3528	1.54503	1.78113	1.20669	3.40778	1.57335	3.28755	2.15617	1.37932	2.94545	3.3402
DOCK4-AS1	7.19597	7.36995	8.29872	7.84072	8.00055	7.98913	8.16525	7.93905	8.08768	7.52387	7.50143	7.15354	8.48076	8.8301	8.84197	7.74295	7.55648	9.04953	8.76253	8.054	7.65525	7.26527	8.36146	8.60027	8.06244	8.11469	7.72836	9.10031	8.93246	8.39426	8.13752	9.2366	8.98262	8.25703	8.02341	8.52428	8.62507	7.40995	7.43317	8.14495	7.84721	8.0011	7.74407	6.70264	7.19444	8.58801	8.44182	7.62727	7.53659
CBR3-AS1	8.8359	8.65983	8.03162	8.08173	8.05448	7.97132	7.50143	8.10699	7.93156	7.70731	7.79093	7.7849	8.19646	8.46753	8.28766	7.87593	7.69471	8.03722	8.16372	8.12034	7.89131	7.94674	7.12163	6.94577	7.97225	8.02306	8.28001	7.98257	8.22914	7.31921	7.16409	7.46632	7.71069	8.35057	8.35489	7.57516	7.76292	8.14237	7.99184	7.5674	6.91041	7.47347	8.32426	8.20271	8.27851	7.58243	7.85506	8.39391	8.09508
SPAG5-AS1	9.89534	9.99466	10.1433	9.83603	9.61273	9.50149	9.95939	10.087	9.92121	9.42913	9.16944	9.41776	10.0099	9.95786	10.044	9.62644	9.58244	9.82202	9.8415	9.43251	9.64721	9.6301	9.96365	9.84193	9.72311	8.98714	9.39029	10.1161	10.018	9.2511	9.37212	10.2346	10.2967	9.60766	9.72426	9.94209	9.99695	9.69972	9.703	9.67946	9.76412	10.0553	9.61333	9.63405	9.50866	9.79279	9.96303	9.237	9.47633
RASSF8-AS1	2.8314	-0.0646812	4.4709	3.15889	2.87126	2.22537	2.61066	3.18416	4.02467	1.64123	2.00957	3.06608	3.86018	4.81218	1.49325	2.14801	3.24259	4.04544	3.78984	1.64461	3.74835	1.53735	4.3744	3.41327	1.43309	2.09232	1.53854	3.95282	2.96028	0.63271	2.38799	2.30981	3.04141	0.54967	-0.0587384	4.08687	4.00448	2.00623	3.22727	4.35239	1.78113	4.01404	3.40778	3.15832	3.28755	2.15617	2.60172	1.36049	1.75523
SRD5A3-AS1	4.7574	5.14477	4.4709	4.74386	3.60823	3.81033	5.11316	4.40655	4.38724	4.81115	4.81693	4.28847	4.70817	5.29761	4.95268	4.65051	3.53209	5.10957	5.30921	3.96654	3.74835	4.3447	5.26748	5.36081	4.24044	4.41425	3.1235	5.42676	5.1479	4.33315	4.45838	4.63174	4.82568	3.35702	3.11119	5.16488	4.74144	3.8807	3.8553	4.35239	3.36609	4.37661	4.54529	5.27379	4.42506	4.96352	5.28621	4.16784	4.07716
TMEM147-AS1	8.0869	7.98517	8.03162	7.98332	7.21704	7.40859	7.7122	6.8846	7.52109	6.68562	7.29498	7.63086	7.8781	7.53464	8.03241	7.52883	7.65009	7.59724	7.7347	7.52725	8.09413	7.60344	7.29497	7.98962	7.66191	7.58417	7.72836	8.04029	8.07112	7.4782	7.05475	7.69064	7.77235	7.91599	7.83	7.32634	7.85914	7.82215	7.68073	7.03689	6.63911	7.58173	7.46089	7.80217	7.30547	7.33939	7.58226	7.29122	6.96469
EGFLAM-AS2	3.31683	5.0646	6.54129	5.48082	4.74573	4.88833	5.54926	6.12276	5.86117	3.96315	5.71001	4.28847	6.06181	6.39714	5.40014	5.42103	5.68737	6.46865	6.32589	4.45197	2.16339	5.62481	6.52124	6.09777	5.68101	5.55175	1.53854	6.20916	6.05714	4.88064	5.35146	6.27944	6.24652	4.7976	4.18919	6.34321	6.11996	4.94483	4.62582	5.6325	5.24056	5.599	5.33378	5.03279	5.72051	5.85661	5.98419	4.16784	4.56259
LOC100506476	2.8314	2.25725	4.4709	3.89586	1.2863	3.44776	2.61066	1.5992	1.21731	3.22619	2.00957	3.06608	3.12321	4.81218	4.95268	2.88497	2.39459	4.4929	3.97041	3.96654	4.48532	1.53735	3.15201	2.92785	4.24044	2.09232	3.1235	3.10483	3.24978	2.95464	2.38799	4.97278	4.39505	2.8716	3.6417	3.7243	3.79803	2.00623	1.3528	4.35239	1.78113	4.37661	3.40778	1.57335	2.55059	2.89313	3.25379	2.94545	1.75523
LIFR-AS1	6.29083	6.62182	5.84941	4.74386	6.2405	6.94419	5.54926	5.84713	2.80227	6.85068	7.13886	6.97297	4.70817	5.29761	4.95268	6.29097	5.68737	5.54021	5.2405	6.85406	6.25086	6.39533	5.02648	4.51281	6.98768	7.51858	7.37143	4.24233	5.1479	6.82253	6.91155	3.04678	3.95895	6.81646	6.70945	5.30927	5.22687	5.91312	5.7902	3.13	4.10305	4.37661	6.04005	5.03279	6.39189	5.85661	6.02318	5.26738	6.2788
LOC100506497	6.06406	5.14477	6.54129	6.52813	5.93016	5.49839	6.45196	6.45718	6.83202	5.88915	6.2575	5.56858	6.49245	7.13411	6.44744	6.11763	6.13875	6.6521	6.35868	5.73207	6.68695	5.92966	5.47394	5.81537	5.52055	4.41425	5.44543	6.33749	6.09413	6.05898	6.21581	6.33956	6.06131	5.50387	6.17008	6.34321	6.36437	6.352	5.49576	6.83044	5.48156	6.16088	4.99275	6.09692	5.60948	6.91105	6.48086	5.26738	4.07716
SPTY2D1OS	8.38599	8.44707	7.76368	7.76376	8.40524	8.34777	8.30182	8.00859	8.18309	8.14902	8.03194	8.13933	8.6778	8.51262	8.6328	8.28414	7.98555	8.47475	8.33003	8.08755	8.18576	7.37024	8.28129	8.64484	8.25327	7.37772	8.0777	9.0069	8.86449	7.92733	7.64349	8.86951	8.57539	8.11191	8.11619	8.85359	8.74505	8.32213	8.01101	8.60032	8.22407	8.21791	7.98067	7.40624	7.67987	8.72602	8.62408	7.9604	7.73251
LOC100506551	8.17481	8.16894	8.96915	9.05775	8.13179	8.31989	8.69103	8.44469	8.9108	8.4614	8.38461	8.42363	9.25935	9.2045	9.30703	8.29775	8.46068	9.28991	8.97306	8.51498	8.18576	8.33176	9.06689	8.81049	8.39887	8.3961	8.28001	9.01652	8.9777	8.83728	8.67709	9.48308	9.27023	8.42619	8.48429	9.15057	9.27501	8.42689	8.33389	8.78344	8.92068	8.88617	8.26576	8.6923	8.3665	8.98483	8.69221	8.1549	8.6256
PTPRN2-AS1	2.8314	4.02278	2.14898	1.57393	4.09366	2.96233	3.83305	1.5992	4.02467	3.22619	2.00957	3.80305	3.12321	2.49025	3.07821	2.14801	3.24259	2.17097	3.34238	1.64461	2.16339	3.12231	3.15201	4.06535	4.24044	3.67728	3.1235	2.36786	2.59771	4.5396	4.58962	3.53221	2.67884	2.13463	3.40069	3.7243	2.90494	3.22862	3.46828	3.13	5.24056	2.79165	2.67082	1.57335	3.77298	2.89313	1.37932	2.94545	4.56259
VASH1-AS1	7.32965	7.6148	8.41576	8.67196	7.30867	7.21026	8.4933	8.16905	8.4747	6.28508	6.65343	7.41185	8.6778	8.59877	8.76937	6.67157	6.86708	8.66816	8.55183	5.89254	6.68695	7.51463	8.00999	8.24254	7.31573	5.79276	7.42118	8.91733	8.88575	6.82253	6.60522	9.34324	9.26165	6.99261	6.99654	8.82984	8.65601	7.29163	7.72784	8.4639	8.62662	8.87202	7.06313	6.21721	6.9429	8.45995	8.48436	6.31468	6.14755
LOC100506606	10.6349	10.3772	7.00696	7.55121	7.59008	7.26976	8.76041	8.75907	9.01821	7.83105	8.03194	8.16762	7.09284	7.13411	7.8331	9.12147	8.92128	7.95233	7.94364	6.77389	6.55571	6.06091	7.75687	7.54843	7.49918	6.73618	7.46928	8.1666	8.10777	6.6988	7.05475	7.82288	7.83149	8.42619	8.60304	8.07682	8.01048	10.6845	10.4216	7.47577	6.30469	7.51047	8.9124	8.77303	9.08975	7.84733	7.9081	7.51023	7.1815
PRKAR2A-AS1	2.09444	2.25725	5.84941	4.38129	2.87126	0.640407	3.83305	1.5992	1.21731	3.22619	3.59454	3.06608	3.12321	4.81218	3.81517	3.73297	3.53209	2.90794	2.6903	3.22957	2.16339	3.12231	1.56704	2.19088	1.43309	3.67728	3.86047	2.36786	1.37532	2.95464	2.87342	3.53221	2.19341	0.54967	3.11119	2.50191	3.79803	3.22862	3.8553	4.35239	1.78113	4.37661	3.89321	3.15832	3.28755	2.15617	-0.205639	4.16784	4.56259
LOC100506639	2.8314	3.63576	2.14898	1.57393	4.09366	2.96233	3.83305	3.18416	1.21731	3.96315	2.00957	3.06608	3.12321	2.49025	3.07821	0.563045	3.24259	4.04544	4.13088	3.96654	3.74835	1.53735	3.15201	2.92785	1.43309	4.41425	3.1235	4.24233	4.83475	0.63271	3.7665	4.63174	4.39505	2.13463	2.26319	4.82384	4.34552	3.22862	2.57519	3.13	3.36609	4.01404	3.40778	3.15832	0.965624	4.27164	3.4948	2.94545	3.3402
PXN-AS1	7.10939	7.15449	7.50653	7.35529	6.71256	7.4859	7.25452	6.72848	7.69304	7.13308	6.86755	6.90738	6.49245	6.57771	6.7027	6.86683	7.06135	6.6521	7.06286	6.85406	6.80725	6.58174	6.2109	6.53666	7.0478	6.48464	7.60463	6.89142	7.36778	7.23262	7.36068	7.64372	7.78437	7.29114	7.51869	7.51686	7.37371	6.52979	6.80126	8.33945	8.38104	8.46407	7.06313	6.52755	6.9429	7.46602	7.54255	7.38285	6.79963
LCMT1-AS2	8.27103	8.30601	7.76368	7.91378	8.02777	8.07503	8.05912	7.62157	8.08768	8.08417	7.98685	8.16762	8.19646	8.16268	8.28766	8.22838	8.22748	8.32072	8.16372	8.18377	7.7781	7.8772	8.00999	7.84432	7.49918	6.84721	8.33296	7.96281	8.16973	8.14841	8.24099	8.03774	8.30194	8.29786	8.06538	8.46384	8.415	8.31001	8.23136	8.4639	7.93087	8.17247	7.77236	7.94839	7.99905	8.16366	8.1563	8.76137	8.23097
NRAV	5.03304	4.7933	3.73394	4.38129	5.19319	5.16397	5.66955	5.84713	5.46524	5.10066	4.81693	5.38801	5.23869	5.29761	6.35123	5.98931	4.82755	5.87141	4.5268	5.10404	5.62282	3.85927	5.26748	5.4639	5.33998	5.26224	4.3459	4.48334	5.34494	4.88064	5.42361	5.58283	5.54391	5.30456	4.18919	4.61739	5.45514	5.27925	5.25969	6.0686	5.48156	5.73025	4.54529	4.38071	5.05309	5.70049	5.90289	6.00434	5.45567
SACS-AS1	2.09444	3.10524	3.73394	4.74386	4.45623	3.44776	3.34763	3.18416	4.91775	3.22619	2.00957	4.28847	3.86018	2.49025	4.3006	4.02248	4.32059	3.39336	4.27527	3.22957	2.16339	3.12231	4.73697	4.06535	1.43309	2.09232	3.1235	3.10483	3.69724	3.44007	2.87342	3.89478	5.00077	4.0091	4.02872	4.37638	4.34552	3.59119	3.22727	5.45193	5.86859	5.45461	3.40778	3.89528	3.28755	5.09477	4.04229	2.94545	1.75523
LOC100506682	0.509474	3.10524	3.73394	1.57393	3.60823	2.96233	3.34763	1.5992	1.21731	1.64123	2.00957	3.06608	3.12321	2.49025	3.81517	3.3704	3.7731	2.17097	2.6903	1.64461	2.16339	3.85927	3.15201	0.605919	1.43309	2.09232	3.1235	2.36786	2.96028	2.95464	0.0660607	2.30981	1.45645	2.13463	3.11119	0.916948	2.41952	2.74319	2.93776	3.13	1.78113	1.20669	3.40778	3.89528	3.28755	2.15617	2.60172	2.94545	3.3402
IQCH-AS1	7.45199	7.7491	7.10317	6.85933	7.30867	7.0498	7.29248	7.70772	6.83202	6.77051	7.62428	6.69057	8.19646	8.21817	7.96898	7.03878	7.34879	7.21537	7.79584	7.25932	6.80725	6.8949	7.18175	6.94577	7.54161	7.13671	7.21097	7.60308	7.73872	6.41407	6.86048	7.41135	7.71069	7.39516	7.28999	7.2568	7.53222	7.76999	7.50255	6.29992	6.99058	7.27278	6.81378	6.93091	6.9429	7.31267	7.44541	7.66427	7.1815
ALOX12-AS1	7.27766	7.48221	4.95633	6.70321	7.21704	6.61769	5.11316	4.40655	5.60963	6.59542	5.91646	6.90738	4.70817	4.81218	6.01681	6.39593	6.81413	5.54021	5.66431	7.00216	6.80725	7.15206	5.02648	5.7352	7.62291	7.76474	7.91358	5.42676	6.01917	7.26207	6.93643	4.81232	4.91588	6.52695	6.59947	5.00441	5.45514	7.26676	6.92771	5.6325	5.24056	5.96157	7.31467	6.78281	7.07415	5.85661	6.42372	6.64589	6.51012
NUP50-DT	2.09444	1.52028	2.14898	3.89586	2.87126	0.640407	1.0257	1.5992	3.53924	3.96315	2.00957	1.48112	1.53825	2.49025	3.07821	2.14801	0.0726617	2.17097	1.46791	3.22957	4.48532	3.12231	3.15201	0.605919	1.43309	2.09232	1.53854	0.7829	-0.209647	2.21767	0.0660607	2.30981	2.67884	2.8716	2.74862	3.7243	2.90494	2.00623	2.08977	3.13	3.36609	1.20669	1.08586	1.57335	2.55059	2.15617	2.11629	1.36049	1.75523
LOC100506725	0.509474	2.25725	2.14898	1.57393	2.87126	0.640407	3.34763	3.18416	1.21731	1.64123	2.00957	3.06608	1.53825	2.49025	3.07821	2.14801	3.97955	2.17097	3.05287	1.64461	3.74835	1.53735	3.15201	2.19088	3.01805	2.09232	3.1235	0.7829	-0.209647	2.21767	2.87342	0.724852	2.19341	0.54967	2.74862	3.7243	0.0975884	2.00623	1.3528	3.13	1.78113	2.79165	2.67082	3.89528	3.77298	2.89313	1.37932	3.68241	1.75523
FAM170B-AS1	4.20991	2.25725	2.14898	3.15889	2.87126	2.96233	4.48513	3.18416	4.38724	3.96315	3.59454	1.48112	3.12321	2.49025	3.07821	2.14801	3.24259	3.39336	3.97041	3.22957	2.16339	3.12231	1.56704	2.92785	4.24044	2.09232	3.86047	4.87036	3.69724	3.44007	2.87342	2.30981	3.95895	4.25011	2.74862	4.82384	4.00448	2.74319	3.46828	3.86696	1.78113	3.52861	1.08586	3.15832	3.28755	4.03064	3.70125	3.68241	3.3402
AFF1-AS1	2.8314	3.39475	2.14898	1.57393	4.98674	4.72787	2.61066	1.5992	1.21731	4.44858	3.59454	3.80305	3.12321	4.81218	3.07821	4.95536	4.16012	2.90794	3.34238	1.64461	3.74835	3.12231	1.56704	2.19088	4.24044	5.26224	4.70847	2.36786	2.59771	2.21767	3.52549	0.724852	2.19341	4.94199	3.40069	2.50191	2.41952	2.74319	4.01576	1.54503	4.58848	4.37661	2.67082	3.15832	4.13555	2.89313	3.88182	4.81992	3.3402
MGAT4FP	3.31683	2.74267	2.14898	3.15889	2.87126	0.640407	1.0257	3.18416	3.53924	1.64123	2.00957	3.80305	1.53825	2.49025	1.49325	3.73297	3.53209	0.58601	2.20488	1.64461	2.16339	1.53735	4.3744	3.41327	3.01805	3.67728	1.53854	0.7829	3.24978	2.95464	2.38799	3.89478	3.33092	0.54967	2.74862	3.7243	3.26751	4.12171	3.8553	3.86696	1.78113	1.20669	2.67082	1.57335	2.55059	2.89313	3.4948	2.94545	3.3402
MIR497HG	9.08312	9.04645	8.55837	8.69287	8.31972	8.44131	8.92656	8.71814	8.82464	8.8011	8.60949	8.62067	9.1603	8.55634	9.07068	8.24252	8.60794	8.96539	8.99929	8.88302	8.63913	8.52603	9.00167	8.77083	8.90069	8.60011	8.83316	9.03557	9.21031	8.4969	8.3744	9.26013	9.43944	8.85801	8.78988	8.66514	9.09477	8.70204	8.84198	8.91136	8.76981	8.96824	8.24573	8.36777	8.57295	8.87041	8.9107	8.10195	8.09508
IGSF11-AS1	3.96891	3.39475	4.4709	3.89586	2.87126	2.22537	2.61066	3.18416	1.21731	4.81115	3.59454	3.80305	3.86018	5.29761	3.81517	4.46994	0.0726617	2.90794	3.58339	1.64461	4.48532	3.12231	3.88897	2.19088	1.43309	2.09232	4.70847	3.10483	2.59771	3.44007	3.7665	3.53221	2.67884	4.63713	3.84815	2.50191	1.68255	2.74319	3.46828	1.54503	3.36609	1.20669	3.40778	3.15832	3.28755	3.74113	2.11629	3.68241	4.07716
TSPOAP1-AS1	10.1695	10.2785	9.64882	9.73884	9.57632	9.53219	9.65869	9.5592	9.8357	9.48043	9.20925	9.63594	10.0657	10.1123	10.1479	9.41791	9.50937	10.0186	9.90947	9.86861	9.93818	9.72222	9.75192	9.69603	9.88017	9.68478	9.84688	10.2113	10.138	9.67983	9.75431	9.73328	9.94161	9.69687	9.87348	9.59994	9.78584	9.89091	9.99304	9.43378	8.96103	9.29944	9.76885	9.19541	9.5009	9.57402	9.71769	9.84027	9.40629
HOXD-AS2	6.12418	5.9126	7.19337	7.0002	6.33069	5.92581	6.85859	6.8846	6.70916	5.72869	5.469	5.87343	6.18211	5.66018	6.44744	5.69233	5.9553	6.8528	6.70313	5.89254	4.97075	6.49154	6.42503	6.27834	6.07694	5.99921	6.0621	6.39761	6.58477	5.84216	6.33285	6.74722	7.2024	6.27759	6.70945	6.47154	6.32641	5.91312	5.65048	6.75449	6.82552	6.63295	5.72971	5.27379	6.45748	6.06306	6.27009	6.00434	5.45567
ECE1-AS1	6.06406	5.55003	5.60841	5.48082	6.04119	5.39529	5.66955	5.68666	5.74087	5.54812	5.1795	5.56858	5.62571	4.81218	5.40014	5.7725	5.85402	5.3409	5.66431	5.89254	3.74835	4.70727	6.52124	6.16051	6.56237	5.79276	6.0621	4.68979	5.40506	6.60999	6.75256	4.63174	5.08094	5.30456	5.43311	5.67184	5.98023	6.14919	6.17723	5.6325	5.24056	6.06467	6.13025	6.70264	5.91982	5.92876	5.677	6.00434	6.14755
TMEM30A-DT	3.6794	3.10524	2.14898	3.15889	2.87126	4.09984	2.61066	3.92113	3.53924	1.64123	2.00957	1.48112	4.3456	4.81218	3.81517	2.88497	3.53209	4.67347	4.74093	3.22957	2.16339	3.12231	4.73697	4.51281	1.43309	3.67728	1.53854	5.17522	4.18267	4.09214	3.52549	3.53221	4.11941	0.54967	1.52622	5.00441	5.22687	3.22862	3.22727	4.71496	5.24056	4.66612	1.08586	1.57335	3.28755	4.47809	3.4948	2.94545	1.75523
MYLK-AS1	9.64647	9.64785	7.70356	7.68246	8.18112	8.12422	7.87119	7.90298	8.0628	7.57196	7.84246	8.13933	7.60434	7.9821	7.64299	9.12147	8.92128	8.93031	8.69993	8.65584	8.14067	7.68709	8.25355	8.07352	7.90882	8.28214	8.13845	8.18378	8.16973	8.74645	8.29968	7.98224	7.76023	9.01319	8.9271	7.88273	7.74864	8.59619	8.62892	7.88488	7.75841	7.68242	8.2048	8.2876	8.38348	8.19326	8.12079	8.07473	7.58812
LINC00513	8.58094	8.71995	9.09149	9.07378	9.31421	9.30218	8.99724	8.73875	9.03109	8.95411	9.20925	9.24267	8.81437	8.93319	8.92787	8.95106	9.18901	8.72044	8.97306	8.6333	8.90486	8.81347	9.06689	8.69868	9.32183	8.93781	8.98975	8.69579	8.93246	9.14446	9.10223	9.37949	9.26165	9.14586	9.19156	9.3474	9.42177	9.00998	8.85265	8.92874	8.62662	8.88617	9.06885	8.88624	8.91399	9.23298	9.30017	9.16139	9.22284
TTN-AS1	8.07172	8.98244	8.3388	9.21056	8.44617	8.99355	9.57644	7.62157	8.77955	9.30656	7.50143	8.89897	9.64154	7.24514	8.85957	8.19967	8.8175	8.37391	9.17527	9.58125	8.46717	8.85023	8.00999	8.82992	9.63766	7.82024	8.88727	7.88093	9.26811	8.90417	9.4302	7.09989	8.94563	8.45054	9.26544	8.65166	9.34789	8.12863	8.72494	9.77865	7.84721	9.07087	9.41228	7.50409	8.38348	8.35911	9.25174	9.52539	7.48316
LINC00933	6.1819	6.37826	6.05587	7.06578	6.41558	6.4733	6.90834	6.45718	7.09995	5.88915	6.96377	6.12497	6.58264	6.88257	6.9851	6.82983	6.89284	6.56329	6.80181	6.59881	4.97075	6.39533	6.85245	6.9097	6.29107	4.89967	6.39652	6.80527	6.68517	6.78246	6.69542	7.64372	7.44891	6.38256	6.51112	6.89423	7.21653	6.68805	6.77906	6.75449	6.63911	6.16088	6.51212	6.21721	6.52021	7.11036	6.73688	6.48977	6.39909
ELOA3DP	2.09444	3.10524	5.3189	5.48082	1.2863	2.96233	3.83305	1.5992	1.21731	3.22619	2.00957	3.06608	3.86018	4.07521	3.07821	5.31793	5.35806	4.28645	5.0924	3.96654	3.74835	3.12231	3.15201	5.4639	3.01805	2.09232	1.53854	2.36786	3.49079	2.21767	2.87342	2.30981	2.19341	0.54967	5.07054	4.08687	5.30704	0.421267	-0.232163	3.13	1.78113	3.52861	4.25578	3.89528	3.77298	3.37856	5.28621	3.68241	1.75523
LUARIS	4.59694	4.45888	4.95633	3.89586	3.60823	4.09984	5.11316	1.5992	2.80227	3.22619	2.00957	1.48112	3.12321	4.07521	4.3006	4.46994	3.7731	4.04544	3.34238	3.22957	3.74835	4.3447	3.88897	4.51281	3.01805	4.41425	3.86047	2.36786	3.24978	3.80264	4.70992	5.36871	5.29775	2.8716	3.84815	0.916948	3.55702	4.12171	5.1941	4.71496	4.10305	3.52861	4.54529	4.38071	4.13555	4.81913	3.4948	1.36049	4.07716
MAGOH2P	6.00133	5.60774	5.3189	4.74386	6.64385	5.99796	4.48513	5.29964	5.60963	5.10066	6.40189	5.18156	4.70817	4.07521	4.3006	5.31793	4.93064	4.83394	5.01223	5.10404	4.48532	5.62481	5.47394	4.51281	5.33998	5.79276	5.626	5.30646	5.07575	6.24742	5.62065	4.97278	4.82568	5.97593	6.17008	5.00441	5.38299	4.94483	4.62582	4.71496	4.10305	4.66612	5.17332	6.09692	6.39189	4.47809	5.00381	6.00434	5.45567
CHRM3-AS2	4.20991	4.7933	2.14898	3.15889	6.04119	5.76969	4.19562	1.5992	4.38724	6.59542	6.40189	6.12497	3.12321	2.49025	4.3006	5.60744	4.32059	4.28645	4.5268	3.22957	2.16339	3.85927	3.15201	4.06535	5.33998	4.89967	5.44543	4.24233	3.49079	5.02503	3.97295	2.30981	3.77838	6.88952	6.51112	4.61739	4.74144	4.12171	4.41169	3.13	1.78113	4.01404	6.44341	5.66082	6.09491	4.65867	5.15191	5.7528	5.66213
LINC00665	0.509474	-0.0646812	2.14898	1.57393	2.87126	0.640407	2.61066	3.18416	1.21731	1.64123	3.59454	4.28847	4.3456	2.49025	4.3006	2.88497	1.65762	2.17097	3.58339	3.96654	2.16339	3.12231	3.15201	2.19088	3.75502	2.09232	1.53854	4.24233	3.24978	3.44007	2.87342	0.724852	3.04141	2.13463	-0.0587384	2.50191	1.68255	2.74319	3.8553	3.13	1.78113	4.66612	3.89321	3.89528	2.55059	3.74113	2.96429	2.94545	3.3402
PRKG1-AS1	7.7856	7.2482	7.93033	7.06578	6.14428	6.52305	7.65505	8.16905	7.93156	6.68562	7.13886	6.97297	8.19646	8.75704	8.69292	6.49378	6.75916	9.31052	8.96243	6.50259	6.80725	6.39533	8.86167	8.76074	6.71849	6.48464	6.58293	9.22169	8.98757	7.17187	6.91155	8.63774	8.36734	7.23617	7.30758	8.81781	8.52804	6.92906	6.48208	7.92007	7.84721	7.58173	6.9685	6.93091	7.07415	8.56556	8.26604	6.91508	6.70943
ELOA-AS1	9.47814	9.32549	8.41576	8.56262	9.1255	9.08749	9.12899	9.00008	9.1302	9.20347	8.97536	9.11774	8.98946	9.38507	9.15858	8.97667	8.90238	9.08186	9.01994	8.84428	9.10591	8.27881	9.08274	9.06125	9.09842	8.8605	9.02236	9.58056	9.36967	9.01209	9.03473	9.37949	9.23124	9.38572	9.30101	9.39673	9.24479	9.43529	9.09202	9.09193	9.00029	8.91405	8.83405	9.22441	9.00454	9.16739	9.11854	8.86033	8.60072
NCMAP-DT	8.34868	8.07998	6.05587	6.70321	7.69569	7.82032	7.50143	7.32712	6.7719	7.83105	8.34942	8.16762	6.82365	6.19069	7.68307	8.03065	7.97353	7.55179	7.60405	7.75314	8.53843	7.98029	7.3484	7.23528	7.77294	7.82024	7.72836	8.04029	7.73872	7.68799	7.36068	7.54503	7.2024	8.1271	8.2496	7.65842	7.42851	7.95265	8.06705	7.37792	6.30469	6.63295	7.77236	8.20271	8.06366	8.02242	7.83328	8.0187	7.24709
LOC100506990	9.31361	9.14721	9.24701	9.25341	8.77012	8.78506	8.55708	7.97424	8.58363	8.65245	8.85506	8.794	8.07741	7.8478	7.86829	9.38003	9.25008	8.52265	8.77473	8.35886	8.50324	8.98856	7.87083	8.04055	9.39309	9.27223	9.49854	8.55769	8.69423	9.88301	9.79228	8.92942	8.77537	8.66341	8.97744	8.6785	8.59344	9.55826	9.38439	8.64307	8.69999	8.50131	9.23051	9.33491	8.95998	8.84267	8.73394	9.22467	9.10396
PTPRG-AS1	7.60751	7.51275	8.37779	8.34212	7.59008	7.97132	8.32032	8.61043	8.25073	7.66359	7.73749	7.58964	8.63628	9.06011	8.36361	7.80145	7.72371	8.88522	8.62778	7.83444	8.22948	7.91239	8.74695	8.81049	7.69987	7.51858	7.68829	9.05436	8.74164	7.98144	7.82761	9.40081	9.10271	7.58309	7.72916	8.81781	8.84242	7.73415	7.46132	8.05283	7.93087	8.26197	7.10822	7.18806	7.37502	8.90659	8.74565	8.04699	7.90498
PITRM1-AS1	10.2793	10.0863	9.5836	9.91823	9.96226	9.90015	9.91139	9.75402	9.94863	9.63558	9.68905	9.93644	10.2212	10.1269	10.2246	10.0807	9.91344	10.4362	10.2525	10.0667	9.78544	10.0491	10.4588	10.2801	10.0067	9.57614	9.90923	10.6047	10.6129	9.86872	9.9287	10.6571	10.6155	10.1403	9.98702	10.4228	10.318	10.1475	10.0521	9.98383	9.88441	10.0173	9.80353	9.33491	9.55434	9.7082	9.89371	9.97887	9.56902
LOC100507053	0.509474	3.10524	2.14898	3.15889	4.45623	4.09984	1.0257	1.5992	1.21731	3.22619	3.59454	3.06608	1.53825	2.49025	1.49325	2.14801	2.39459	2.17097	1.46791	3.22957	3.74835	3.85927	1.56704	0.605919	3.01805	3.67728	1.53854	0.7829	-0.209647	4.33315	3.23599	0.724852	-0.128515	3.35702	2.74862	2.50191	2.90494	2.00623	3.46828	1.54503	1.78113	1.20669	3.40778	3.15832	4.13555	0.571204	-0.205639	1.36049	1.75523
CCAT1	6.12418	6.31036	5.60841	5.27437	6.2405	6.195	4.72614	5.84713	5.30477	6.59542	6.53314	6.3391	5.62571	5.66018	6.24813	6.54032	6.41251	5.3409	5.81369	6.3995	6.55571	6.58174	3.88897	5.56012	6.71849	6.34025	6.49274	6.33749	5.28221	6.41407	6.509	5.11717	5.93757	6.81646	6.97468	6.2745	6.16368	6.76112	6.307	5.00447	4.58848	5.29415	5.94384	6.93091	5.35794	6.35256	6.06115	5.26738	6.2788
MELTF-AS1	5.46367	5.48991	5.3189	6.21779	5.80986	6.83023	5.11316	5.29964	5.60963	6.85068	6.2575	7.15354	5.44514	5.29761	4.95268	5.98931	6.33945	5.6304	4.74093	5.10404	4.48532	3.85927	3.15201	3.77584	6.18797	6.34025	5.78647	3.95282	4.99981	5.3876	5.11045	4.63174	5.93757	7.36985	6.99654	5.5608	5.05178	5.97586	5.7902	6.18889	5.48156	5.45461	6.91875	6.85876	7.15545	5.21506	5.46679	7.08841	6.39909
PSMD6-AS2	7.22372	7.21144	6.54129	6.93148	7.79409	7.01545	7.00298	6.55339	6.17151	7.25594	7.13886	7.20904	6.58264	6.73818	6.9851	7.30451	7.23253	6.92586	7.3008	7.13646	6.80725	7.37024	7.23947	7.40034	7.10551	7.04652	6.9648	7.19229	7.46983	6.8995	6.66597	6.27944	6.79035	7.5609	7.16043	7.65842	7.15287	7.49808	7.4752	6.9713	5.68802	5.45461	7.01659	7.06521	6.9429	7.04694	6.93391	7.03291	6.51012
TEX26-AS1	0.509474	1.52028	3.73394	3.15889	1.2863	2.22537	4.19562	1.5992	2.80227	1.64123	2.00957	1.48112	1.53825	2.49025	1.49325	2.14801	3.24259	2.90794	3.34238	1.64461	4.48532	1.53735	1.56704	2.19088	3.75502	3.67728	1.53854	3.10483	2.59771	2.21767	1.65102	3.04678	1.45645	0.54967	1.52622	3.7243	2.90494	0.421267	2.93776	1.54503	3.36609	2.79165	2.67082	1.57335	0.965624	2.15617	2.96429	2.94545	1.75523
CLIP1-AS1	6.48675	6.53523	6.90386	7.12852	6.2405	6.79015	7.09179	7.02546	6.83202	7.31365	6.96377	7.63086	7.15296	7.61953	6.8508	7.45786	6.78691	7.21537	7.14034	6.689	5.62282	6.96361	6.52124	7.52478	7.10551	7.2216	7.09313	6.80527	6.75614	6.74123	6.4411	7.35421	7.22021	6.73949	6.70945	6.93932	7.29726	7.40995	7.09875	7.5674	7.13868	6.98805	6.04005	6.43133	6.74698	6.91105	7.05175	7.33777	7.11279
DLG1-AS1	4.90179	6.2391	6.54129	6.85933	2.87126	4.5473	6.15498	5.68666	5.86117	6.03354	5.1795	4.65104	6.82365	6.19069	6.8508	5.98931	5.43021	6.81483	6.54116	5.73207	4.48532	4.99678	6.85245	6.98096	6.18797	4.89967	4.99797	7.12275	6.97026	5.02503	5.73849	6.45277	6.58573	5.90722	5.77415	6.1264	6.96795	5.55055	6.33769	6.58943	6.42498	6.25108	6.13025	4.38071	5.35794	6.12579	6.02318	5.88405	5.21467
PITPNM2-AS1	5.03304	5.60774	3.73394	4.38129	5.80986	5.49839	5.78059	5.99152	4.91775	5.54812	5.469	4.65104	4.99768	4.81218	5.19369	5.42103	5.49893	4.28645	5.43754	4.45197	5.33332	3.85927	4.73697	5.89132	5.8254	5.99921	4.70847	5.30646	5.57171	5.3876	5.79398	5.24841	5.42607	5.07323	5.49585	5.96134	6.36437	4.32816	4.41169	6.29992	6.02905	5.73025	6.37126	5.48024	5.48919	4.96352	5.677	5.7528	6.61322
ADAMTS9-AS2	0.509474	2.25725	2.14898	1.57393	1.2863	2.22537	4.19562	3.92113	4.38724	1.64123	3.59454	1.48112	3.12321	2.49025	3.81517	2.14801	0.0726617	0.58601	2.20488	1.64461	2.16339	3.12231	5.02648	4.06535	1.43309	3.67728	3.1235	3.10483	3.49079	2.21767	1.65102	3.53221	3.04141	0.54967	1.52622	2.50191	2.41952	2.00623	2.57519	3.13	1.78113	4.37661	2.67082	1.57335	0.965624	2.15617	1.37932	2.94545	1.75523
FRY-AS1	7.72864	7.62881	7.27826	7.45657	7.43605	7.08335	7.36555	7.32712	7.36706	7.25594	6.86755	7.4584	7.0301	6.73818	7.55934	7.61833	7.6349	7.02895	7.31758	7.75314	7.20779	7.94674	7.23947	6.9097	7.16101	7.13671	7.26646	7.25863	7.22498	7.64394	7.56591	7.1678	7.38719	7.72958	7.47264	7.35989	7.19562	8.0286	7.79574	7.15974	6.91041	7.13742	7.15194	7.18806	7.37502	7.46602	7.75436	6.9752	6.88452
PRC1-AS1	8.53738	8.57556	8.07971	8.11309	7.88621	7.21026	8.14464	7.78902	8.08768	7.47412	8.1181	7.70994	8.38374	7.8478	7.86829	7.55173	7.57251	8.19334	8.06782	8.33111	8.67119	8.40771	7.90689	7.93684	7.62291	7.92521	7.72836	8.39023	8.13465	8.25476	8.19018	8.20867	8.46768	8.21501	7.92426	7.68513	7.88549	7.95265	8.18147	7.47577	6.63911	7.22905	7.90603	8.23157	8.02091	7.11036	7.79999	7.80343	7.90498
LINC00707	0.509474	2.74267	4.4709	5.48082	1.2863	0.640407	3.34763	3.92113	4.02467	3.96315	2.00957	1.48112	5.62571	5.29761	5.88556	0.563045	0.0726617	4.83394	4.40651	3.96654	2.16339	1.53735	5.81497	5.12948	1.43309	2.09232	3.1235	6.66554	6.01917	0.63271	1.65102	5.76925	5.54391	0.54967	-0.0587384	6.84769	6.40137	2.74319	1.3528	3.13	1.78113	2.79165	1.08586	1.57335	3.28755	5.42919	4.74856	3.68241	1.75523
SPART-AS1	3.31683	4.57917	5.3189	5.03336	4.09366	4.72787	4.48513	3.18416	2.80227	4.44858	2.00957	4.94055	6.18211	2.49025	4.66317	4.26348	4.32059	3.75593	4.27527	4.45197	3.74835	3.12231	4.3744	4.06535	4.24044	3.67728	3.1235	4.87036	5.28221	3.44007	4.58962	4.81232	5.65285	4.45656	3.11119	4.61739	5.14198	2.74319	4.01576	3.86696	4.58848	4.01404	3.40778	3.89528	4.87251	4.27164	5.15191	5.06093	3.3402
LOC100507156	6.48675	7.48221	9.80003	9.64539	6.95873	7.26976	9.39639	8.93011	9.33105	7.19581	7.05397	7.09583	9.65199	9.67016	9.80159	7.30451	7.43898	9.70754	9.79733	7.4775	6.55571	7.15206	10.3712	10.4561	7.16101	6.73618	7.15325	10.6142	10.4477	7.26207	7.75955	10.901	10.8089	7.46853	7.45696	10.3114	10.1731	7.07948	7.48894	10.4123	10.7726	10.786	7.31467	6.61775	7.11537	9.16739	9.36611	7.33777	6.70943
BOLA3-AS1	7.22372	6.924	6.90386	6.21779	7.21704	7.0498	7.32948	7.09105	7.14805	6.28508	6.76446	7.41185	6.8958	6.88257	6.77865	7.7026	7.06135	6.9954	7.19583	7.52725	7.20779	6.96361	7.29497	7.40034	6.56237	6.84721	6.9648	7.32206	7.38281	7.37418	7.32345	7.35421	7.07116	6.88952	7.12117	7.60345	7.33599	7.65967	7.36029	6.18889	6.53601	6.98805	7.06313	7.24578	7.19444	7.2577	7.22899	6.64589	6.96469
SLFNL1-AS1	7.01727	7.05426	7.76368	8.14379	7.21704	7.11614	7.65505	7.02546	7.84667	7.31365	7.05397	6.90738	7.15296	7.44445	7.42398	7.43341	7.17069	7.55179	7.7347	7.00216	5.62282	6.58174	7.63313	7.72486	7.16101	6.84721	7.21097	7.67772	7.80716	6.82253	7.37894	8.24055	8.23343	7.14958	7.45696	7.73713	7.85914	6.96043	7.26768	7.65356	8.19052	8.12555	7.01659	7.18806	7.23241	7.39138	7.47384	6.85234	7.04064
SMLR1	5.03304	5.66324	5.84941	4.74386	5.19319	5.03272	6.3111	6.55339	6.2617	6.03354	5.1795	5.72904	6.58264	6.39714	7.04784	5.08661	5.11706	6.77583	7.10212	5.10404	4.97075	3.85927	6.52124	6.5832	4.89252	5.26224	5.23898	6.39761	6.36021	5.6771	5.11045	7.0647	6.7663	4.45656	4.69615	6.69831	6.54053	5.17615	4.81223	6.75449	6.17344	6.76128	5.33378	4.38071	4.42506	6.67973	6.06115	4.53041	5.45567
LINC00943	2.8314	3.63576	3.73394	3.15889	3.60823	3.44776	3.83305	1.5992	4.67674	3.22619	2.00957	3.80305	3.12321	4.07521	1.49325	2.14801	2.88002	3.75593	4.13088	3.96654	3.74835	3.85927	1.56704	0.605919	3.01805	2.09232	1.53854	4.24233	2.11228	3.44007	3.23599	3.89478	4.2638	3.35702	4.33358	4.08687	4.34552	4.81358	3.46828	5.00447	4.10305	4.01404	1.08586	1.57335	2.55059	3.37856	4.04229	2.94545	1.75523
RNF157-AS1	4.59694	3.39475	3.73394	4.38129	1.2863	4.09984	4.93259	3.18416	5.46524	3.22619	3.59454	3.80305	4.99768	2.49025	4.66317	4.26348	3.97955	3.39336	4.40651	5.10404	4.48532	5.23779	4.73697	3.77584	4.24044	4.41425	4.3459	3.10483	4.64833	4.33315	4.15352	5.11717	5.36334	4.63713	4.18919	6.20235	5.45514	2.74319	4.16015	5.00447	3.36609	6.06467	4.99275	3.89528	3.77298	4.27164	5.07976	4.16784	4.92516
VWA8-AS1	2.09444	1.52028	2.14898	3.89586	1.2863	3.44776	1.0257	1.5992	2.80227	4.44858	3.59454	3.06608	3.12321	2.49025	3.07821	2.14801	1.65762	2.17097	2.20488	3.22957	3.74835	1.53735	3.15201	2.19088	3.01805	2.09232	3.1235	0.7829	-0.209647	0.63271	1.65102	0.724852	-0.128515	2.13463	3.11119	0.916948	1.68255	2.00623	2.08977	1.54503	1.78113	1.20669	4.54529	3.15832	0.965624	2.89313	-0.205639	1.36049	3.3402
MAMDC2-AS1	6.34236	5.42717	4.95633	6.43191	7.82546	6.7065	4.93259	5.05863	5.30477	7.13308	8.1181	5.87343	4.70817	5.66018	4.95268	6.97244	6.22241	4.4929	5.90532	8.054	8.70255	6.58174	4.73697	5.36081	6.18797	6.61588	6.74799	5.82729	4.64833	6.4656	6.60522	4.42529	5.84877	6.77849	6.70945	6.47154	6.63675	7.24145	6.71035	5.79296	5.48156	4.01404	4.99275	5.96567	5.82361	6.9806	7.19524	5.7528	7.24709
SNHG16	6.12418	5.71668	2.14898	1.57393	5.53423	5.03272	4.72614	3.92113	4.67674	5.72869	4.3315	5.56858	4.99768	2.49025	3.81517	5.2069	5.56451	3.39336	4.5268	6.16817	5.62282	5.62481	1.56704	5.12948	5.33998	3.67728	4.99797	3.10483	4.18267	5.15627	5.19534	4.18428	3.57193	6.52695	5.77415	4.37638	4.34552	6.03598	6.42605	5.45193	4.10305	5.29415	5.72971	5.82128	5.82361	5.09477	4.83875	6.21847	4.56259
LOC100507250	2.8314	4.02278	2.14898	3.89586	2.87126	2.22537	1.0257	1.5992	3.53924	3.96315	2.00957	1.48112	3.12321	2.49025	1.49325	4.26348	4.16012	3.39336	3.58339	3.96654	4.48532	3.85927	3.15201	3.77584	4.24044	3.67728	1.53854	4.48334	4.43421	2.95464	2.87342	4.97278	3.33092	4.25011	2.74862	4.37638	4.62115	3.59119	3.67473	1.54503	3.36609	2.79165	1.08586	3.15832	3.28755	2.89313	4.31792	3.68241	1.75523
LOC100507283	3.31683	3.63576	4.4709	6.09749	3.60823	3.44776	4.93259	4.76912	4.67674	1.64123	2.00957	3.80305	5.62571	4.07521	5.19369	4.26348	3.53209	4.4929	5.01223	5.10404	2.16339	4.3447	5.26748	5.4639	4.24044	4.41425	4.3459	4.87036	5.1479	4.5396	5.11045	4.18428	4.82568	3.7196	3.6417	5.00441	4.85248	2.74319	4.62582	4.71496	4.95105	5.96157	3.89321	1.57335	3.77298	5.21506	4.65234	4.16784	3.3402
ZNF865	0.509474	3.10524	2.14898	3.89586	1.2863	4.09984	1.0257	3.18416	4.02467	1.64123	4.3315	1.48112	3.12321	2.49025	3.81517	2.14801	2.39459	3.39336	3.78984	1.64461	2.16339	4.3447	1.56704	2.19088	1.43309	4.89967	1.53854	2.36786	3.24978	4.09214	4.15352	2.30981	3.33092	2.8716	-0.0587384	3.23888	2.90494	3.22862	2.08977	1.54503	3.36609	1.20669	3.40778	1.57335	4.42506	3.37856	2.11629	2.94545	3.3402
TMEM44-AS1	4.90179	4.69021	4.4709	5.27437	3.60823	4.72787	5.88368	6.35409	5.86117	5.10066	4.3315	4.94055	6.06181	6.39714	5.74117	4.95536	4.59622	5.54021	6.29234	4.45197	3.74835	3.85927	6.52124	6.38728	4.60301	2.09232	4.99797	5.7371	6.1302	5.02503	5.19534	6.21671	5.65285	5.07323	4.89546	6.58937	5.82551	3.59119	4.52272	4.35239	6.17344	6.76128	5.47817	5.27379	4.42506	6.59357	5.94411	4.81992	6.00316
SMC5-DT	8.17481	8.02808	8.03162	7.64002	8.58092	8.1873	7.00298	6.80865	7.2834	8.14902	8.45252	8.35148	6.39623	6.73818	6.62253	7.92937	8.03266	6.6521	7.08262	8.35886	8.27192	8.79473	7.12163	7.20583	7.84248	8.20084	8.04633	6.61579	7.19123	8.70417	8.54584	6.55774	6.814	8.24316	8.02341	7.65842	7.48129	8.3579	8.34148	6.9713	6.63911	7.77654	7.85404	7.84014	7.86044	8.49602	8.26604	8.12867	8.23097
ALKBH3-AS1	7.04863	6.83014	6.23644	6.70321	7.26358	6.66277	6.85859	6.64359	7.36706	6.68562	6.96377	7.36376	6.96451	7.44445	6.91951	7.33123	6.94303	7.48083	7.26665	6.16817	7.44879	7.46808	7.29497	6.98096	7.21445	6.84721	7.09313	7.22584	6.95022	7.17187	6.98492	7.32477	7.25519	6.85345	6.90705	6.47154	7.15287	6.86421	6.80126	6.29992	6.53601	6.76128	6.44341	6.93091	6.98799	7.2577	7.05175	7.38285	6.88452
TARID	3.6794	4.18325	6.54129	6.32882	4.09366	4.88833	5.41802	5.99152	5.60963	1.64123	2.00957	3.06608	7.37114	7.6997	7.64299	2.88497	2.88002	7.38043	6.62442	3.96654	2.16339	3.85927	7.44969	6.83474	4.24044	4.89967	4.3459	7.77158	7.19123	3.44007	4.70992	7.09989	6.71698	2.13463	3.84815	6.89423	7.42851	2.00623	3.67473	5.93735	6.30469	5.45461	3.40778	4.38071	3.28755	6.29912	5.7251	4.16784	4.07716
ERVK13-1	4.20991	4.45888	2.14898	4.38129	3.60823	4.5473	4.72614	1.5992	1.21731	3.96315	6.2575	5.18156	1.53825	4.07521	3.07821	4.81097	4.59622	2.17097	4.13088	3.22957	4.48532	3.85927	1.56704	2.92785	4.60301	4.41425	4.3459	3.10483	3.49079	4.5396	4.92404	5.24841	5.08094	4.25011	4.02872	4.08687	4.18505	3.8807	3.22727	3.13	3.36609	3.52861	3.40778	3.15832	0.965624	3.37856	2.96429	4.53041	3.3402
SMIM18	5.63876	5.42717	6.54129	7.06578	6.04119	5.76969	5.41802	6.12276	6.42676	5.88915	6.09704	5.38801	6.29314	7.34823	6.9851	6.71279	5.80058	6.9954	7.08262	5.73207	5.62282	5.92966	7.29497	6.62829	5.68101	6.34025	5.78647	6.76018	6.80158	6.1873	6.13215	6.95367	6.71698	5.59406	6.3163	7.10677	6.43744	6.03598	5.38255	6.29992	6.02905	6.25108	4.54529	4.74328	6.32318	6.12579	6.45257	6.00434	6.51012
LOC100507346	7.47526	7.57194	5.84941	6.70321	8.29753	8.27703	6.51755	5.29964	6.57486	7.70731	7.682	7.58964	6.29314	6.19069	6.35123	8.31124	8.05566	7.02895	6.80181	7.37253	6.91828	7.68709	6.42503	6.71444	7.49918	5.99921	7.37143	6.45533	6.80158	7.6214	7.54988	5.67905	6.4714	7.14958	7.57789	6.34321	6.57332	7.29163	7.20247	6.40302	6.02905	5.45461	7.59365	8.0163	7.44136	7.079	6.87118	7.19338	7.1815
VIM-AS1	13.868	13.9505	14.5932	14.6055	14.0967	14.1294	14.6359	14.5085	14.7138	13.8643	13.6467	13.9717	15.0504	15.1144	15.1779	13.5423	13.6803	14.7347	14.7393	14.5906	14.5344	14.6493	14.8255	14.8271	14.6357	14.5225	14.7457	15.1888	15.0701	13.9618	14.1027	15.1688	15.0861	13.9443	14.1142	14.7709	14.7663	13.4966	13.6249	14.8783	14.8281	14.9075	14.117	13.818	14.0918	14.5543	14.5713	14.1122	13.933
ADGRL1-AS1	6.57556	6.78081	6.3969	6.52813	6.71256	7.01545	7.09179	6.8846	6.7719	6.03354	6.53314	6.83867	6.29314	5.66018	6.7027	6.82983	6.84085	6.36737	6.42211	6.03693	5.86383	6.1812	6.42503	6.09777	6.64254	6.48464	5.78647	6.14045	6.47685	6.86153	6.78031	6.39728	6.55799	6.81646	6.68273	6.84769	7.01645	6.39855	6.56225	7.77385	7.33571	7.27278	7.01659	6.32824	7.07415	6.63729	6.68918	6.71804	6.70943
SENCR	5.55387	4.88952	5.3189	6.21779	5.53423	5.5946	5.97989	6.35409	5.74087	3.22619	4.81693	5.38801	6.06181	5.94968	6.24813	5.2069	5.49893	6.77583	6.95976	5.73207	4.97075	6.06091	6.42503	6.62829	5.95665	6.34025	6.29343	6.33749	6.77904	5.02503	5.9968	6.39728	6.69166	5.40765	5.8239	6.79959	6.7558	5.37546	5.05324	6.40302	5.86859	6.06467	4.54529	5.48024	6.01002	6.80002	6.66473	4.16784	4.56259
LRP4-AS1	9.63618	9.5592	8.2575	8.60735	9.49087	9.45098	8.58794	7.86598	8.27259	9.29228	9.16944	9.1606	8.22475	8.21817	8.1226	9.64785	9.55042	8.19334	8.32174	9.25194	9.24021	9.3891	8.68599	8.53073	9.09842	8.9125	9.32644	8.43395	8.86449	8.72547	8.83093	8.49964	8.66915	9.66601	9.53185	8.40076	8.40593	9.1661	9.20455	8.87595	9.01953	8.84331	9.14655	8.84948	9.08975	8.75608	8.8685	9.38839	9.12156
C1QTNF1-AS1	0.509474	4.02278	5.84941	5.66139	2.87126	4.09984	4.72614	3.18416	4.02467	3.96315	4.81693	4.28847	4.70817	5.66018	4.95268	3.3704	4.16012	4.4929	5.2405	4.81454	2.16339	4.3447	5.65451	4.69338	4.89252	2.09232	3.86047	4.87036	3.49079	3.44007	3.7665	4.42529	4.72947	3.7196	4.46482	5.30927	5.45514	3.8807	2.93776	5.24547	5.86859	5.73025	3.89321	3.89528	2.55059	4.03064	2.96429	3.68241	4.92516
LOC100507412	2.8314	3.63576	4.4709	3.15889	2.87126	4.09984	4.48513	3.18416	4.02467	4.44858	2.00957	3.06608	3.86018	4.07521	3.07821	2.14801	3.24259	3.39336	3.34238	4.45197	2.16339	3.85927	3.15201	4.51281	3.01805	4.41425	4.3459	3.10483	3.24978	4.09214	4.15352	4.42529	3.95895	3.7196	3.84815	0.916948	4.18505	2.74319	2.57519	4.35239	3.36609	4.66612	3.89321	4.38071	3.28755	3.74113	3.4948	2.94545	1.75523
MKNK1-AS1	8.31037	7.95213	8.12625	7.72368	7.91566	7.89779	8.14464	8.16905	8.65194	7.83105	7.62428	7.92406	8.2525	8.68007	8.50447	8.1851	8.1864	8.39979	8.35462	8.46479	7.83582	8.22385	8.1964	8.12162	7.69987	8.0696	7.76736	8.25051	8.43781	8.21014	8.33752	8.70785	8.54744	8.03349	8.3464	8.49438	8.42402	8.22217	8.35655	8.55626	8.32028	8.70653	7.77236	7.98274	7.81111	8.67449	8.82503	8.0187	8.13027
ZNF571-AS1	7.49816	7.13499	6.79283	6.78339	7.55309	7.21026	6.75362	6.95675	7.23968	7.19581	6.96377	7.15354	6.8958	5.94968	6.62253	7.40853	7.27233	7.72556	7.31758	6.93001	7.20779	7.20977	7.23947	7.45141	7.26598	7.70703	7.37143	6.80527	6.9299	7.59849	7.36068	6.8746	7.03136	7.36985	7.5035	7.35989	7.41047	7.5193	7.40446	6.83044	6.53601	6.56424	7.35264	7.06521	6.9429	7.11036	7.22899	7.33777	7.04064
MICA	4.41636	4.97971	6.23644	5.66139	4.74573	4.09984	3.34763	3.18416	4.38724	4.81115	3.59454	3.06608	3.86018	4.07521	5.74117	4.81097	4.59622	4.83394	5.61087	4.81454	5.33332	3.85927	3.88897	4.06535	4.24044	4.41425	3.1235	3.59025	4.03828	0.63271	2.38799	0.724852	1.45645	3.7196	4.18919	4.61739	3.79803	3.59119	4.2914	3.13	4.95105	4.90713	4.25578	4.74328	4.42506	4.81913	4.65234	4.81992	5.66213
DPH6-DT	3.31683	3.63576	2.14898	3.15889	3.60823	2.22537	1.0257	1.5992	1.21731	1.64123	3.59454	1.48112	3.12321	2.49025	3.81517	2.14801	3.53209	2.90794	2.6903	1.64461	2.16339	1.53735	1.56704	3.77584	1.43309	2.09232	1.53854	2.36786	2.11228	2.21767	2.38799	0.724852	1.45645	2.8716	2.74862	0.916948	2.90494	2.00623	1.3528	3.13	1.78113	3.52861	1.08586	3.15832	2.55059	3.37856	1.37932	2.94545	1.75523
GRID1-AS1	4.59694	4.45888	4.95633	4.38129	4.09366	0.640407	5.27363	4.40655	4.38724	5.34167	3.59454	4.65104	6.18211	6.57771	5.74117	3.3704	3.97955	4.83394	5.3748	3.22957	4.48532	4.70727	3.88897	4.30636	4.24044	3.67728	3.86047	4.24233	4.83475	4.33315	3.52549	4.97278	4.91588	4.0091	4.18919	5.16488	4.48991	3.8807	3.67473	5.6325	5.24056	4.90713	3.89321	1.57335	2.55059	3.37856	3.25379	3.68241	1.75523
LINC01277	2.09444	2.25725	2.14898	3.15889	1.2863	2.22537	1.0257	1.5992	1.21731	1.64123	2.00957	1.48112	3.12321	4.07521	3.07821	0.563045	1.65762	0.58601	1.46791	1.64461	2.16339	1.53735	3.88897	3.77584	1.43309	2.09232	1.53854	2.36786	2.59771	2.21767	0.0660607	2.30981	2.19341	0.54967	2.26319	3.23888	0.0975884	2.74319	2.57519	3.13	1.78113	2.79165	2.67082	1.57335	0.965624	0.571204	2.60172	1.36049	4.07716
SDCBP2-AS1	8.61276	8.66664	8.62471	8.67196	8.73751	8.52915	8.97407	8.49402	8.9108	8.43564	7.84246	8.39998	8.6778	8.55634	8.6328	8.84382	8.53619	8.85747	8.90809	8.51498	8.46717	8.22385	9.62774	9.46079	8.11959	7.97496	8.50432	9.29465	8.99737	8.4075	8.52959	9.42182	9.20911	8.47448	8.63126	9.16961	9.12273	8.69273	8.76502	8.89376	8.65149	8.98147	8.38048	8.53914	8.33195	9.12195	9.07745	8.86033	8.52342
EGFR-AS1	10.126	10.0787	9.06784	9.10531	10.3389	10.4558	9.54533	9.08301	9.38222	10.2596	10.2141	10.5765	9.25935	8.55634	9.07068	10.5645	10.4746	8.73067	8.88576	9.95295	9.93818	9.87274	9.11394	9.03637	10.0733	9.95651	10.1569	9.18804	9.12351	9.785	9.99532	9.31357	9.51714	10.3618	10.4795	9.26124	9.37604	10.1678	10.1418	9.9671	9.68199	9.71844	9.97155	9.9265	10.0872	9.68755	9.67241	10.1451	9.96955
SOX21-AS1	7.8041	7.89532	6.90386	6.78339	7.55309	7.26976	6.90834	6.24305	6.7719	8.18038	7.21903	7.89051	6.49245	6.19069	6.35123	7.76272	7.79376	6.36737	6.67736	7.25932	7.7781	7.68709	5.95936	6.67201	7.45546	7.64691	8.1679	6.51082	7.08497	7.07565	7.28523	6.70213	7.16611	7.62649	7.68945	6.20235	6.78409	7.60118	7.79574	7.5674	7.39584	7.94815	7.98067	7.55063	7.7858	6.18591	6.93391	7.19338	7.53659
LINC01504	3.31683	3.39475	2.14898	5.03336	2.87126	2.22537	4.19562	3.18416	2.80227	3.22619	2.00957	3.80305	3.86018	2.49025	3.81517	4.26348	2.88002	0.58601	2.6903	3.22957	2.16339	1.53735	3.15201	2.92785	1.43309	3.67728	3.86047	0.7829	2.96028	2.21767	3.23599	3.04678	1.45645	3.35702	1.52622	2.50191	1.68255	2.00623	2.08977	3.13	1.78113	4.37661	3.89321	1.57335	3.28755	2.89313	2.96429	1.36049	3.3402
LOC100507547	0.509474	-0.0646812	2.14898	1.57393	1.2863	2.22537	1.0257	1.5992	1.21731	5.10066	2.00957	3.80305	3.12321	2.49025	3.07821	4.02248	4.71652	4.28645	4.5268	1.64461	2.16339	1.53735	1.56704	0.605919	4.24044	2.09232	4.3459	5.17522	3.87782	5.15627	5.42361	4.18428	4.72947	0.54967	1.52622	0.916948	1.68255	4.66919	5.44026	3.13	3.36609	4.01404	5.47817	6.32824	5.48919	5.85661	5.46679	2.94545	1.75523
FBXO30-DT	9.30714	8.99871	8.62471	8.58516	9.11285	8.9847	8.87745	9.01705	8.63516	8.93585	8.77776	8.86482	9.0381	9.06011	8.80613	8.93373	8.81075	9.29682	9.07524	8.902	9.49431	8.97197	8.91577	8.94131	9.1678	9.10355	8.86946	9.51422	9.13243	9.02932	8.87019	9.078	8.8459	9.13838	8.94969	9.04107	8.91457	9.28855	8.95023	8.51082	8.69999	8.32563	8.88675	8.93968	8.92563	9.32275	8.97676	8.59889	8.23097
LOC100507564	3.96891	3.10524	2.14898	1.57393	3.60823	4.34085	5.11316	3.18416	5.9722	3.96315	2.00957	1.48112	3.86018	4.07521	1.49325	3.73297	3.53209	3.75593	4.27527	4.45197	3.74835	4.99678	3.15201	4.06535	1.43309	3.67728	4.3459	2.36786	3.49079	4.33315	3.7665	3.53221	4.11941	4.0091	2.74862	4.08687	3.79803	2.74319	4.16015	3.86696	3.36609	3.52861	3.40778	3.15832	3.28755	4.65867	4.31792	3.68241	4.92516
RAB11B-AS1	6.84932	7.17372	6.05587	5.48082	6.2405	6.90719	6.58029	6.45718	6.83202	5.54812	6.2575	5.38801	5.78618	6.39714	6.01681	6.29097	6.51561	6.20072	5.71584	6.16817	6.25086	6.66663	6.09061	5.24978	6.92494	5.26224	6.82394	6.0683	6.68517	5.91811	6.83425	7.13424	6.88271	6.43231	6.65551	6.69831	6.54053	6.48736	6.61333	7.15974	7.27298	7.08933	5.72971	5.96567	6.25103	5.85661	6.09814	6.85234	6.2788
BHLHE40-AS1	8.82689	8.97698	8.59192	8.69287	7.94451	8.24774	8.42658	8.19911	8.49344	8.73926	7.73749	8.98096	9.02207	9.23172	9.24144	8.25653	8.49473	8.69975	8.93007	8.21447	8.63913	8.77575	8.46186	8.79079	8.30345	7.51858	8.48105	9.18804	9.1719	8.16409	8.57781	9.17194	9.3082	8.63182	9.11868	9.06161	9.30948	8.62584	8.4648	8.57846	7.93087	8.50131	8.88675	8.51587	8.79217	8.42295	8.79154	8.12867	7.98405
TGFBR3L	3.96891	3.84221	2.14898	1.57393	1.2863	3.81033	2.61066	5.05863	4.67674	3.22619	2.00957	4.28847	3.86018	4.07521	4.3006	3.73297	3.53209	2.17097	4.27527	1.64461	2.16339	3.12231	1.56704	2.92785	3.75502	4.41425	3.1235	2.36786	3.24978	3.44007	1.65102	2.30981	3.57193	3.7196	2.74862	3.23888	3.79803	4.32816	3.22727	3.13	4.10305	3.52861	4.25578	4.38071	3.28755	2.89313	3.4948	3.68241	3.3402
TRIM52-AS1	4.41636	3.39475	3.73394	4.38129	1.2863	3.81033	2.61066	3.18416	4.67674	4.44858	4.81693	3.06608	3.12321	2.49025	3.81517	4.65051	4.59622	4.28645	4.5268	5.10404	4.48532	4.70727	4.73697	4.30636	4.24044	2.09232	4.3459	3.59025	4.31391	2.21767	4.31399	4.42529	3.95895	3.7196	4.02872	4.37638	4.18505	3.22862	4.52272	5.24547	3.36609	2.79165	3.89321	1.57335	4.13555	2.89313	3.4948	5.06093	4.56259
TNKS2-AS1	2.8314	3.39475	2.14898	1.57393	1.2863	2.96233	1.0257	1.5992	1.21731	1.64123	2.00957	3.06608	1.53825	2.49025	1.49325	0.563045	2.39459	0.58601	1.46791	3.22957	2.16339	3.85927	1.56704	2.92785	3.01805	2.09232	1.53854	0.7829	1.37532	2.95464	1.65102	3.04678	1.45645	3.35702	2.26319	2.50191	2.90494	3.59119	2.57519	1.54503	1.78113	1.20669	2.67082	1.57335	0.965624	2.89313	2.60172	2.94545	1.75523
LOC100507634	2.8314	3.10524	5.84941	5.48082	3.60823	4.09984	3.34763	4.40655	2.80227	4.44858	3.59454	1.48112	3.86018	4.81218	3.07821	3.3704	3.53209	4.28645	3.34238	1.64461	3.74835	3.85927	3.15201	2.19088	3.01805	4.41425	1.53854	3.59025	3.24978	2.95464	3.23599	3.53221	3.95895	2.13463	3.40069	2.50191	3.55702	3.59119	3.22727	3.86696	3.36609	2.79165	2.67082	1.57335	2.55059	2.15617	2.96429	4.16784	4.07716
RNF212B	7.8758	7.65642	7.35843	7.40682	7.47612	7.24032	7.7122	7.66529	7.9855	7.06749	7.73749	7.70994	7.42089	7.01381	7.22117	7.91177	7.43898	7.40619	7.33416	7.37253	7.65525	7.37024	7.97644	7.88204	6.71849	6.73618	6.66782	7.22584	7.48384	7.07565	7.24597	7.29471	7.10989	7.68922	7.48816	7.2568	7.5814	7.92111	7.61959	7.47577	7.71186	7.74585	7.65571	7.06521	7.2694	7.75111	7.92879	7.33777	7.48316
MARK2P9	2.09444	3.63576	4.95633	3.89586	2.87126	4.72787	3.34763	1.5992	4.91775	3.96315	2.00957	3.06608	4.3456	2.49025	4.3006	3.3704	2.88002	4.04544	3.58339	4.81454	5.33332	1.53735	4.73697	4.30636	1.43309	4.41425	4.3459	4.68979	2.59771	3.80264	3.23599	4.42529	3.04141	3.35702	3.6417	4.08687	3.55702	4.12171	2.08977	3.13	4.10305	4.01404	1.08586	4.38071	3.77298	3.37856	4.83875	3.68241	4.07716
SMC4	6.88451	6.67679	6.90386	6.70321	5.80986	6.42177	6.80706	6.95675	7.4841	5.72869	6.09704	5.38801	8.01398	8.51262	8.45903	6.29097	6.13875	8.58036	7.97571	5.89254	6.07028	6.06091	8.38722	8.35411	6.56237	5.99921	5.78647	7.92245	7.60413	5.58691	6.04334	8.41834	8.26809	6.27759	5.72262	8.19307	7.96177	6.79631	7.20247	6.9713	6.63911	6.87911	6.13025	5.82128	6.17508	7.71076	7.22899	5.44795	5.45567
ARPC4-TTLL3	0.509474	2.25725	2.14898	1.57393	3.60823	2.22537	1.0257	1.5992	2.80227	4.44858	2.00957	1.48112	1.53825	2.49025	1.49325	2.88497	2.39459	2.17097	2.20488	3.22957	3.74835	1.53735	1.56704	2.19088	3.01805	2.09232	3.1235	3.10483	2.59771	2.21767	3.23599	0.724852	1.45645	2.8716	3.40069	2.50191	1.68255	2.00623	3.22727	1.54503	4.10305	2.79165	2.67082	3.15832	0.965624	0.571204	2.96429	3.68241	1.75523
RNF103-CHMP3	4.20991	4.57917	2.14898	3.89586	4.98674	5.6848	5.27363	4.76912	4.91775	5.34167	5.469	4.65104	4.70817	4.81218	4.3006	4.65051	5.56451	4.83394	5.2405	5.5515	3.74835	3.85927	4.73697	4.06535	5.68101	5.26224	3.1235	3.59025	4.43421	4.88064	5.73849	3.89478	3.77838	4.94199	5.29881	3.23888	4.95557	4.81358	5.69857	4.35239	3.36609	4.37661	4.25578	3.15832	5.21355	5.09477	5.22063	2.94545	4.07716
NT5C1B-RDH14	2.8314	2.74267	2.14898	3.15889	3.60823	3.44776	4.48513	3.92113	4.02467	3.96315	4.81693	1.48112	3.86018	2.49025	3.81517	2.88497	4.59622	2.17097	3.34238	3.22957	2.16339	3.85927	3.88897	3.41327	3.01805	5.26224	4.3459	2.36786	3.49079	3.44007	3.97295	3.53221	2.67884	3.7196	4.33358	3.7243	1.68255	4.32816	2.08977	3.13	1.78113	1.20669	1.08586	1.57335	3.77298	0.571204	3.4948	2.94545	3.3402
GJA9-MYCBP	3.31683	3.39475	3.73394	3.89586	2.87126	3.81033	4.19562	4.76912	4.38724	1.64123	3.59454	3.80305	5.23869	4.07521	4.66317	2.14801	3.97955	4.4929	4.40651	3.96654	2.16339	3.12231	4.3744	4.06535	1.43309	2.09232	1.53854	4.48334	2.59771	4.09214	2.87342	4.42529	4.39505	4.0091	1.52622	4.82384	3.26751	2.00623	2.57519	3.13	3.36609	1.20669	2.67082	1.57335	2.55059	4.27164	3.70125	2.94545	1.75523
LHX4-AS1	4.7574	4.57917	2.14898	3.15889	1.2863	2.22537	3.34763	3.18416	3.53924	3.22619	2.00957	3.80305	3.12321	2.49025	1.49325	3.3704	1.65762	0.58601	1.46791	1.64461	2.16339	1.53735	1.56704	2.19088	1.43309	2.09232	1.53854	0.7829	-0.209647	0.63271	0.0660607	0.724852	2.19341	2.13463	-0.0587384	2.50191	2.41952	5.46566	5.05324	1.54503	1.78113	1.20669	2.67082	4.38071	3.28755	0.571204	-0.205639	4.16784	3.3402
TLCD4-RWDD3	2.8314	2.74267	2.14898	1.57393	1.2863	3.44776	3.34763	3.92113	1.21731	3.96315	2.00957	1.48112	3.12321	2.49025	3.07821	4.02248	2.39459	3.39336	1.46791	3.22957	2.16339	3.12231	1.56704	3.41327	3.01805	2.09232	3.86047	3.10483	1.37532	2.95464	2.38799	0.724852	2.67884	2.13463	2.26319	2.50191	1.68255	3.22862	4.16015	3.13	3.36609	4.01404	3.40778	4.74328	3.28755	2.89313	3.4948	1.36049	1.75523
HSPB2-C11orf52	2.09444	3.39475	2.14898	1.57393	2.87126	3.44776	3.34763	1.5992	1.21731	1.64123	2.00957	3.06608	3.12321	2.49025	1.49325	2.88497	0.0726617	3.39336	2.6903	3.22957	3.74835	3.12231	3.15201	2.92785	4.24044	3.67728	1.53854	3.59025	2.59771	2.95464	2.87342	2.30981	2.67884	2.8716	2.74862	3.7243	2.41952	3.8807	2.57519	1.54503	1.78113	1.20669	2.67082	3.15832	0.965624	0.571204	2.60172	1.36049	1.75523
TEN1-CDK3	6.23739	6.72973	6.05587	5.96625	6.04119	6.36833	6.15498	5.50609	5.9722	6.16479	6.09704	6.83867	6.06181	6.39714	6.01681	6.23547	6.64252	6.01227	5.81369	6.03693	6.25086	6.66663	5.26748	6.03218	6.47748	7.13671	6.89609	5.82729	5.9401	5.84216	6.47545	6.21671	6.34722	6.73949	6.68273	5.87114	5.87895	7.02118	6.86587	6.29992	6.17344	5.599	6.21514	5.48024	6.63805	5.70049	6.36422	5.7528	5.8427
RNASEK-C17orf49	7.72864	7.60065	7.8769	8.17384	7.82546	7.98913	8.4094	8.2857	8.13617	7.70731	7.21903	8.02028	8.45711	9.02941	8.65312	7.68199	7.66512	8.74083	8.69993	7.4775	7.58966	7.31871	8.1964	8.25697	7.87603	7.64691	8.19675	8.49026	8.45924	7.87112	7.96693	7.94402	8.30194	7.44449	7.75504	8.3348	8.40593	7.40995	7.52939	8.17439	8.12098	8.57301	7.35264	7.50409	7.67987	7.69015	7.86582	7.38285	7.53659
TMEM256-PLSCR3	0.509474	2.25725	2.14898	1.57393	2.87126	2.96233	2.61066	3.18416	3.53924	1.64123	3.59454	1.48112	4.3456	4.07521	3.81517	2.14801	3.24259	2.17097	3.34238	1.64461	3.74835	1.53735	3.15201	0.605919	1.43309	3.67728	3.1235	3.10483	-0.209647	2.95464	2.87342	2.30981	1.45645	2.13463	4.02872	0.916948	1.68255	2.00623	3.22727	1.54503	1.78113	1.20669	1.08586	1.57335	2.55059	2.89313	2.60172	2.94545	3.3402
CHURC1-FNTB	3.96891	3.10524	4.4709	4.38129	3.60823	2.22537	2.61066	3.18416	1.21731	1.64123	2.00957	3.06608	1.53825	2.49025	3.07821	0.563045	2.88002	2.90794	1.46791	3.22957	3.74835	3.12231	3.88897	2.19088	3.75502	2.09232	1.53854	2.36786	4.03828	2.21767	1.65102	4.18428	2.67884	4.0091	2.74862	2.50191	2.41952	2.74319	2.93776	3.13	3.36609	1.20669	1.08586	4.38071	2.55059	0.571204	2.60172	2.94545	3.3402
RTEL1-TNFRSF6B	0.509474	-0.0646812	2.14898	3.15889	2.87126	2.22537	2.61066	3.18416	2.80227	1.64123	3.59454	1.48112	3.86018	2.49025	1.49325	2.14801	2.39459	0.58601	-0.117052	1.64461	2.16339	3.12231	3.15201	2.19088	1.43309	2.09232	3.86047	0.7829	-0.209647	0.63271	2.38799	3.04678	2.67884	2.13463	2.26319	2.50191	0.0975884	2.00623	3.46828	3.86696	4.10305	4.01404	1.08586	1.57335	0.965624	0.571204	1.37932	1.36049	3.3402
SENP3-EIF4A1	3.6794	3.10524	3.73394	3.15889	3.60823	4.34085	3.83305	3.18416	2.80227	3.96315	2.00957	4.28847	4.3456	4.07521	3.81517	4.26348	4.16012	3.39336	4.74093	1.64461	3.74835	3.85927	4.3744	4.06535	5.13353	4.41425	4.70847	4.24233	4.18267	4.33315	4.92404	3.89478	4.51534	4.0091	5.07054	4.82384	4.34552	4.50873	4.16015	4.35239	3.36609	5.29415	4.25578	3.15832	4.42506	4.27164	4.65234	4.53041	4.56259
P2RX5-TAX1BP3	8.6844	8.68686	7.35843	7.80275	7.72924	8.21784	7.79388	7.32712	8.13617	7.87004	7.36713	8.05097	8.27972	8.04484	8.48193	8.24252	7.91187	8.20806	8.01737	8.21447	8.09413	8.22385	8.16696	8.0068	8.033	8.15841	8.28001	8.71954	8.43781	8.25476	7.67339	8.27175	8.13358	8.28438	8.15558	7.97223	8.06913	8.71129	8.57841	8.17439	7.80349	8.2835	8.24573	8.34154	8.43323	7.58243	8.27414	8.0187	7.90498
APOC4-APOC2	0.509474	3.39475	2.14898	1.57393	1.2863	0.640407	2.61066	5.05863	2.80227	3.22619	2.00957	3.06608	3.12321	2.49025	3.07821	3.3704	2.39459	0.58601	3.05287	1.64461	2.16339	3.12231	3.88897	0.605919	1.43309	2.09232	3.86047	3.10483	3.49079	2.21767	3.23599	0.724852	2.19341	0.54967	1.52622	0.916948	2.41952	0.421267	3.22727	1.54503	3.36609	2.79165	3.40778	3.89528	3.28755	0.571204	1.37932	4.16784	1.75523
TM4SF19-DYNLT2B	4.20991	3.39475	5.84941	4.38129	3.60823	2.22537	3.34763	3.18416	3.53924	1.64123	3.59454	3.80305	3.86018	4.81218	3.07821	2.14801	4.71652	2.90794	3.97041	1.64461	3.74835	3.12231	3.15201	2.92785	3.75502	2.09232	3.86047	4.48334	3.87782	3.44007	3.23599	4.63174	3.57193	3.35702	3.11119	3.23888	3.79803	2.00623	2.57519	3.86696	4.58848	4.90713	4.25578	3.89528	3.77298	3.37856	3.25379	1.36049	3.3402
FARSB	3.96891	4.02278	3.73394	1.57393	4.09366	3.44776	2.61066	3.92113	3.53924	4.81115	4.81693	3.06608	1.53825	2.49025	3.07821	3.3704	3.53209	0.58601	2.20488	4.45197	3.74835	1.53735	3.88897	0.605919	1.43309	4.41425	1.53854	2.36786	3.69724	2.21767	3.7665	2.30981	2.19341	4.25011	4.33358	0.916948	2.41952	4.50873	4.01576	1.54503	3.36609	1.20669	4.25578	4.38071	4.42506	2.89313	4.04229	4.16784	1.75523
ABCB6	3.31683	4.02278	2.14898	3.89586	4.98674	4.72787	2.61066	3.92113	4.02467	3.22619	5.1795	3.80305	3.12321	4.81218	4.95268	3.3704	3.97955	4.4929	4.27527	3.96654	3.74835	4.3447	3.15201	3.41327	4.60301	4.89967	4.99797	4.24233	3.69724	3.44007	3.7665	3.04678	4.39505	4.0091	2.74862	4.08687	4.34552	3.22862	4.16015	3.86696	3.36609	2.79165	4.78629	3.89528	4.13555	3.37856	4.04229	3.68241	4.56259
DNM1L	9.54565	9.32118	9.1602	8.97481	9.71675	9.67107	9.25932	8.89382	9.23412	9.18812	9.46078	9.48674	8.77665	9.23172	8.89413	9.67418	9.1468	9.42206	9.3768	9.4194	9.47628	9.17397	9.28814	9.15667	9.3579	9.38694	9.59924	9.51422	9.39953	9.61855	9.35377	9.17194	9.1684	9.53551	9.4109	9.24338	9.19299	9.65728	9.4838	9.02885	8.81455	8.5376	9.47387	9.4251	9.42095	9.28201	9.14087	9.27338	9.39186
ABCC9	2.8314	2.74267	5.60841	4.74386	1.2863	2.22537	2.61066	3.92113	4.38724	3.96315	3.59454	3.80305	4.3456	6.88257	6.53764	2.14801	2.88002	2.17097	3.05287	1.64461	5.62282	3.12231	4.3744	3.77584	3.01805	3.67728	1.53854	5.30646	4.74455	4.09214	4.31399	5.11717	5.15689	2.13463	3.40069	3.7243	4.00448	2.00623	1.3528	1.54503	1.78113	2.79165	2.67082	3.15832	2.55059	4.47809	4.74856	1.36049	1.75523
MIR4505	4.41636	4.57917	3.73394	3.15889	3.60823	4.72787	4.48513	3.92113	5.30477	5.34167	4.81693	4.65104	4.3456	4.07521	5.40014	5.08661	4.82755	5.10957	4.40651	4.45197	4.48532	4.3447	5.02648	4.51281	3.75502	4.89967	4.3459	3.10483	5.1479	4.5396	4.92404	4.81232	4.91588	4.25011	4.79924	4.08687	5.14198	5.06512	4.41169	6.0686	4.95105	6.16088	4.78629	5.03279	4.13555	4.27164	5.15191	5.06093	3.3402
MIR4754	2.8314	3.10524	2.14898	1.57393	1.2863	2.22537	3.34763	3.18416	4.02467	4.44858	2.00957	3.06608	3.12321	2.49025	1.49325	2.14801	2.39459	2.17097	3.58339	3.96654	2.16339	3.12231	3.15201	3.41327	3.01805	4.41425	1.53854	3.59025	1.37532	0.63271	2.38799	3.89478	3.33092	3.7196	3.11119	3.23888	1.68255	3.22862	2.08977	3.13	3.36609	1.20669	2.67082	1.57335	0.965624	2.89313	2.60172	2.94545	1.75523
MIR203B	5.55387	5.86606	4.95633	5.82186	4.98674	5.39529	4.48513	4.40655	5.1242	3.96315	5.91646	5.87343	5.23869	4.07521	4.66317	4.95536	5.9553	4.04544	5.43754	6.3995	5.86383	6.29223	1.56704	4.51281	6.07694	5.55175	5.78647	4.48334	4.43421	5.3876	5.9968	3.53221	4.91588	5.19353	5.49585	4.82384	4.48991	5.70667	6.27563	3.13	3.36609	5.29415	5.72971	5.27379	6.17508	3.37856	5.00381	5.26738	5.45567
MIR4513	2.8314	2.25725	4.4709	4.38129	4.09366	4.5473	3.83305	4.76912	4.91775	3.96315	4.81693	4.28847	4.3456	2.49025	4.3006	4.02248	2.39459	4.67347	4.13088	3.22957	3.74835	4.3447	3.15201	5.12948	4.24044	4.89967	5.23898	4.68979	4.31391	4.09214	4.31399	5.11717	4.39505	2.13463	3.6417	5.00441	4.74144	4.81358	4.16015	4.35239	4.10305	5.11358	3.89321	3.15832	4.13555	4.47809	4.31792	4.53041	3.3402
MIR4477A	5.55387	5.42717	2.14898	1.57393	5.67862	5.99796	5.78059	5.05863	4.91775	6.03354	6.40189	5.18156	3.86018	2.49025	1.49325	5.42103	6.0034	4.4929	4.40651	3.22957	4.97075	5.23779	3.15201	5.36081	5.13353	5.99921	4.3459	5.99235	4.99981	5.99026	5.11045	4.97278	6.21134	5.75912	5.8239	4.82384	4.74144	5.91312	5.49576	4.35239	4.10305	6.06467	6.75828	6.09692	5.91982	4.27164	5.81673	4.81992	5.45567
MIR3689F	0.509474	-0.0646812	3.73394	3.15889	1.2863	2.22537	4.19562	4.40655	1.21731	1.64123	2.00957	1.48112	3.86018	4.07521	4.95268	0.563045	0.0726617	2.90794	1.46791	3.22957	2.16339	1.53735	3.15201	2.92785	1.43309	2.09232	1.53854	4.68979	4.74455	0.63271	0.0660607	4.63174	4.11941	0.54967	1.52622	2.50191	1.68255	0.421267	-0.232163	3.13	4.10305	2.79165	1.08586	1.57335	3.28755	2.89313	2.60172	1.36049	1.75523
MIR4759	0.509474	-0.0646812	3.73394	3.15889	2.87126	0.640407	3.34763	1.5992	4.02467	1.64123	3.59454	1.48112	3.12321	2.49025	1.49325	0.563045	0.0726617	4.04544	-0.117052	1.64461	2.16339	1.53735	4.3744	0.605919	1.43309	2.09232	1.53854	4.24233	2.11228	0.63271	1.65102	2.30981	1.45645	0.54967	1.52622	4.08687	4.00448	2.00623	-0.232163	1.54503	3.36609	2.79165	1.08586	1.57335	0.965624	3.74113	3.25379	1.36049	1.75523
MIR151B	2.8314	2.25725	3.73394	4.38129	1.2863	2.22537	4.48513	3.92113	3.53924	1.64123	4.3315	1.48112	3.86018	4.07521	1.49325	3.3704	3.24259	3.39336	3.34238	3.22957	3.74835	1.53735	3.15201	2.92785	1.43309	2.09232	1.53854	4.24233	4.03828	2.95464	3.23599	4.97278	4.11941	3.35702	2.74862	4.82384	4.00448	2.74319	3.22727	4.35239	5.24056	5.29415	2.67082	1.57335	3.77298	2.89313	3.4948	3.68241	1.75523
MIR4665	7.22372	7.7995	8.12625	8.04967	7.16894	7.65163	7.25452	7.09105	7.78717	7.66359	7.43584	7.7479	7.46899	6.88257	7.16567	7.61833	7.78002	7.02895	7.51957	7.25932	7.29268	7.41999	7.18175	7.3741	7.73687	7.87368	7.68829	7.22584	7.77335	7.55157	7.70269	7.4391	7.33909	7.60495	7.84213	7.29199	7.59743	7.65967	7.76219	7.69478	7.45355	7.58173	7.90603	7.80217	7.97685	7.31267	7.63356	7.14185	7.7776
MIR4740	2.09444	3.10524	4.95633	3.15889	1.2863	2.96233	4.19562	1.5992	3.53924	3.96315	3.59454	3.06608	1.53825	4.07521	4.66317	2.14801	3.24259	0.58601	3.58339	3.22957	2.16339	3.12231	3.88897	2.19088	1.43309	2.09232	1.53854	3.59025	2.59771	0.63271	0.0660607	4.42529	-0.128515	3.35702	1.52622	3.7243	3.26751	3.59119	3.22727	3.86696	3.36609	4.01404	3.40778	3.89528	2.55059	2.15617	3.25379	3.68241	4.07716
MIR4674	0.509474	-0.0646812	2.14898	3.15889	1.2863	2.22537	4.48513	1.5992	1.21731	3.22619	2.00957	3.06608	3.12321	4.07521	1.49325	0.563045	0.0726617	2.17097	3.34238	3.96654	2.16339	3.12231	3.88897	3.77584	1.43309	4.41425	3.1235	2.36786	2.96028	2.21767	2.38799	2.30981	3.57193	0.54967	-0.0587384	2.50191	3.55702	2.74319	2.08977	1.54503	3.36609	2.79165	3.40778	1.57335	0.965624	2.15617	-0.205639	1.36049	3.3402
MIR378H	5.15333	3.39475	3.73394	4.38129	3.60823	2.96233	1.0257	1.5992	4.02467	3.22619	2.00957	1.48112	3.12321	2.49025	1.49325	4.02248	3.24259	2.90794	2.6903	1.64461	2.16339	3.85927	1.56704	2.92785	1.43309	2.09232	1.53854	3.10483	2.11228	4.09214	3.7665	2.30981	3.33092	2.13463	3.6417	3.23888	2.90494	4.94483	3.67473	3.86696	1.78113	3.52861	2.67082	4.38071	3.28755	2.89313	3.4948	4.16784	3.3402
MIR4481	3.6794	3.10524	4.95633	4.74386	4.45623	4.72787	3.83305	1.5992	3.53924	5.10066	5.1795	4.28847	3.12321	4.07521	1.49325	4.65051	3.7731	3.39336	3.58339	3.22957	5.33332	4.70727	3.15201	3.41327	3.75502	5.26224	1.53854	3.59025	4.03828	5.3876	5.11045	5.24841	4.11941	4.63713	4.69615	3.7243	4.74144	4.32816	4.2914	3.86696	4.58848	5.599	3.89321	3.89528	3.77298	4.65867	4.54925	4.81992	4.92516
MIR4482	4.59694	3.10524	4.4709	4.38129	4.45623	4.09984	3.83305	4.40655	2.80227	1.64123	3.59454	3.80305	3.12321	2.49025	4.66317	3.3704	1.65762	4.4929	4.27527	3.96654	4.48532	3.12231	3.88897	5.4639	3.75502	4.41425	1.53854	5.03083	4.54524	3.80264	3.52549	4.18428	4.2638	2.13463	4.02872	4.37638	4.00448	2.00623	4.2914	3.86696	4.10305	4.37661	3.89321	3.15832	0.965624	3.37856	4.31792	1.36049	5.21467
MIR1245B	3.96891	4.7933	7.98187	7.84072	4.98674	4.09984	8.10251	8.19911	8.54823	5.34167	5.469	4.65104	7.80504	8.42099	8.09316	5.2069	5.20194	8.55755	8.2361	4.81454	4.97075	4.99678	8.89796	8.51881	5.13353	4.41425	5.93086	8.63465	8.48732	4.09214	5.55791	8.91961	8.72011	5.07323	5.49585	8.44833	8.19035	3.22862	4.81223	8.11489	7.75841	8.1492	4.54529	1.57335	4.66606	8.48409	8.06582	5.06093	4.92516
MIR4484	3.31683	3.39475	5.3189	5.48082	4.45623	4.09984	3.34763	4.76912	3.53924	1.64123	3.59454	1.48112	4.3456	4.81218	3.81517	2.88497	2.88002	4.28645	4.40651	1.64461	3.74835	4.70727	1.56704	3.77584	3.75502	2.09232	4.3459	4.24233	4.31391	4.88064	3.7665	3.89478	3.77838	4.0091	3.40069	4.37638	3.79803	3.59119	2.93776	3.13	4.10305	4.01404	4.78629	3.89528	3.28755	3.74113	2.60172	1.36049	3.3402
MIR4650-2	2.8314	3.10524	3.73394	3.15889	3.60823	2.22537	4.19562	3.92113	3.53924	1.64123	2.00957	3.06608	4.3456	2.49025	4.66317	3.3704	2.88002	4.4929	3.78984	4.45197	4.48532	3.12231	3.88897	4.30636	3.75502	3.67728	3.1235	2.36786	2.11228	2.95464	2.38799	4.18428	3.77838	3.35702	2.74862	4.08687	2.90494	2.74319	2.93776	3.13	3.36609	2.79165	2.67082	3.89528	4.13555	3.37856	2.60172	2.94545	4.56259
MIR4670	3.6794	2.25725	2.14898	1.57393	2.87126	0.640407	2.61066	3.92113	1.21731	1.64123	3.59454	1.48112	1.53825	2.49025	1.49325	2.88497	2.39459	2.17097	3.05287	3.22957	3.74835	1.53735	3.88897	0.605919	1.43309	2.09232	1.53854	0.7829	-0.209647	2.21767	3.23599	3.53221	2.67884	2.13463	3.40069	4.08687	1.68255	2.00623	2.08977	1.54503	1.78113	2.79165	1.08586	1.57335	0.965624	2.89313	2.11629	1.36049	3.3402
MIR4531	0.509474	1.52028	2.14898	1.57393	1.2863	0.640407	3.34763	3.18416	4.38724	1.64123	2.00957	3.80305	1.53825	2.49025	1.49325	3.3704	1.65762	2.17097	1.46791	1.64461	2.16339	3.85927	3.15201	2.19088	1.43309	2.09232	1.53854	2.36786	2.11228	2.21767	2.38799	0.724852	1.45645	0.54967	1.52622	0.916948	2.41952	0.421267	2.08977	3.13	3.36609	2.79165	1.08586	3.15832	2.55059	2.15617	2.60172	1.36049	1.75523
MIR4746	2.09444	1.52028	3.73394	3.15889	1.2863	2.22537	3.34763	3.18416	2.80227	3.96315	3.59454	4.28847	3.12321	2.49025	3.81517	3.3704	0.0726617	2.17097	2.20488	1.64461	2.16339	1.53735	1.56704	2.92785	1.43309	3.67728	1.53854	0.7829	3.24978	0.63271	1.65102	0.724852	3.33092	0.54967	2.26319	2.50191	2.90494	2.00623	2.08977	3.13	1.78113	1.20669	3.40778	1.57335	0.965624	2.89313	2.96429	1.36049	4.07716
MIR4492	3.6794	4.7933	3.73394	5.96625	5.19319	3.81033	4.93259	5.29964	4.02467	4.81115	2.00957	3.80305	4.3456	4.07521	4.66317	4.46994	5.20194	3.75593	4.27527	4.81454	3.74835	4.3447	3.15201	4.30636	3.75502	4.41425	4.99797	2.36786	4.83475	4.72017	5.02026	4.97278	5.00077	2.8716	3.40069	5.00441	4.34552	4.32816	4.41169	5.45193	4.95105	4.90713	4.25578	4.74328	3.77298	3.37856	4.92364	5.7528	6.00316
MIR4497	2.09444	2.25725	4.4709	3.15889	2.87126	2.96233	3.34763	1.5992	1.21731	1.64123	2.00957	3.80305	4.3456	2.49025	4.3006	4.46994	3.24259	0.58601	3.05287	1.64461	2.16339	4.70727	4.3744	4.06535	4.24044	2.09232	1.53854	2.36786	3.24978	2.21767	2.87342	0.724852	3.57193	4.25011	4.18919	4.08687	2.41952	3.59119	2.08977	1.54503	3.36609	2.79165	3.89321	3.15832	2.55059	2.89313	3.25379	3.68241	4.07716
MIR4656	3.96891	2.25725	4.95633	3.15889	1.2863	4.09984	2.61066	1.5992	2.80227	3.96315	4.3315	1.48112	3.12321	2.49025	3.07821	2.88497	3.24259	2.17097	3.58339	3.96654	2.16339	1.53735	3.15201	2.19088	3.01805	2.09232	3.1235	0.7829	2.11228	2.21767	2.38799	2.30981	2.67884	2.13463	1.52622	3.23888	0.0975884	0.421267	2.08977	3.86696	4.10305	4.01404	4.25578	3.15832	2.55059	3.74113	3.70125	1.36049	1.75523
MIR4520-2	3.6794	2.74267	3.73394	1.57393	3.60823	2.96233	3.83305	1.5992	2.80227	4.81115	4.3315	3.06608	3.12321	2.49025	1.49325	2.14801	3.7731	3.39336	3.05287	4.45197	2.16339	3.85927	1.56704	0.605919	3.75502	4.41425	3.86047	2.36786	1.37532	4.09214	3.7665	3.04678	1.45645	2.13463	3.84815	0.916948	2.41952	4.32816	2.93776	1.54503	3.36609	2.79165	1.08586	3.89528	3.28755	2.15617	3.25379	3.68241	5.21467
MIR4706	0.509474	1.52028	2.14898	3.15889	3.60823	2.96233	3.34763	3.18416	1.21731	1.64123	4.3315	3.06608	1.53825	2.49025	1.49325	2.14801	0.0726617	0.58601	2.20488	1.64461	2.16339	3.12231	3.15201	0.605919	1.43309	2.09232	3.1235	3.10483	2.11228	2.21767	2.87342	0.724852	2.19341	2.13463	2.74862	0.916948	2.41952	0.421267	-0.232163	1.54503	1.78113	1.20669	1.08586	1.57335	2.55059	0.571204	1.37932	1.36049	3.3402
TPTE2P5	8.07172	8.00678	7.57524	7.68246	7.01422	7.35465	7.50143	7.43209	8.03749	7.36915	7.05397	7.20904	7.98119	7.6997	8.00104	7.16296	7.38554	7.93474	7.88857	7.42597	6.80725	6.96361	7.67557	7.93684	7.0478	7.76474	7.56091	8.25051	8.27819	7.4782	7.36068	8.39019	8.39112	7.53835	7.44111	7.97223	7.98633	7.49808	7.29922	7.73486	7.75841	8.02687	7.42571	7.30127	7.37502	7.53699	7.89765	7.42658	6.79963
NR1H3	6.98521	6.96874	7.35843	7.24636	6.2405	7.08335	7.29248	7.02546	7.14805	6.85068	6.2575	7.89051	7.42089	7.01381	7.27461	6.3444	6.96748	7.0938	7.36676	6.77389	6.07028	6.82275	6.85245	7.08165	7.36382	7.13671	7.37143	7.22584	7.6421	6.78246	6.54179	7.20059	7.71069	7.05746	7.34214	7.35989	7.56519	6.92906	7.16872	7.77385	7.66377	7.61608	6.91875	6.70264	6.79851	7.11036	7.37179	6.78675	6.00316
DIO2-AS1	6.1819	6.37826	6.79283	6.52813	5.93016	6.36833	6.90834	6.55339	6.83202	6.03354	5.91646	6.76652	7.51553	7.9821	7.72206	5.9206	6.13875	7.50487	7.44519	6.28847	6.41132	6.8949	7.23947	7.01531	6.47748	5.99921	6.58293	7.32206	7.42698	6.86153	7.14288	6.65559	6.24652	6.43231	6.95249	7.83581	7.53222	5.63072	6.07162	6.83044	6.30469	6.06467	5.94384	5.82128	5.35794	6.12579	6.33352	5.26738	4.92516
DNM3OS	7.25094	7.28405	7.57524	7.5963	8.42585	7.85958	7.46864	7.70772	7.72511	7.87004	7.94031	7.7479	7.60434	7.77565	7.76003	7.61833	7.40358	8.02064	7.95441	7.9114	7.94475	7.84113	7.23947	7.61715	8.0913	7.44987	7.80533	7.98257	8.08956	8.03359	7.80077	7.8644	7.61968	7.80706	7.86607	7.57516	7.89849	7.24145	7.56874	7.03689	6.63911	6.93461	7.46089	7.18806	7.19444	8.0869	7.81117	7.42658	6.79963
MIR3155B	2.09444	-0.0646812	4.4709	4.74386	4.09366	2.96233	3.83305	3.18416	2.80227	1.64123	3.59454	1.48112	3.12321	2.49025	3.07821	0.563045	3.24259	3.39336	1.46791	3.22957	2.16339	3.12231	3.88897	3.41327	1.43309	3.67728	3.1235	2.36786	3.24978	2.95464	2.87342	3.89478	3.95895	0.54967	1.52622	3.7243	3.26751	3.22862	2.08977	3.86696	3.36609	3.52861	1.08586	3.89528	3.28755	3.74113	3.25379	3.68241	3.3402
PARTICL	2.09444	3.39475	3.73394	3.89586	2.87126	0.640407	1.0257	1.5992	1.21731	1.64123	3.59454	1.48112	1.53825	4.07521	1.49325	2.14801	2.39459	2.17097	3.78984	1.64461	2.16339	1.53735	1.56704	2.19088	3.01805	2.09232	1.53854	3.95282	3.49079	0.63271	2.38799	3.04678	2.67884	2.8716	2.74862	3.23888	3.55702	2.00623	1.3528	1.54503	1.78113	2.79165	1.08586	1.57335	2.55059	3.74113	3.4948	1.36049	4.07716
WDR87BP	5.86703	4.69021	4.4709	4.38129	6.14428	5.92581	4.19562	3.92113	4.38724	6.03354	5.469	4.94055	3.12321	4.07521	1.49325	5.2069	6.09503	5.22987	4.5268	5.34505	4.48532	4.99678	5.02648	3.77584	5.68101	5.26224	5.93086	4.68979	4.83475	5.6771	4.58962	2.30981	3.33092	6.16438	5.8239	3.7243	4.85248	5.63072	5.65048	4.71496	3.36609	5.599	6.44341	6.52755	6.32318	4.47809	4.18668	5.7528	5.8427
RAET1E-AS1	8.49247	8.5537	8.96915	8.7338	8.18112	8.42831	8.5414	8.04214	8.37718	8.05062	7.21903	8.11047	8.16761	7.8478	8.26143	8.3246	8.15481	7.72556	8.09727	8.56347	8.09413	7.84113	7.58941	8.05713	8.11959	8.11469	8.35872	7.90184	8.08037	7.64394	7.6283	8.3469	8.54744	8.04952	8.02341	7.73713	8.19035	8.10075	8.30311	8.33945	8.54931	8.6579	8.18389	8.25985	8.26024	7.88409	8.00868	8.12867	8.13027
PYCARD-AS1	9.86922	10.0241	8.86322	8.62921	8.81768	8.9758	8.57259	8.25741	8.63516	9.09244	8.60949	9.24267	9.20359	8.99805	9.33245	8.87138	9.06418	9.0248	8.87447	9.67252	9.03376	9.56525	8.38722	8.47011	9.28484	8.93781	9.47518	8.7429	9.16322	8.86633	9.28765	8.51275	8.8459	9.13087	9.61898	8.52428	8.77355	9.15259	9.39537	8.2865	8.04791	8.40636	9.52465	9.16581	9.4931	8.54275	8.9055	9.26135	8.72102
PRICKLE2-AS1	10.5193	10.5619	11.0886	10.9684	9.88993	9.90953	11.1691	11.101	11.2821	10.0464	9.89832	10.2056	11.3727	11.4415	11.4547	10.4594	10.2809	11.6794	11.4935	9.78927	9.91159	10.141	11.3952	11.288	10.2565	10.153	10.1197	11.9115	11.804	10.166	10.2522	12.1495	12.0702	10.2414	10.2462	11.6234	11.5223	10.5493	10.5984	11.2228	11.283	11.4051	9.99575	9.75823	9.83907	11.0661	10.9586	9.97151	9.69187
LOC100652768	8.37366	8.47059	8.2575	7.98332	8.36312	8.82528	8.67675	8.31344	8.79474	8.35547	8.03194	8.55793	8.98946	8.71907	9.00895	8.83451	8.72012	8.53438	8.449	8.51498	8.39221	8.50313	8.36146	8.67738	8.48837	8.46736	8.30672	8.54445	8.92221	8.05056	8.1798	8.95847	8.95629	8.69433	8.80235	8.26568	8.56926	8.40426	8.70153	8.62185	8.52259	8.95488	8.72248	8.49222	8.70033	8.78552	8.80279	8.23085	8.09508
DSG2-AS1	7.60751	7.58637	7.98187	7.64002	8.27498	8.05826	7.65505	7.82802	8.206	7.83105	7.43584	7.98891	7.60434	7.6997	7.93619	7.59647	7.55648	8.37391	8.10695	6.3995	6.55571	6.66663	8.93337	8.39382	6.98768	6.73618	7.03039	8.44824	8.4306	7.10844	6.86048	9.32848	9.03388	8.17172	7.74216	8.58228	8.44188	7.67865	7.18569	7.81182	7.61402	7.68242	7.49525	7.456	7.50478	7.84733	7.71917	7.55031	6.61322
NNT-AS1	7.04863	7.07487	6.67254	6.78339	7.11919	7.08335	6.80706	6.35409	6.99867	6.68562	6.65343	6.76652	7.56062	6.19069	7.64299	6.3444	6.5484	7.15587	7.23168	7.37253	6.55571	6.96361	7.18175	7.14508	7.41037	5.99921	6.9648	7.52437	7.6169	6.65508	6.86048	7.35421	7.12887	6.77849	7.03929	6.89423	7.15287	7.21568	7.15154	6.75449	5.86859	6.98805	6.75828	6.52755	6.45748	7.079	6.78305	7.24313	6.2788
KIAA2012	3.31683	4.02278	3.73394	4.74386	1.2863	4.5473	4.72614	5.05863	4.67674	4.44858	2.00957	4.65104	4.3456	5.66018	4.95268	4.26348	5.20194	5.22987	4.5268	3.22957	2.16339	1.53735	4.73697	4.51281	5.13353	3.67728	3.86047	4.24233	4.18267	4.09214	4.45838	5.24841	4.62637	3.7196	3.40069	5.00441	4.00448	3.59119	4.41169	5.45193	4.58848	5.11358	3.40778	3.15832	2.55059	5.21506	4.43822	3.68241	3.3402
CACNA1C-AS1	5.93574	6.00141	6.54129	6.21779	5.19319	5.6848	6.64041	6.12276	6.83202	5.34167	2.00957	5.38801	6.8958	7.01381	7.22117	5.08661	5.56451	7.32748	7.3008	5.73207	6.07028	5.44424	6.52124	7.17577	4.24044	4.89967	5.78647	6.84899	6.97026	5.15627	6.04334	7.61967	7.7963	5.97593	5.77415	7.63119	7.48129	5.37546	5.60073	7.81182	8.08491	8.05218	5.33378	5.03279	6.25103	7.11036	6.73688	4.81992	5.45567
LINC01023	4.41636	3.84221	3.73394	3.89586	3.60823	4.88833	4.72614	3.92113	4.91775	1.64123	2.00957	4.65104	3.12321	4.81218	4.3006	3.3704	3.24259	4.28645	3.58339	3.22957	4.48532	3.85927	3.15201	4.85385	4.89252	3.67728	3.86047	4.48334	4.18267	3.44007	4.15352	3.89478	5.08094	3.7196	3.6417	3.7243	3.55702	4.50873	4.2914	3.13	4.10305	4.66612	3.40778	5.03279	4.87251	4.03064	4.43822	5.06093	3.3402
LINC00539	5.26436	5.14477	6.54129	6.43191	4.09366	5.6848	5.78059	5.29964	5.60963	5.54812	5.469	5.87343	4.3456	4.07521	6.01681	5.9206	5.62725	6.01227	5.55537	5.73207	4.97075	5.23779	5.81497	5.65031	5.52055	4.89967	5.23898	5.91218	5.85644	5.3876	5.73849	4.42529	5.80222	4.7976	5.49585	6.1264	6.02833	6.352	5.87636	6.0686	6.42498	6.06467	5.17332	5.48024	5.35794	5.85661	5.57572	5.44795	4.56259
LOC100652999	9.39517	9.10274	8.83548	9.07378	9.79805	9.7358	9.75702	9.58219	9.69709	9.49297	9.50942	9.66599	9.48662	9.38507	9.52115	9.65844	9.5745	9.53729	9.48472	8.82452	9.00888	9.08424	9.2744	9.40358	9.15419	8.8605	8.95639	9.83002	9.70174	9.23634	9.38573	10.4579	10.3523	9.61307	9.61545	10.1907	10.0532	9.5324	9.32434	10.2764	10.3548	10.4944	9.25076	9.08905	9.31877	10.0245	9.85641	9.22467	9.10396
SCAMP2	3.96891	4.02278	2.14898	3.89586	4.09366	4.09984	4.19562	3.18416	5.1242	3.96315	4.81693	3.80305	3.86018	4.07521	4.3006	3.73297	3.7731	3.75593	3.78984	4.45197	2.16339	3.12231	3.88897	3.77584	3.01805	4.41425	3.86047	4.24233	3.87782	4.5396	3.97295	3.53221	3.33092	3.35702	3.6417	3.7243	1.68255	3.22862	4.01576	1.54503	1.78113	2.79165	2.67082	1.57335	3.77298	3.37856	3.25379	2.94545	3.3402
IL18BP	7.04863	7.13499	6.23644	6.21779	6.95873	7.11614	5.88368	5.50609	5.9722	5.88915	6.76446	6.3391	6.66753	5.94968	6.44744	6.93808	7.03845	6.51675	6.91637	7.00216	7.02137	7.09194	5.81497	6.03218	6.98768	6.48464	6.74799	6.0683	6.36021	6.8995	6.86048	6.6075	6.41064	6.04152	6.86012	6.84769	6.78409	6.52979	6.84465	6.9713	6.02905	6.33597	6.70056	7.06521	7.07415	6.63729	6.76015	6.91508	6.70943
RWDD2B	4.59694	4.69021	4.4709	3.15889	5.53423	4.09984	4.48513	3.92113	2.80227	4.81115	5.1795	4.94055	3.12321	2.49025	3.81517	3.73297	3.97955	2.17097	4.13088	5.34505	4.48532	3.85927	3.88897	3.77584	4.89252	4.41425	4.3459	3.59025	4.18267	4.33315	4.70992	3.53221	2.67884	4.45656	3.84815	2.50191	1.68255	4.32816	4.01576	1.54503	3.36609	1.20669	4.78629	3.15832	5.21355	4.03064	4.74856	5.06093	4.56259
MUC12	4.41636	4.02278	5.3189	5.03336	4.45623	4.5473	4.19562	4.76912	4.91775	4.44858	5.1795	5.56858	3.86018	5.29761	4.95268	3.73297	3.53209	3.39336	5.0924	3.22957	3.74835	1.53735	3.15201	4.85385	5.52055	3.67728	3.86047	4.87036	5.28221	5.49069	6.08843	6.21671	6.37928	4.63713	5.22666	6.47154	6.11996	4.50873	4.72203	6.0686	6.99058	5.85054	4.25578	1.57335	4.13555	5.21506	5.62725	3.68241	4.07716
DPP3	5.36746	4.45888	2.14898	3.15889	4.74573	4.72787	5.88368	5.29964	5.74087	4.81115	4.3315	4.94055	4.3456	5.29761	5.19369	4.02248	4.93064	4.28645	5.30921	5.5515	3.74835	5.44424	5.47394	5.56012	4.89252	5.26224	4.99797	5.03083	5.40506	4.5396	4.58962	5.58283	5.29775	3.7196	4.79924	4.37638	5.22687	3.8807	5.05324	4.35239	5.86859	4.90713	4.78629	4.38071	5.05309	5.21506	4.65234	5.88405	4.07716
SNUPN	2.8314	3.84221	4.4709	4.38129	4.45623	3.81033	3.83305	3.92113	3.53924	1.64123	2.00957	3.06608	3.86018	2.49025	3.07821	3.3704	1.65762	3.75593	3.97041	5.10404	2.16339	1.53735	3.88897	4.06535	5.33998	3.67728	3.1235	3.10483	3.87782	3.80264	3.52549	3.04678	3.57193	2.13463	2.26319	3.7243	2.90494	2.74319	4.01576	3.86696	3.36609	4.01404	2.67082	3.89528	2.55059	4.03064	4.04229	2.94545	1.75523
HUWE1	2.8314	3.39475	2.14898	1.57393	1.2863	3.44776	2.61066	1.5992	1.21731	1.64123	2.00957	3.06608	3.12321	4.07521	3.81517	2.14801	2.88002	2.90794	2.6903	1.64461	2.16339	3.12231	3.15201	3.77584	4.24044	2.09232	1.53854	2.36786	1.37532	0.63271	1.65102	0.724852	2.67884	2.8716	-0.0587384	3.7243	1.68255	0.421267	2.08977	3.13	1.78113	1.20669	1.08586	1.57335	3.28755	2.15617	1.37932	1.36049	4.07716
HIF1A-AS1	8.37366	8.43117	8.99447	9.19598	8.05448	7.91653	9.25932	8.9829	9.42188	8.21108	7.94031	8.11047	9.06963	8.93319	8.96085	7.80145	8.29666	8.87603	9.27741	7.75314	7.99628	7.55971	9.50368	9.45454	7.58283	7.92521	7.84232	9.54112	9.79738	7.07565	7.44977	10.0714	10.123	8.32446	8.60304	9.52797	9.72147	7.69739	8.30311	8.91136	8.9808	9.17823	8.30502	7.7231	8.33195	8.85198	9.00625	8.04699	8.13027
HIF1A-AS2	10.5607	10.4322	10.8179	10.8099	10.4335	10.4036	10.8087	10.7155	10.6415	10.3172	10.7409	10.4783	10.8759	11.079	10.971	10.0925	9.99003	11.33	11.0783	10.0153	9.97717	10.0252	11.6073	11.4044	10.3609	10.1851	10.2285	11.9622	11.5314	10.0357	9.96844	11.9251	11.5827	10.7579	10.6021	11.7219	11.4524	10.1543	10.0567	10.5137	10.4068	10.7204	10.3456	10.4712	10.3558	10.9646	10.7317	10.1451	10.036
HTT-AS	2.8314	3.10524	3.73394	3.89586	2.87126	4.5473	4.19562	4.76912	2.80227	1.64123	2.00957	4.28847	1.53825	2.49025	3.07821	3.3704	3.97955	2.17097	2.20488	3.96654	3.74835	1.53735	1.56704	4.30636	3.75502	4.41425	3.86047	2.36786	2.11228	3.80264	3.52549	3.53221	3.04141	4.25011	3.6417	3.7243	2.90494	0.421267	2.57519	4.35239	1.78113	1.20669	3.89321	3.89528	4.42506	3.37856	3.70125	2.94545	3.3402
TSPAN32	4.59694	4.7933	5.84941	6.61833	5.19319	4.34085	5.66955	6.24305	6.34659	5.10066	4.3315	3.80305	4.3456	4.81218	5.74117	4.26348	4.93064	5.54021	5.66431	3.22957	3.74835	4.99678	5.47394	6.09777	5.33998	4.89967	5.23898	5.42676	5.62324	4.72017	5.11045	6.15112	6.13827	4.0091	4.79924	5.96134	5.87895	4.12171	4.89712	5.6325	5.86859	6.06467	5.60942	4.38071	4.66606	5.99747	5.57572	5.06093	5.66213
RBM5-AS1	10.4058	10.3309	10.3535	10.3909	10.1659	10.1019	10.3678	10.2322	10.4911	9.76535	9.99257	10.15	10.5354	10.7429	10.5834	10.0529	9.95071	10.8399	10.6168	10.3135	10.2875	10.255	10.7193	10.5292	10.137	10.2471	10.2424	10.5659	10.4812	10.3069	10.1575	10.5782	10.5359	10.381	10.2575	10.4773	10.3749	10.5337	10.1719	9.82581	9.89487	10.0108	9.96544	9.96996	10.1381	10.712	10.5798	9.90352	9.86898
GPC6	5.15333	6.00141	6.05587	5.48082	4.98674	4.88833	5.88368	5.50609	5.46524	3.22619	5.1795	5.87343	5.44514	6.39714	6.44744	4.46994	4.93064	6.60838	6.18673	3.96654	3.74835	4.99678	6.09061	6.09777	6.07694	5.26224	4.70847	6.27475	6.2333	5.3876	5.11045	6.50621	6.41064	5.40765	4.58512	6.20235	6.02833	5.77882	5.99666	6.0686	5.48156	5.29415	5.60942	4.38071	5.05309	5.42919	5.28621	6.11537	4.56259
PQBP1	2.8314	3.39475	3.73394	4.38129	4.09366	3.44776	3.83305	4.40655	4.91775	4.44858	4.3315	4.28847	4.70817	4.81218	3.81517	2.88497	4.46498	4.4929	4.63784	4.81454	3.74835	4.70727	3.15201	4.06535	4.24044	4.41425	3.1235	4.68979	4.83475	3.80264	3.7665	4.63174	4.62637	4.25011	4.18919	5.00441	4.00448	3.59119	3.8553	5.00447	4.95105	5.11358	3.89321	3.89528	4.87251	3.37856	3.88182	4.16784	3.3402
LINC00506	2.09444	1.52028	4.95633	4.74386	1.2863	2.22537	3.34763	3.92113	3.53924	1.64123	3.59454	1.48112	4.70817	2.49025	4.3006	0.563045	2.39459	2.90794	1.46791	1.64461	2.16339	3.85927	1.56704	2.92785	1.43309	2.09232	1.53854	3.10483	4.18267	2.95464	0.0660607	3.04678	3.57193	0.54967	2.26319	4.08687	2.90494	0.421267	1.3528	1.54503	1.78113	1.20669	2.67082	1.57335	0.965624	4.03064	3.70125	2.94545	1.75523
MIR5000	4.20991	3.10524	4.95633	3.15889	2.87126	4.34085	3.34763	4.40655	4.02467	4.44858	3.59454	3.06608	4.3456	2.49025	3.07821	3.73297	2.88002	4.04544	3.05287	3.96654	2.16339	3.12231	1.56704	2.92785	4.24044	4.41425	4.3459	3.10483	2.96028	4.09214	3.7665	3.04678	3.04141	4.0091	4.58512	4.37638	3.26751	2.00623	3.22727	3.13	1.78113	3.52861	3.40778	3.15832	0.965624	2.15617	2.96429	1.36049	3.3402
MIR4524B	4.20991	4.57917	3.73394	4.74386	5.67862	5.6848	3.83305	3.18416	5.1242	3.22619	4.3315	4.65104	4.3456	6.57771	3.07821	5.98931	5.20194	5.6304	5.16835	4.81454	5.33332	3.12231	4.3744	4.51281	5.13353	3.67728	5.78647	4.87036	4.31391	5.84216	5.49233	4.42529	3.57193	4.63713	4.69615	5.5608	5.05178	4.94483	4.2914	5.00447	4.10305	4.90713	4.99275	5.03279	4.13555	5.99747	5.34895	5.06093	4.56259
MIR1295B	0.509474	3.39475	3.73394	3.89586	2.87126	3.44776	1.0257	3.92113	3.53924	3.96315	2.00957	3.06608	4.70817	2.49025	4.95268	3.3704	1.65762	2.90794	3.05287	4.45197	3.74835	1.53735	3.88897	4.06535	4.24044	4.89967	3.86047	3.59025	2.59771	2.21767	2.38799	3.53221	2.67884	2.8716	2.74862	0.916948	4.34552	0.421267	1.3528	3.13	1.78113	1.20669	1.08586	1.57335	2.55059	4.27164	2.96429	1.36049	4.07716
MIR5695	2.09444	2.25725	2.14898	1.57393	1.2863	0.640407	3.34763	1.5992	2.80227	1.64123	3.59454	1.48112	3.12321	2.49025	1.49325	2.14801	3.24259	3.39336	2.6903	1.64461	2.16339	1.53735	3.15201	2.19088	1.43309	2.09232	3.1235	3.10483	1.37532	2.95464	2.87342	2.30981	1.45645	0.54967	-0.0587384	3.23888	2.41952	0.421267	3.46828	3.13	1.78113	3.52861	3.89321	3.15832	2.55059	2.15617	1.37932	1.36049	4.56259
MIR5683	0.509474	2.25725	3.73394	3.15889	2.87126	2.22537	3.34763	4.40655	1.21731	3.96315	2.00957	4.28847	1.53825	2.49025	4.3006	2.88497	2.39459	3.75593	2.20488	1.64461	3.74835	1.53735	1.56704	4.51281	3.01805	4.41425	3.1235	2.36786	3.24978	2.95464	2.38799	4.42529	2.67884	2.13463	4.33358	4.37638	2.41952	3.22862	3.22727	4.35239	4.10305	4.37661	3.89321	1.57335	0.965624	3.74113	4.65234	2.94545	3.3402
MIR5692A1	4.41636	4.45888	2.14898	3.15889	5.19319	4.72787	3.83305	1.5992	4.38724	5.34167	3.59454	4.94055	4.3456	5.66018	4.66317	4.65051	5.11706	5.10957	4.27527	3.96654	3.74835	4.99678	5.02648	4.30636	4.89252	3.67728	3.86047	4.48334	4.18267	4.33315	4.31399	4.42529	4.11941	5.07323	4.98566	3.7243	4.48991	3.22862	4.89712	3.86696	4.58848	3.52861	4.78629	4.38071	4.42506	4.03064	4.18668	3.68241	4.92516
MIR5685	4.59694	4.32764	2.14898	5.03336	1.2863	2.22537	3.83305	4.40655	4.67674	3.22619	3.59454	3.06608	4.3456	2.49025	1.49325	4.46994	0.0726617	2.90794	3.34238	3.22957	2.16339	1.53735	1.56704	4.30636	3.01805	2.09232	1.53854	4.24233	2.11228	2.21767	2.87342	3.04678	4.62637	3.35702	3.6417	3.7243	3.79803	4.50873	3.46828	3.13	3.36609	4.01404	4.25578	4.38071	3.28755	3.74113	2.96429	3.68241	1.75523
MIR5692C1	4.41636	5.22072	5.60841	5.82186	4.74573	5.03272	5.27363	5.68666	5.86117	5.10066	4.81693	5.56858	5.23869	5.66018	4.95268	4.26348	5.20194	6.1406	5.81369	5.10404	3.74835	4.99678	5.81497	4.99824	4.24044	5.26224	5.44543	5.30646	5.85644	5.91811	5.9968	5.76925	5.70438	4.7976	4.89546	6.04623	5.65218	4.94483	4.41169	5.00447	4.95105	5.29415	4.25578	3.89528	4.42506	5.09477	3.88182	5.06093	1.75523
EDIL3	4.7574	4.7933	4.4709	5.03336	4.45623	4.09984	4.19562	3.92113	4.38724	4.44858	3.59454	4.94055	5.78618	4.07521	5.40014	4.02248	4.71652	5.22987	5.16835	4.45197	4.97075	4.99678	6.42503	6.09777	5.13353	2.09232	3.86047	5.91218	5.28221	3.44007	4.31399	5.67905	5.59941	2.8716	4.79924	4.37638	5.58944	5.27925	5.32243	5.93735	4.10305	5.599	3.89321	4.38071	4.87251	4.47809	5.00381	4.81992	1.75523
EGFLAM-AS4	4.90179	4.18325	5.3189	5.82186	4.74573	4.88833	5.66955	5.29964	5.9722	4.44858	3.59454	3.80305	5.62571	4.07521	6.01681	5.2069	4.46498	6.46865	6.56945	4.45197	3.74835	5.23779	6.09061	6.38728	4.60301	3.67728	5.23898	6.0683	5.76763	4.72017	5.19534	6.33956	5.98001	5.30456	5.43311	5.87114	5.82551	4.12171	4.41169	5.45193	5.24056	5.599	4.54529	5.48024	4.42506	5.85661	5.81673	4.81992	4.92516
HEIH	5.55387	5.0646	6.05587	5.82186	4.98674	4.5473	4.93259	4.76912	5.46524	5.34167	3.59454	3.06608	4.3456	5.29761	5.58071	5.51724	5.62725	5.22987	5.49766	3.22957	3.74835	4.3447	4.3744	4.69338	3.75502	5.26224	4.70847	4.87036	5.1479	4.72017	4.31399	5.67905	5.42607	5.07323	5.36753	4.61739	4.62115	5.63072	5.95766	4.71496	5.24056	4.90713	4.25578	5.66082	6.09491	3.37856	5.07976	4.81992	4.56259
CERS6-AS1	11.6458	11.3829	10.132	9.98756	11.1735	10.899	10.3722	9.85186	9.9888	10.7576	11.0068	11.0299	10.3743	10.5509	10.4619	11.0153	10.8417	10.3723	10.3186	11.2538	11.3507	11.2636	10.7544	10.6489	10.9429	10.9157	10.9201	11.1806	10.9034	11.0911	10.8694	10.7375	10.7162	11.3675	11.0491	10.6466	10.5291	11.2831	11.1347	10.178	9.52932	9.76511	11.0092	11.1972	11.0438	10.5471	10.5197	10.8543	10.8716
LINC00538	2.09444	3.63576	3.73394	1.57393	1.2863	2.22537	1.0257	1.5992	1.21731	1.64123	2.00957	1.48112	1.53825	2.49025	1.49325	2.14801	1.65762	0.58601	2.20488	3.22957	3.74835	3.12231	3.88897	0.605919	1.43309	2.09232	4.3459	2.36786	2.11228	2.21767	2.38799	0.724852	1.45645	3.35702	2.74862	2.50191	0.0975884	2.00623	1.3528	1.54503	3.36609	3.52861	1.08586	1.57335	3.28755	0.571204	-0.205639	4.53041	3.3402
ELMO1-AS1	7.37984	7.52778	7.70356	7.18864	7.62615	7.62909	7.84588	7.74895	7.87552	7.74975	7.56416	7.82097	7.80504	7.91652	7.64299	7.80145	7.54027	7.80518	7.7095	7.1992	7.29268	7.41999	7.58941	7.54843	7.66191	7.30177	7.80533	8.20075	8.1523	7.83238	7.82761	8.12573	7.93218	7.66861	7.14093	8.21157	8.05759	7.34013	7.60704	8.17439	7.93087	8.24011	6.86721	6.99962	6.63805	8.22226	8.17374	6.91508	6.88452
P4HA2-AS1	7.49816	7.52778	8.45276	7.98332	7.01422	7.21026	8.8136	8.75907	8.51193	6.99878	6.96377	7.03571	8.98946	9.45603	9.30703	7.1924	7.21221	8.96539	8.80479	7.42597	6.68695	7.09194	9.20367	8.97661	7.54161	6.84721	7.37143	9.44468	9.19762	6.4656	6.80753	9.46969	9.11704	7.08883	7.14093	8.80569	8.80149	7.40995	7.43317	8.78344	8.96103	8.62454	7.46089	6.78281	7.07415	9.00166	8.7162	7.33777	7.30982
RPS6KA2-AS1	2.09444	3.39475	2.14898	3.15889	4.74573	3.44776	4.48513	5.05863	5.46524	3.96315	4.3315	1.48112	4.70817	4.81218	3.07821	3.3704	3.97955	3.39336	3.58339	3.22957	4.48532	3.12231	3.15201	4.30636	1.43309	2.09232	3.1235	0.7829	3.24978	2.21767	1.65102	4.63174	3.57193	2.13463	3.84815	4.37638	3.79803	2.74319	2.08977	5.00447	4.58848	2.79165	3.89321	3.89528	3.28755	3.74113	4.04229	3.68241	4.56259
RNA45SN5	14.1882	14.4993	16.4234	16.3144	14.8747	14.7951	15.7971	15.7516	15.7741	15.2303	14.4398	15.4603	14.7174	14.9189	14.8586	15.1233	15.2801	13.914	14.1821	14.7644	14.2988	14.0088	14.4357	14.7393	14.3666	13.9153	14.7952	14.1916	14.5211	13.6673	13.8935	15.7202	16.1309	14.5182	14.8062	15.0932	15.2247	14.5961	14.812	17.6488	17.5216	17.4641	14.3604	14.4485	14.5432	14.9826	15.185	14.5199	14.3656
CYP3A7-CYP3A51P	3.31683	3.10524	2.14898	1.57393	3.60823	2.96233	3.34763	3.18416	4.38724	4.44858	3.59454	3.06608	3.12321	2.49025	1.49325	2.88497	3.7731	2.17097	3.34238	1.64461	4.48532	3.12231	4.73697	3.41327	1.43309	2.09232	1.53854	3.10483	4.03828	4.72017	2.38799	4.97278	2.67884	3.7196	1.52622	4.08687	4.00448	3.8807	2.08977	3.13	3.36609	4.01404	3.89321	3.15832	3.28755	4.03064	3.4948	4.81992	3.3402
DOCK9-DT	3.96891	4.69021	4.95633	4.38129	5.53423	4.5473	5.27363	3.92113	4.02467	4.81115	4.3315	5.72904	5.23869	4.07521	5.40014	3.73297	4.82755	4.4929	3.34238	5.73207	4.48532	4.70727	3.88897	4.30636	5.33998	5.55175	3.86047	5.53779	4.54524	2.95464	3.23599	3.53221	3.33092	0.54967	3.6417	3.23888	3.79803	5.06512	5.69857	4.35239	3.36609	4.66612	4.78629	3.15832	3.28755	4.65867	4.18668	5.06093	3.3402
PINK1-AS	11.7061	11.6405	10.5794	10.8003	11.3456	11.5314	11.1893	10.7103	11.1989	11.1149	10.9314	11.2343	11.1251	11.002	11.2828	11.0993	11.1974	10.9901	11.1433	11.3364	11.1606	11.3907	10.5241	10.7696	11.3683	11.0951	11.4135	10.9984	11.0958	10.9714	11.1098	10.7206	10.9623	11.2784	11.2928	10.7259	10.9025	11.6006	11.5748	10.9309	10.5192	10.8379	11.5069	11.3531	11.5193	11.1758	11.2502	11.4519	11.2167
LINC00565	0.509474	2.74267	3.73394	3.15889	1.2863	2.22537	2.61066	1.5992	2.80227	1.64123	2.00957	3.06608	3.12321	4.81218	3.07821	2.88497	3.53209	0.58601	3.05287	1.64461	3.74835	4.3447	1.56704	2.92785	3.75502	2.09232	3.1235	2.36786	2.11228	2.21767	1.65102	3.53221	3.04141	2.13463	-0.0587384	3.23888	2.41952	0.421267	-0.232163	3.13	3.36609	1.20669	2.67082	3.89528	0.965624	2.89313	2.96429	2.94545	3.3402
ALDH1L1-AS2	5.86703	6.72973	2.14898	3.15889	4.74573	5.03272	1.0257	1.5992	1.21731	3.22619	2.00957	4.28847	1.53825	2.49025	1.49325	3.3704	3.24259	0.58601	2.20488	3.22957	2.16339	3.12231	1.56704	0.605919	1.43309	2.09232	3.86047	0.7829	2.11228	0.63271	2.38799	0.724852	-0.128515	4.25011	4.33358	0.916948	1.68255	5.84753	6.21078	3.13	1.78113	1.20669	3.89321	4.38071	4.87251	3.74113	2.96429	2.94545	5.45567
NAALADL2-AS3	3.96891	3.63576	4.4709	3.15889	4.98674	2.96233	3.83305	3.18416	3.53924	3.96315	2.00957	4.94055	4.3456	4.81218	5.58071	3.73297	2.88002	4.28645	4.5268	1.64461	4.97075	4.70727	3.88897	2.19088	4.24044	2.09232	4.3459	3.59025	4.91964	3.80264	3.97295	4.18428	3.33092	4.25011	2.74862	0.916948	3.26751	4.32816	4.16015	1.54503	4.58848	2.79165	3.89321	3.15832	2.55059	4.47809	4.31792	4.53041	4.07716
UPK1A-AS1	2.8314	1.52028	2.14898	1.57393	2.87126	2.96233	1.0257	1.5992	1.21731	3.96315	3.59454	3.06608	1.53825	2.49025	1.49325	3.73297	2.88002	0.58601	2.6903	1.64461	4.48532	4.3447	1.56704	2.19088	3.01805	4.41425	3.1235	0.7829	2.59771	2.95464	3.7665	2.30981	3.04141	4.0091	4.58512	0.916948	2.90494	3.59119	2.57519	4.35239	3.36609	3.52861	1.08586	3.15832	3.28755	2.15617	2.11629	3.68241	1.75523
CERT1	5.79488	6.59353	5.3189	5.66139	5.37376	5.92581	5.97989	4.76912	6.07529	4.81115	5.469	6.00468	6.39623	4.81218	6.24813	6.54032	5.62725	6.01227	6.67736	5.34505	6.07028	4.70727	5.81497	5.24978	5.68101	5.79276	5.78647	6.33749	6.63584	6.51535	6.57386	6.01025	5.84877	6.10426	6.76144	5.16488	5.87895	5.91312	6.21078	4.71496	4.58848	5.45461	6.04005	5.27379	6.09491	5.6156	5.98419	5.06093	6.39909
SRGAP2-AS1	5.15333	5.48991	6.79283	6.78339	6.49575	6.4733	7.04807	6.24305	7.14805	5.72869	6.09704	5.18156	5.23869	6.39714	6.8508	5.31793	5.28212	6.88979	6.48286	6.03693	5.33332	5.62481	6.32193	5.4639	5.8254	7.87368	6.29343	6.97272	6.2333	5.76199	6.08843	6.79094	7.30611	5.50387	5.872	6.84769	6.07487	6.25416	5.49576	6.58943	5.68802	6.25108	6.29531	6.52755	5.48919	7.01415	6.68918	4.81992	6.88452
RNU6-30P	3.31683	2.74267	3.73394	3.15889	1.2863	2.96233	3.34763	1.5992	1.21731	3.96315	3.59454	1.48112	3.12321	4.07521	1.49325	0.563045	1.65762	3.75593	2.6903	3.22957	2.16339	3.12231	3.88897	4.51281	3.75502	2.09232	3.1235	2.36786	2.96028	2.21767	1.65102	2.30981	3.33092	0.54967	3.11119	4.08687	2.41952	0.421267	1.3528	3.13	4.10305	2.79165	2.67082	3.89528	3.28755	3.37856	2.60172	1.36049	4.56259
RNU6-33P	4.20991	3.10524	4.95633	5.66139	4.45623	4.5473	3.83305	1.5992	1.21731	3.96315	4.81693	3.80305	3.12321	4.81218	3.07821	5.31793	4.59622	3.75593	3.34238	5.10404	3.74835	3.12231	1.56704	3.41327	3.75502	4.41425	5.23898	0.7829	2.59771	3.44007	3.97295	5.11717	2.67884	5.30456	4.58512	5.00441	3.55702	4.12171	4.16015	4.71496	4.10305	3.52861	3.89321	4.74328	4.42506	4.27164	3.88182	4.81992	4.92516
RNU6-19P	2.8314	3.10524	4.4709	4.38129	3.60823	2.96233	3.83305	1.5992	1.21731	1.64123	3.59454	1.48112	3.12321	4.07521	3.07821	3.3704	2.39459	3.75593	2.6903	4.45197	4.97075	3.85927	1.56704	2.92785	3.75502	4.89967	3.86047	4.24233	3.24978	2.21767	3.7665	3.04678	3.33092	4.45656	3.40069	4.08687	4.18505	2.74319	4.2914	3.13	1.78113	1.20669	2.67082	3.15832	4.13555	2.89313	2.60172	2.94545	4.92516
RNU6-57P	3.96891	4.32764	4.4709	5.27437	3.60823	2.22537	4.72614	3.18416	4.67674	3.96315	5.1795	1.48112	3.86018	4.07521	4.66317	4.46994	4.46498	4.67347	4.5268	3.22957	2.16339	5.23779	1.56704	3.41327	1.43309	3.67728	1.53854	3.95282	4.03828	3.44007	4.58962	3.04678	4.2638	4.0091	4.89546	5.00441	4.85248	3.59119	3.8553	4.35239	4.58848	4.37661	3.40778	3.15832	3.28755	4.81913	4.54925	4.81992	4.07716
RNU6-69P	3.6794	4.02278	3.73394	3.89586	4.45623	3.81033	4.19562	4.40655	4.38724	4.44858	4.3315	4.28847	4.3456	2.49025	5.74117	3.3704	3.53209	3.75593	4.5268	1.64461	4.97075	4.3447	4.3744	5.12948	4.24044	4.89967	4.99797	3.10483	4.03828	4.88064	4.45838	4.63174	4.91588	3.7196	4.58512	4.61739	4.48991	5.27925	4.41169	4.71496	4.95105	4.37661	3.40778	5.03279	5.05309	3.37856	3.4948	4.16784	3.3402
RNU6-79P	3.6794	4.02278	3.73394	3.15889	3.60823	4.09984	3.83305	3.18416	5.46524	4.44858	2.00957	3.80305	3.86018	2.49025	3.81517	3.73297	3.97955	3.39336	4.63784	4.45197	4.48532	3.12231	5.02648	2.19088	3.75502	3.67728	4.70847	2.36786	3.87782	4.5396	3.97295	3.04678	3.95895	4.0091	4.69615	4.08687	2.90494	4.12171	4.62582	3.86696	1.78113	4.66612	4.54529	3.15832	3.77298	2.89313	2.11629	3.68241	4.56259
RNU6-83P	4.90179	4.97971	3.73394	3.89586	5.19319	5.5946	4.48513	4.76912	4.02467	4.81115	5.1795	5.72904	4.3456	4.81218	3.81517	5.51724	5.02686	5.10957	4.83714	5.10404	5.62282	5.23779	5.95936	5.12948	4.60301	4.89967	4.3459	5.17522	4.64833	5.02503	4.92404	4.42529	4.51534	5.30456	5.07054	5.00441	4.95557	5.46566	4.62582	5.00447	4.58848	5.29415	4.99275	5.27379	5.48919	4.65867	5.28621	5.26738	4.07716
LPP-AS1	6.12418	6.56468	6.3969	6.52813	5.80986	5.49839	6.58029	6.35409	5.86117	6.28508	5.71001	5.56858	6.82365	6.39714	7.10796	6.17775	5.80058	7.06174	7.14034	5.89254	6.25086	6.82275	6.99331	6.38728	6.47748	5.79276	5.78647	7.41226	7.3526	6.12456	6.04334	7.49304	7.28934	6.77849	6.28111	6.64487	6.66744	5.97586	5.95766	6.40302	4.95105	5.599	5.94384	6.32824	5.72051	6.50194	6.68918	6.85234	6.00316
NHS-AS1	2.8314	4.18325	2.14898	4.38129	5.93016	4.09984	5.54926	5.29964	5.30477	4.44858	5.91646	5.56858	5.78618	6.73818	5.74117	5.42103	4.93064	6.07786	6.4528	5.34505	5.86383	5.62481	5.95936	5.89132	5.52055	3.67728	3.1235	6.14045	6.19974	5.15627	5.42361	6.27944	6.13827	5.75912	5.872	6.4088	6.11996	4.94483	4.62582	5.93735	4.10305	5.11358	4.78629	5.03279	5.05309	6.12579	5.57572	5.26738	5.21467
SYP-AS1	3.6794	2.25725	2.14898	1.57393	3.60823	2.96233	1.0257	3.18416	3.53924	4.44858	2.00957	3.06608	1.53825	2.49025	1.49325	0.563045	4.16012	0.58601	3.78984	3.96654	2.16339	1.53735	1.56704	3.41327	4.24044	4.89967	3.1235	2.36786	2.96028	2.95464	1.65102	3.89478	3.04141	3.35702	3.6417	3.23888	2.41952	3.59119	3.46828	4.35239	3.36609	1.20669	3.40778	3.15832	0.965624	3.74113	2.96429	1.36049	1.75523
ZFX-AS1	3.6794	4.45888	4.4709	4.74386	2.87126	5.16397	3.83305	4.40655	4.67674	3.96315	3.59454	3.80305	5.23869	4.81218	5.58071	2.14801	4.82755	4.28645	4.27527	3.96654	3.74835	3.12231	5.26748	3.77584	5.8254	4.41425	3.86047	4.24233	4.31391	4.09214	4.58962	4.97278	5.29775	3.7196	3.40069	2.50191	4.00448	3.59119	2.08977	5.00447	4.10305	5.11358	3.89321	3.89528	3.28755	3.74113	1.37932	4.53041	1.75523
HLX-AS1	4.59694	4.7933	5.3189	4.74386	4.98674	2.22537	4.72614	4.76912	5.30477	5.54812	4.3315	4.28847	4.70817	2.49025	6.01681	4.26348	4.82755	4.67347	5.3748	4.45197	4.97075	4.3447	5.02648	5.12948	5.13353	4.89967	5.44543	5.03083	5.34494	4.72017	5.02026	5.36871	5.42607	4.63713	5.22666	4.08687	4.95557	4.50873	4.52272	5.79296	5.86859	4.90713	4.54529	4.74328	5.21355	4.65867	4.31792	5.06093	4.07716
DLG3-AS1	4.90179	4.57917	3.73394	4.38129	4.74573	4.5473	3.83305	3.92113	4.02467	3.96315	4.81693	4.28847	3.86018	4.07521	5.40014	4.02248	4.59622	5.10957	4.27527	3.96654	2.16339	4.3447	1.56704	3.41327	5.33998	4.41425	5.78647	5.03083	4.03828	5.27657	5.35146	4.63174	3.95895	4.94199	5.15071	4.82384	4.00448	4.94483	4.72203	4.35239	5.48156	4.37661	4.78629	5.96567	5.48919	3.74113	4.18668	5.7528	4.56259
DPYD-AS1	7.91035	8.03861	7.93033	8.14379	7.30867	7.51077	8.28309	7.74895	8.22854	7.47412	7.43584	7.98891	8.19646	8.37289	8.26143	7.72292	7.738	8.25135	8.3788	7.75314	7.99628	7.84113	8.22526	8.60027	8.0913	7.2216	7.60463	8.49026	8.47335	7.64394	7.56591	8.71921	8.48251	7.91599	7.80545	8.19307	8.415	7.98351	8.12098	7.69478	7.80349	8.05218	7.65571	7.55063	7.62384	8.30591	8.33739	7.42658	7.73251
DPYD-AS2	5.46367	4.57917	5.60841	5.48082	5.80986	5.49839	6.64041	5.05863	6.50271	5.10066	4.3315	5.56858	6.7477	6.88257	7.04784	5.42103	5.56451	7.02895	6.70313	5.5515	5.62282	6.58174	6.61144	6.67201	5.13353	5.55175	5.93086	6.80527	6.95022	5.58691	5.84742	6.50621	6.06131	5.97593	5.36753	6.69831	6.47263	5.84753	5.74512	5.45193	5.68802	5.29415	5.60942	5.66082	5.05309	6.80002	6.45257	5.06093	4.56259
MTOR-AS1	7.7856	7.88369	7.19337	6.52813	7.51512	7.21026	7.65505	7.15379	7.19459	7.42259	7.50143	7.58964	6.8958	7.34823	7.27461	7.72292	7.67999	7.57469	7.42984	6.77389	6.68695	6.58174	7.29497	7.40034	7.31573	7.13671	7.26646	7.35276	7.45569	6.93649	7.28523	7.84379	8.03639	7.44449	7.47264	7.57516	7.65983	8.14237	7.99184	6.67432	7.45355	7.18397	7.15194	7.40624	7.73381	7.17112	7.16068	7.03291	7.1815
LNX1-AS1	6.48675	6.37826	5.3189	5.82186	7.26358	6.61769	5.54926	4.76912	5.46524	5.10066	5.71001	6.00468	5.23869	5.94968	5.40014	6.75287	6.67257	5.54021	5.3748	6.03693	7.02137	6.58174	5.02648	5.4639	5.68101	5.26224	5.78647	4.87036	5.1479	6.41407	6.4411	5.85414	6.06131	6.65819	6.3163	5.16488	5.65218	6.57101	6.48208	5.00447	6.02905	5.85054	5.84074	6.09692	6.39189	6.06306	5.52228	5.88405	6.88452
OPA1-AS1	8.61276	8.45496	7.76368	8.01688	8.05448	7.4859	8.01438	7.82802	8.206	7.31365	7.682	7.98891	8.33267	8.46753	7.8331	8.19967	8.12251	8.4502	8.57992	8.054	7.58966	8.30553	8.33523	8.54256	7.87603	6.48464	7.72836	8.504	8.60092	7.64394	7.54988	8.41834	8.28511	8.04952	8.13602	7.95037	8.09194	7.96816	8.25568	7.77385	7.71186	7.47347	7.71521	7.94839	8.08457	8.39775	8.32964	7.58931	7.48316
PHEX-AS1	2.8314	2.74267	4.4709	3.89586	1.2863	0.640407	3.34763	3.18416	3.53924	3.22619	2.00957	1.48112	1.53825	2.49025	1.49325	3.73297	0.0726617	3.75593	3.34238	1.64461	2.16339	3.85927	5.02648	4.51281	1.43309	3.67728	1.53854	3.95282	3.69724	2.21767	2.38799	4.18428	3.57193	2.13463	1.52622	2.50191	1.68255	2.74319	-0.232163	3.13	1.78113	4.37661	4.54529	3.89528	4.13555	4.65867	3.4948	2.94545	1.75523
PRKX-AS1	3.6794	4.57917	4.4709	1.57393	4.74573	4.34085	4.72614	4.40655	2.80227	5.34167	5.91646	4.94055	3.86018	5.29761	4.66317	4.65051	4.82755	4.4929	4.40651	3.22957	2.16339	3.85927	5.02648	5.12948	4.60301	3.67728	3.86047	3.95282	4.99981	4.5396	3.7665	5.11717	4.91588	4.0091	3.40069	4.08687	4.95557	2.74319	3.8553	3.13	3.36609	3.52861	4.54529	4.38071	4.87251	4.27164	4.04229	4.53041	5.45567
HLTF-AS1	6.95242	6.78081	5.60841	5.96625	6.2405	6.13226	7.21552	6.8846	6.7719	6.03354	5.91646	6.69057	6.7477	7.77565	7.27461	6.39593	6.78691	7.12517	7.63114	6.689	6.80725	6.8949	6.99331	7.26413	6.85935	5.26224	7.37143	7.57732	7.6791	6.74123	6.66597	6.95367	7.6062	6.61576	6.65551	6.64487	7.1744	6.39855	6.75652	6.49923	6.42498	6.93461	6.86721	6.70264	6.69354	6.76103	6.87118	6.9752	6.00316
VAV3-AS1	2.8314	3.63576	4.4709	3.89586	4.09366	3.81033	2.61066	1.5992	4.67674	4.81115	2.00957	3.80305	3.12321	4.81218	3.07821	2.14801	4.16012	2.90794	3.05287	1.64461	3.74835	1.53735	1.56704	2.92785	3.75502	2.09232	3.1235	3.95282	3.69724	2.21767	2.38799	2.30981	2.67884	2.8716	2.74862	2.50191	0.0975884	3.8807	2.93776	3.86696	3.36609	1.20669	3.40778	1.57335	2.55059	2.89313	3.4948	3.68241	3.3402
NREP-AS1	0.509474	2.74267	7.19337	6.21779	1.2863	3.44776	7.53349	7.02546	7.23968	3.96315	3.59454	3.80305	7.31961	7.13411	6.9851	2.14801	1.65762	7.80518	7.63114	3.22957	2.16339	3.12231	7.49778	7.34739	3.01805	2.09232	3.86047	8.28275	7.97523	2.95464	3.52549	7.98224	8.05636	0.54967	3.6417	7.02547	7.06337	2.00623	3.22727	7.47577	7.61402	7.43551	3.40778	3.15832	3.28755	6.76103	6.50861	1.36049	1.75523
IPO9-AS1	8.21683	8.18798	8.83548	8.65075	7.76203	8.09162	9.02005	8.63262	8.9655	8.01626	7.98685	8.27553	8.79564	8.64	8.73165	8.12529	8.12251	8.54601	8.95173	8.15241	7.83582	8.33176	9.06689	9.14895	7.84248	8.02306	8.0777	9.51422	9.38094	8.29805	8.40145	9.78825	9.78886	8.49804	8.37171	9.31355	9.28988	7.95265	8.06705	8.97966	9.40318	9.39156	8.22541	7.7231	8.14553	8.69533	8.73394	8.18067	7.30982
SNRK-AS1	11.4439	11.385	10.6997	10.8524	11.1613	11.215	11.0823	10.7565	11.0198	11.1068	11.2019	11.2804	11.0599	11.0939	11.2631	11.1012	11.0846	11.3633	11.4351	11.4664	11.3207	11.4123	11.5656	11.6331	11.3142	11.4739	11.4012	11.7173	11.7044	11.29	11.1515	11.2356	11.203	11.6325	11.5972	11.4257	11.2843	11.1483	11.0104	10.9942	10.9536	11.1389	10.9485	10.9549	11.0962	11.3386	11.3408	11.3842	11.2085
LNX1-AS2	4.41636	3.39475	3.73394	3.15889	5.53423	5.16397	3.34763	1.5992	4.67674	5.10066	4.3315	4.65104	3.12321	4.07521	4.3006	4.46994	4.71652	4.83394	5.01223	4.45197	4.48532	4.70727	4.3744	2.92785	4.60301	5.26224	3.86047	3.59025	1.37532	5.27657	5.73849	2.30981	4.51534	5.07323	5.22666	4.08687	3.79803	4.32816	3.22727	3.86696	4.58848	4.37661	3.89321	3.89528	4.42506	4.81913	4.04229	4.53041	4.92516
MED4-AS1	10.0073	9.87343	8.62471	8.7736	9.55776	9.49527	9.31572	9.1149	9.29946	9.05908	9.41045	9.44112	9.40244	9.6298	9.60699	9.18143	8.98854	9.69715	9.481	9.47116	9.71029	9.52034	9.70147	9.43564	9.54683	9.66975	9.79121	9.99965	9.70174	9.53056	9.34451	9.76103	9.37332	9.77608	9.53185	9.42077	9.32881	9.34311	9.4314	9.15237	9.07575	9.11958	9.62889	9.50999	9.48526	9.55134	9.23938	9.45324	9.15611
GPC6-AS1	5.46367	4.32764	5.84941	5.48082	4.09366	5.03272	5.88368	5.29964	5.74087	4.44858	5.71001	5.72904	6.29314	6.73818	6.44744	5.2069	5.20194	6.25844	5.94904	3.22957	2.16339	3.12231	6.85245	6.48856	4.24044	4.41425	1.53854	7.29069	7.22498	5.49069	5.35146	8.07358	7.73567	3.35702	4.18919	7.18373	6.54053	5.46566	5.74512	6.0686	5.24056	5.11358	4.78629	3.89528	4.42506	5.70049	6.20375	4.53041	6.14755
GPC6-AS2	6.53184	5.81796	6.3969	6.21779	5.93016	6.13226	6.80706	7.15379	6.94523	7.06749	6.2575	5.87343	7.15296	7.91652	7.47053	5.08661	4.71652	7.02895	7.35055	4.81454	4.48532	4.3447	7.39993	7.34739	5.8254	4.89967	4.70847	8.21753	7.90409	5.58691	5.73849	8.40433	8.17069	6.2221	5.72262	7.42474	6.91777	6.03598	6.17723	6.40302	5.68802	5.96157	5.84074	6.21721	5.05309	6.54848	6.39427	5.60841	6.51012
CNTN4-AS2	4.41636	4.69021	4.4709	3.89586	5.37376	4.34085	3.83305	5.29964	2.80227	5.72869	4.81693	4.65104	6.8958	5.94968	6.35123	4.26348	4.16012	5.79546	5.43754	4.81454	5.62282	3.85927	4.3744	4.69338	4.89252	5.79276	4.3459	5.82729	5.51827	5.15627	5.27551	2.30981	3.33092	4.7976	4.18919	5.30927	4.00448	5.37546	4.97729	3.86696	4.58848	4.90713	1.08586	4.74328	3.77298	4.81913	4.54925	5.26738	4.56259
RBMS3-AS3	4.20991	4.32764	2.14898	3.15889	3.60823	4.5473	4.72614	1.5992	3.53924	3.22619	2.00957	3.80305	3.86018	5.29761	4.3006	2.88497	2.39459	3.39336	4.13088	1.64461	3.74835	3.12231	3.15201	3.77584	3.01805	3.67728	3.1235	3.10483	4.03828	2.21767	3.52549	3.53221	3.57193	0.54967	2.26319	3.7243	1.68255	0.421267	3.67473	3.86696	3.36609	1.20669	1.08586	1.57335	2.55059	2.89313	3.25379	1.36049	3.3402
RERG-AS1	6.1819	5.42717	5.84941	5.03336	5.53423	5.39529	5.66955	5.68666	4.91775	6.03354	6.2575	6.236	6.06181	5.66018	6.1371	5.69233	5.56451	6.6521	6.32589	5.10404	6.07028	5.23779	6.09061	5.56012	5.52055	5.26224	5.23898	5.82729	5.89888	5.76199	6.13215	5.67905	5.70438	5.59406	6.04979	5.44051	5.52385	4.50873	5.1941	4.71496	3.36609	5.11358	5.47817	4.74328	4.42506	5.99747	5.90289	5.06093	5.8427
ABCC5-AS1	5.26436	4.45888	5.60841	5.27437	5.19319	4.5473	4.72614	5.05863	5.60963	4.44858	4.3315	3.80305	4.70817	4.07521	5.19369	4.02248	4.59622	5.3409	5.2405	3.96654	5.62282	4.3447	4.73697	5.56012	3.75502	3.67728	4.3459	3.95282	4.03828	5.02503	4.58962	5.58283	5.36334	4.0091	3.6417	5.77493	4.85248	4.12171	4.62582	5.00447	5.86859	5.599	3.40778	4.38071	2.55059	5.6156	5.77164	2.94545	1.75523
MAGI1-AS1	7.5207	7.21144	6.67254	6.43191	7.85616	7.55927	7.53349	7.38056	7.4841	7.36915	7.13886	7.50349	7.37114	6.39714	6.62253	7.89396	7.1916	7.64129	7.69673	6.93001	6.80725	7.41999	7.83383	7.45141	7.62291	7.30177	7.56091	7.19229	7.20821	7.68799	7.61296	6.79094	7.12887	7.26392	7.25414	7.60345	7.35498	7.67865	7.44732	7.21746	6.82552	6.76128	7.2356	8.0163	7.56554	7.75111	7.55591	7.08841	6.96469
CHRM3-AS1	2.09444	2.25725	2.14898	1.57393	3.60823	4.72787	3.83305	1.5992	1.21731	3.22619	4.3315	4.28847	1.53825	2.49025	1.49325	3.3704	2.39459	2.90794	1.46791	1.64461	2.16339	1.53735	1.56704	2.19088	4.60301	3.67728	3.1235	0.7829	-0.209647	2.95464	3.23599	0.724852	2.67884	5.50387	4.02872	2.50191	2.41952	2.74319	3.46828	3.86696	1.78113	2.79165	3.89321	5.27379	3.77298	2.15617	2.96429	4.81992	3.3402
MED14OS	6.29083	6.64956	6.05587	6.52813	6.04119	6.52305	6.38325	6.45718	6.34659	6.59542	6.53314	6.90738	7.37114	5.66018	6.44744	6.39593	6.58046	6.25844	6.39074	6.16817	6.55571	6.96361	5.26748	6.33384	6.07694	6.48464	6.0621	6.45533	6.9299	6.24742	6.17459	6.6075	6.7663	6.73949	6.44906	6.34321	6.57332	5.84753	6.88678	5.45193	5.86859	6.49209	6.70056	6.09692	6.79851	6.06306	6.53583	5.60841	6.39909
GRM5-AS1	2.8314	3.39475	4.4709	3.89586	3.60823	3.44776	4.48513	4.40655	4.38724	1.64123	2.00957	1.48112	5.62571	7.24514	5.19369	0.563045	2.39459	5.3409	5.01223	3.22957	2.16339	1.53735	4.73697	4.99824	1.43309	2.09232	3.86047	5.30646	5.40506	2.95464	3.23599	5.76925	5.89385	0.54967	1.52622	5.30927	4.48991	2.00623	2.08977	5.24547	5.68802	4.37661	1.08586	3.89528	3.28755	5.5254	4.83875	2.94545	1.75523
HCFC1-AS1	2.8314	2.25725	4.95633	5.48082	3.60823	4.88833	4.19562	3.92113	4.38724	3.96315	4.81693	4.28847	4.99768	2.49025	3.81517	3.3704	4.93064	4.04544	4.74093	1.64461	4.48532	1.53735	5.02648	2.92785	3.75502	3.67728	4.70847	4.68979	4.18267	4.09214	3.7665	4.18428	4.2638	4.45656	4.18919	4.08687	4.48991	4.32816	4.01576	5.24547	5.48156	5.29415	4.54529	3.89528	4.66606	4.47809	2.96429	4.16784	4.07716
KCNQ5-AS1	2.09444	3.10524	2.14898	1.57393	4.74573	4.09984	2.61066	4.40655	1.21731	3.96315	3.59454	3.80305	3.12321	2.49025	1.49325	3.73297	3.53209	2.17097	1.46791	3.22957	2.16339	1.53735	1.56704	0.605919	1.43309	2.09232	3.1235	3.10483	3.24978	2.95464	2.87342	0.724852	3.33092	3.35702	3.40069	3.23888	3.55702	3.8807	4.16015	1.54503	1.78113	2.79165	2.67082	3.89528	3.77298	2.15617	3.88182	1.36049	3.3402
OXCT1-AS1	7.49816	7.95213	5.3189	6.52813	7.26358	7.0498	6.85859	6.72848	6.64358	7.25594	7.43584	7.03571	7.15296	7.77565	7.04784	7.48191	7.23253	7.24422	7.10212	8.30282	7.94475	7.31871	6.9246	7.08165	7.36382	7.76474	7.68829	7.49715	7.33725	7.29092	7.56591	7.26401	6.9483	7.34409	7.57789	6.58937	6.6975	7.75218	7.75083	5.79296	6.17344	6.98805	7.82732	7.50409	7.70709	6.91105	7.05175	7.29122	6.61322
NAV2-AS5	6.23739	6.31036	6.3969	6.61833	6.64385	6.98026	6.23515	6.24305	6.57486	6.39611	7.13886	6.43531	5.93057	6.19069	6.62253	6.23547	5.9553	7.0938	6.82546	5.73207	5.86383	6.29223	6.09061	6.43881	6.64254	6.73618	7.37143	7.55108	7.13908	7.29092	7.28523	5.85414	5.75413	6.43231	6.24504	6.69831	6.99241	5.97586	5.83393	5.93735	5.48156	6.33597	5.84074	5.96567	5.21355	7.04694	7.14309	6.31468	6.14755
EPN2-AS1	7.82236	8.00678	8.41576	7.91378	8.56242	8.41519	7.99148	7.43209	7.87552	8.21108	7.56416	8.3013	7.76707	7.01381	7.42398	8.92499	8.71291	7.70495	7.56243	7.79436	7.65525	7.64587	7.90689	7.61715	7.73687	8.02306	7.64706	6.89142	7.48384	8.29805	8.44544	7.4391	7.73567	8.22915	8.24047	7.60345	8.04596	7.90508	8.26369	8.20325	8.35098	8.21791	7.77236	7.7231	7.62384	7.58243	7.51546	8.74419	8.74392
TPRG1-AS2	9.17836	8.98244	7.93033	7.84072	8.54369	8.72256	7.40074	7.27162	7.55716	7.90801	8.63893	8.27553	7.60434	7.91652	7.79703	8.42723	8.30628	7.48083	7.99669	8.74264	8.60634	8.83197	7.63313	7.5717	8.55203	8.77882	8.85142	7.49715	7.6169	8.67163	8.68445	7.54503	7.72323	8.56648	8.63126	7.35989	7.23714	8.85172	8.71912	7.73486	7.39584	7.61608	8.70791	8.95706	8.65911	8.07105	8.06582	8.07473	7.48316
SGO1-AS1	5.26436	5.29287	3.73394	3.89586	5.53423	4.72787	3.34763	5.68666	4.67674	3.96315	5.469	4.94055	5.44514	4.07521	4.66317	4.95536	4.59622	4.67347	4.92734	5.34505	5.33332	5.44424	5.47394	4.30636	4.24044	5.55175	1.53854	5.17522	4.74455	4.72017	4.82095	5.58283	5.75413	5.30456	5.29881	5.30927	4.95557	5.06512	5.12539	4.71496	4.58848	4.37661	5.47817	1.57335	4.87251	4.27164	4.65234	4.16784	5.21467
CFAP44-AS1	7.5429	7.73622	7.64083	7.80275	7.39482	7.51077	7.87119	7.93905	8.0628	8.29944	7.682	7.31401	8.10811	8.10496	8.33874	7.50556	7.17069	8.02064	7.99669	7.4775	7.99628	7.68709	7.90689	7.86331	7.69987	7.82024	7.91358	8.36033	8.1435	8.1796	7.82761	8.43221	8.2595	7.8984	7.83	8.15535	8.08058	7.69739	7.50255	7.92007	7.71186	7.89319	7.90603	8.04909	7.50478	8.14863	8.17374	7.19338	7.04064
AGBL5-AS1	0.509474	1.52028	2.14898	1.57393	2.87126	2.96233	2.61066	1.5992	1.21731	3.22619	2.00957	3.80305	1.53825	2.49025	3.81517	2.88497	2.39459	0.58601	2.20488	1.64461	2.16339	1.53735	3.15201	3.41327	3.75502	2.09232	1.53854	2.36786	3.24978	2.95464	1.65102	0.724852	3.04141	2.13463	-0.0587384	2.50191	3.55702	0.421267	1.3528	3.13	3.36609	2.79165	2.67082	3.15832	2.55059	2.89313	2.60172	2.94545	1.75523
PRRT3-AS1	3.31683	2.25725	3.73394	4.38129	1.2863	3.44776	3.34763	4.40655	2.80227	3.96315	4.3315	3.06608	3.12321	4.07521	3.07821	4.65051	3.97955	0.58601	3.78984	4.45197	3.74835	1.53735	3.15201	4.85385	3.01805	3.67728	5.44543	2.36786	2.11228	2.21767	1.65102	3.89478	2.67884	2.8716	3.84815	3.23888	2.41952	3.8807	2.93776	5.00447	4.95105	1.20669	3.40778	3.89528	4.13555	2.15617	3.4948	3.68241	4.07716
THOC7-AS1	7.07933	6.85418	5.3189	5.82186	6.90101	7.17957	7.36555	7.02546	6.64358	6.59542	7.05397	6.12497	6.06181	6.19069	6.77865	6.82983	6.86708	6.92586	6.62442	7.00216	7.02137	7.0292	6.7765	6.9097	7.36382	6.34025	7.21097	7.25863	6.63584	7.23262	6.83425	6.83338	6.90491	7.23617	6.97468	7.02547	6.83906	7.02118	7.08072	6.83044	6.73532	7.08933	6.9685	6.61775	6.52021	6.54848	6.78305	6.71804	6.51012
MACC1-AS1	6.39212	6.16414	4.4709	4.74386	5.67862	4.88833	5.54926	3.18416	5.1242	6.03354	6.2575	5.38801	4.99768	2.49025	4.66317	5.31793	5.20194	4.97833	4.5268	5.73207	6.25086	5.78527	4.73697	4.30636	5.13353	5.26224	5.626	4.24233	4.43421	6.36063	5.73849	0.724852	4.11941	5.19353	5.29881	4.61739	3.79803	6.03598	6.07162	3.86696	3.36609	1.20669	5.47817	5.82128	5.48919	4.81913	4.74856	5.26738	5.8427
HM13-AS1	4.41636	4.69021	4.4709	5.03336	5.53423	5.5946	5.11316	5.29964	5.86117	5.34167	5.1795	4.65104	5.44514	6.19069	4.95268	5.08661	4.93064	5.79546	5.30921	5.34505	5.62282	5.44424	4.3744	5.24978	4.60301	4.89967	4.70847	5.30646	4.64833	5.02503	4.70992	5.76925	5.80222	4.63713	4.98566	6.04623	4.95557	5.27925	4.41169	5.24547	6.02905	6.06467	2.67082	4.74328	5.21355	5.32609	5.00381	5.26738	5.21467
DGUOK-AS1	8.23057	8.09014	7.10317	7.35529	7.26358	7.84008	7.40074	7.02546	7.69304	7.42259	7.682	7.63086	7.84203	7.53464	8.17975	7.22126	7.40358	7.89889	7.89976	7.94839	7.7781	7.72717	7.75687	8.07352	8.0913	8.24207	8.22504	8.28275	8.1523	7.81262	7.87984	7.92452	7.93218	8.01728	7.8779	7.5463	7.70492	7.56082	7.65658	7.09962	6.91041	7.51047	7.82732	7.50409	7.59498	7.39138	7.50172	7.42658	7.48316
LZTS1-AS1	4.7574	5.14477	6.54129	6.21779	3.60823	4.88833	5.66955	5.68666	6.17151	1.64123	5.469	3.80305	6.58264	7.34823	7.04784	4.65051	5.11706	6.60838	6.18673	3.22957	2.16339	3.85927	6.69633	5.7352	4.24044	3.67728	4.3459	6.39761	6.01917	3.44007	5.02026	7.23265	6.21134	4.7976	5.15071	6.93932	6.54053	5.97586	5.65048	5.93735	6.73532	5.45461	5.17332	3.89528	4.13555	5.42919	5.28621	4.16784	5.21467
LINC00570	0.509474	2.74267	2.14898	3.15889	3.60823	0.640407	2.61066	1.5992	2.80227	1.64123	4.3315	4.28847	3.86018	2.49025	3.81517	2.14801	0.0726617	2.90794	1.46791	3.22957	2.16339	1.53735	1.56704	0.605919	1.43309	2.09232	1.53854	3.10483	2.59771	2.21767	1.65102	2.30981	1.45645	3.35702	-0.0587384	2.50191	2.41952	2.00623	1.3528	3.13	1.78113	2.79165	1.08586	3.15832	0.965624	0.571204	-0.205639	3.68241	1.75523
NLGN4Y-AS1	0.509474	4.02278	4.4709	3.89586	4.45623	2.22537	3.34763	1.5992	5.1242	1.64123	2.00957	1.48112	1.53825	2.49025	1.49325	4.02248	4.16012	4.67347	3.78984	1.64461	4.48532	1.53735	5.02648	3.77584	3.01805	2.09232	3.86047	3.95282	4.18267	0.63271	2.38799	0.724852	-0.128515	2.8716	3.11119	3.7243	3.26751	4.81358	2.08977	1.54503	3.36609	4.66612	3.40778	3.89528	3.28755	4.27164	4.74856	3.68241	4.56259
CLYBL-AS2	5.03304	4.18325	4.4709	3.89586	5.19319	5.76969	4.72614	4.40655	5.1242	3.96315	5.91646	4.94055	4.3456	4.07521	4.66317	4.95536	4.82755	4.97833	4.63784	5.10404	5.33332	5.23779	3.15201	4.06535	3.75502	4.41425	5.626	3.10483	4.31391	4.09214	5.19534	4.81232	4.62637	5.67895	4.89546	5.16488	4.62115	5.17615	2.93776	3.86696	5.48156	5.73025	4.99275	4.74328	4.87251	4.47809	4.83875	4.53041	5.21467
PCDH9-AS2	3.6794	1.52028	2.14898	1.57393	2.87126	2.22537	2.61066	1.5992	1.21731	3.22619	2.00957	1.48112	4.3456	4.07521	3.07821	2.88497	2.39459	4.04544	3.05287	3.96654	2.16339	3.85927	1.56704	3.41327	1.43309	3.67728	1.53854	4.48334	3.69724	4.09214	3.23599	3.53221	3.57193	2.13463	-0.0587384	0.916948	2.41952	0.421267	-0.232163	3.13	1.78113	2.79165	1.08586	3.15832	2.55059	3.37856	2.60172	1.36049	1.75523
DLEU7-AS1	3.31683	1.52028	3.73394	3.89586	2.87126	0.640407	4.19562	3.92113	4.38724	3.22619	2.00957	1.48112	4.70817	4.81218	3.81517	2.14801	2.88002	4.67347	4.40651	1.64461	2.16339	3.12231	5.02648	4.51281	1.43309	2.09232	1.53854	4.24233	4.18267	0.63271	0.0660607	4.63174	4.51534	3.7196	1.52622	4.08687	4.18505	2.00623	2.08977	3.13	4.10305	2.79165	3.40778	1.57335	0.965624	4.27164	3.25379	2.94545	3.3402
EIF1AX-AS1	5.15333	5.29287	4.95633	3.89586	4.45623	4.88833	5.66955	5.68666	4.67674	5.72869	5.91646	4.65104	4.99768	5.94968	6.24813	5.51724	5.35806	5.10957	5.71584	5.34505	4.48532	3.85927	6.2109	5.24978	3.75502	5.55175	4.99797	6.14045	5.9401	5.76199	5.55791	6.15112	6.21134	5.83507	4.79924	5.67184	5.7123	5.46566	5.69857	3.86696	5.48156	5.29415	4.54529	4.74328	4.66606	5.70049	5.28621	4.16784	4.56259
HTR2A-AS1	2.09444	1.52028	4.4709	3.89586	1.2863	0.640407	2.61066	3.18416	4.02467	3.22619	2.00957	3.06608	3.86018	2.49025	3.07821	2.14801	0.0726617	2.17097	2.20488	1.64461	2.16339	1.53735	3.15201	0.605919	1.43309	2.09232	1.53854	2.36786	2.96028	0.63271	0.0660607	3.53221	4.11941	0.54967	-0.0587384	3.7243	2.41952	0.421267	-0.232163	1.54503	3.36609	3.52861	1.08586	3.15832	2.55059	4.03064	3.70125	1.36049	1.75523
KCNAB1-AS2	3.96891	4.45888	4.4709	3.15889	2.87126	5.49839	4.93259	4.40655	4.02467	5.10066	4.3315	4.28847	5.44514	4.07521	4.3006	3.73297	4.32059	4.4929	5.3748	3.96654	4.97075	4.3447	4.3744	5.24978	4.60301	3.67728	4.99797	4.68979	5.1479	5.15627	5.02026	3.04678	3.57193	2.8716	4.79924	3.23888	4.95557	2.74319	3.8553	5.24547	4.10305	4.01404	2.67082	4.74328	3.77298	5.21506	3.88182	2.94545	4.07716
KCNAB1-AS1	0.509474	1.52028	2.14898	3.15889	3.60823	2.22537	1.0257	3.18416	1.21731	1.64123	3.59454	1.48112	1.53825	4.07521	1.49325	0.563045	1.65762	3.39336	2.6903	1.64461	3.74835	4.3447	1.56704	2.92785	3.75502	3.67728	1.53854	2.36786	3.49079	2.95464	3.23599	2.30981	1.45645	2.13463	2.74862	2.50191	1.68255	0.421267	1.3528	1.54503	1.78113	1.20669	3.40778	1.57335	0.965624	2.89313	2.60172	1.36049	1.75523
PCDH9-AS3	2.09444	2.25725	2.14898	1.57393	1.2863	2.22537	1.0257	3.18416	1.21731	3.22619	2.00957	3.06608	3.12321	2.49025	3.07821	2.14801	0.0726617	3.75593	1.46791	3.22957	3.74835	4.3447	1.56704	2.92785	3.01805	2.09232	3.86047	4.48334	2.59771	0.63271	3.52549	2.30981	3.33092	2.13463	-0.0587384	4.08687	2.90494	0.421267	2.08977	1.54503	3.36609	2.79165	1.08586	1.57335	0.965624	3.37856	2.11629	1.36049	1.75523
PCDH9-AS4	2.09444	1.52028	2.14898	3.15889	2.87126	0.640407	1.0257	1.5992	1.21731	1.64123	2.00957	1.48112	3.12321	2.49025	1.49325	2.14801	2.39459	0.58601	2.20488	1.64461	2.16339	1.53735	1.56704	2.19088	1.43309	2.09232	1.53854	3.10483	2.59771	2.21767	2.87342	4.42529	3.33092	2.13463	2.26319	2.50191	2.90494	0.421267	1.3528	1.54503	1.78113	2.79165	2.67082	3.15832	0.965624	0.571204	1.37932	2.94545	1.75523
SLC6A1-AS1	2.09444	3.10524	2.14898	4.38129	2.87126	3.81033	3.83305	1.5992	3.53924	1.64123	4.3315	3.80305	3.86018	2.49025	3.07821	2.88497	2.88002	3.75593	3.05287	3.96654	2.16339	3.85927	3.15201	4.06535	3.01805	2.09232	3.1235	4.24233	4.31391	3.80264	2.87342	3.89478	4.11941	2.8716	3.11119	2.50191	4.00448	2.74319	3.22727	4.71496	4.10305	3.52861	1.08586	3.15832	0.965624	3.37856	3.88182	5.06093	3.3402
TM4SF1-AS1	3.6794	4.45888	2.14898	1.57393	4.09366	2.22537	2.61066	3.18416	2.80227	3.22619	5.1795	4.28847	3.86018	2.49025	1.49325	2.14801	3.97955	2.90794	3.05287	1.64461	3.74835	3.12231	1.56704	3.41327	4.24044	3.67728	3.86047	3.10483	-0.209647	2.95464	3.97295	0.724852	1.45645	3.35702	3.40069	3.23888	2.90494	4.50873	4.2914	1.54503	3.36609	1.20669	4.54529	3.15832	4.13555	2.15617	2.11629	2.94545	3.3402
ADIPOQ-AS1	8.25767	9.08252	9.64882	9.8547	10.4537	10.5488	9.9828	9.72332	9.75259	10.5208	10.4649	10.3729	10.665	10.6451	10.562	8.67679	9.1838	9.269	9.4471	8.15241	6.41132	7.72717	7.94208	9.01955	10.2942	10.0753	10.0021	8.11382	8.83201	10.5411	10.4765	8.24055	8.95629	9.32775	9.51301	9.35574	9.60736	7.58114	8.53271	9.46985	8.72364	9.05844	9.29043	8.46817	8.91399	10.9099	10.9165	10.6802	10.2188
DOCK9-AS1	6.39212	6.56468	5.60841	6.78339	7.35239	6.83023	6.45196	6.35409	6.2617	6.99878	6.96377	6.90738	6.8958	6.19069	6.77865	7.16296	6.48205	7.0938	6.72844	6.16817	6.41132	7.15206	6.32193	6.38728	6.71849	5.55175	7.03039	7.19229	6.39027	7.10844	6.96088	6.55774	6.814	7.14958	6.59947	6.74984	6.66744	6.83066	6.75652	5.93735	5.48156	5.599	6.37126	6.78281	6.74698	7.11036	7.01353	5.7528	6.14755
INTS6L-AS1	5.71893	4.97971	4.4709	3.89586	4.45623	4.88833	4.93259	3.18416	4.67674	5.72869	5.91646	5.72904	5.23869	5.29761	5.74117	4.81097	5.20194	4.28645	5.16835	3.96654	4.97075	5.23779	4.73697	4.30636	5.13353	2.09232	4.3459	5.03083	4.83475	4.72017	5.79398	5.11717	4.39505	4.63713	4.79924	4.82384	4.74144	4.81358	4.81223	3.86696	4.95105	4.37661	5.17332	5.27379	5.21355	4.65867	4.31792	4.81992	4.56259
ZNF630-AS1	3.96891	2.74267	2.14898	3.15889	4.74573	4.09984	3.34763	3.92113	4.02467	5.34167	4.3315	4.94055	5.23869	2.49025	4.3006	4.02248	4.59622	4.97833	4.13088	4.81454	4.97075	3.12231	4.73697	3.77584	3.01805	3.67728	4.3459	3.10483	4.03828	4.09214	4.70992	3.53221	4.39505	3.7196	3.6417	4.37638	4.34552	3.59119	4.16015	3.86696	4.10305	5.29415	3.40778	5.03279	3.28755	4.03064	4.65234	3.68241	4.56259
ZNRF3-AS1	5.46367	5.86606	5.84941	5.27437	5.93016	5.6848	5.41802	5.29964	5.46524	5.72869	6.65343	6.12497	4.3456	5.29761	4.95268	5.98931	6.18119	5.22987	5.61087	6.03693	6.07028	5.78527	5.47394	5.7352	6.18797	4.89967	4.70847	5.03083	5.98018	5.49069	6.33285	5.67905	5.29775	6.04152	5.96363	5.67184	6.02833	5.91312	6.27563	6.49923	6.02905	6.06467	6.13025	5.48024	6.17508	5.92876	5.40907	5.7528	6.2788
LINC00332	2.8314	3.84221	3.73394	3.15889	3.60823	2.96233	1.0257	1.5992	4.02467	3.96315	3.59454	4.65104	3.12321	2.49025	3.81517	3.3704	2.39459	3.75593	2.20488	1.64461	3.74835	3.12231	3.88897	2.19088	1.43309	2.09232	1.53854	3.59025	2.11228	0.63271	2.38799	0.724852	3.04141	0.54967	3.11119	0.916948	2.41952	3.59119	2.93776	1.54503	1.78113	1.20669	2.67082	3.89528	2.55059	2.89313	-0.205639	1.36049	1.75523
LINC00457	3.31683	2.25725	3.73394	3.15889	1.2863	4.34085	1.0257	1.5992	1.21731	3.22619	3.59454	3.80305	3.86018	2.49025	3.07821	2.14801	1.65762	0.58601	1.46791	1.64461	2.16339	1.53735	1.56704	2.19088	3.01805	3.67728	1.53854	0.7829	-0.209647	0.63271	2.38799	0.724852	2.19341	3.35702	4.02872	0.916948	0.0975884	3.59119	1.3528	1.54503	1.78113	1.20669	1.08586	3.15832	2.55059	0.571204	1.37932	2.94545	3.3402
FRMD6-AS2	7.89318	7.81184	6.90386	6.93148	7.16894	7.4859	7.25452	6.35409	7.09995	7.87004	7.36713	8.08103	6.7477	6.73818	6.62253	7.7026	7.54027	6.77583	7.17757	7.31704	7.83582	7.60344	6.52124	7.01531	7.26598	7.58417	7.72836	6.71364	7.06648	8.03359	7.70269	6.95367	6.814	7.60495	7.39247	6.34321	6.60538	8.11475	8.07618	6.67432	6.17344	6.98805	7.74407	7.50409	7.56554	6.91105	7.43099	6.91508	6.39909
DIAPH3-AS1	5.15333	4.7933	5.3189	5.27437	3.60823	4.72787	1.0257	3.92113	4.38724	4.81115	4.3315	4.65104	3.86018	5.66018	5.58071	4.26348	4.93064	5.3409	5.0924	3.22957	3.74835	3.12231	5.02648	4.99824	4.60301	4.41425	5.23898	4.87036	4.64833	4.88064	4.45838	5.93431	5.98001	4.45656	4.46482	5.77493	3.55702	4.12171	4.01576	4.71496	4.10305	4.90713	4.25578	4.38071	3.77298	4.96352	4.74856	3.68241	4.07716
DIAPH3-AS2	2.8314	2.25725	4.4709	1.57393	2.87126	0.640407	2.61066	3.18416	3.53924	1.64123	2.00957	1.48112	1.53825	4.07521	3.07821	2.88497	2.39459	3.39336	1.46791	3.22957	2.16339	1.53735	1.56704	3.41327	3.01805	4.41425	1.53854	3.10483	2.59771	0.63271	0.0660607	3.53221	2.19341	2.8716	-0.0587384	2.50191	2.90494	2.00623	1.3528	1.54503	3.36609	1.20669	1.08586	1.57335	0.965624	2.89313	2.11629	2.94545	1.75523
EFCAB6-AS1	2.8314	4.02278	3.73394	1.57393	1.2863	3.81033	4.48513	1.5992	3.53924	4.81115	3.59454	3.06608	3.86018	4.07521	1.49325	4.65051	3.24259	2.90794	1.46791	1.64461	4.48532	3.12231	3.15201	2.19088	3.01805	2.09232	3.86047	3.10483	1.37532	4.09214	2.87342	2.30981	3.04141	0.54967	3.40069	0.916948	1.68255	2.74319	2.93776	3.13	3.36609	3.52861	2.67082	3.89528	4.13555	3.37856	2.60172	1.36049	3.3402
SHANK2-AS1	2.09444	2.74267	4.95633	4.38129	4.98674	5.03272	3.34763	3.18416	5.30477	6.03354	4.3315	4.65104	3.86018	2.49025	1.49325	4.46994	4.82755	2.90794	3.78984	3.22957	2.16339	3.85927	1.56704	2.92785	3.01805	2.09232	3.1235	2.36786	3.24978	3.80264	4.82095	3.04678	4.2638	2.8716	3.40069	4.37638	4.34552	3.59119	2.08977	3.13	3.36609	3.52861	5.47817	3.89528	4.66606	2.89313	3.4948	5.60841	6.14755
ARHGEF3-AS1	6.06406	5.9126	6.23644	5.96625	5.53423	5.99796	6.3111	6.12276	6.50271	5.54812	5.469	5.38801	4.70817	6.57771	6.1371	6.3444	5.56451	6.25844	6.25799	5.5515	6.07028	6.29223	6.52124	6.48856	5.13353	5.26224	5.93086	6.14045	6.36021	6.30514	5.9487	6.33956	6.06131	5.67895	5.91854	5.77493	6.32641	5.97586	5.49576	5.45193	6.02905	6.56424	6.04005	5.96567	5.82361	6.06306	6.63985	6.11537	6.00316
COL4A2-AS1	7.56476	7.73622	8.91716	8.85006	7.06766	7.73844	8.8266	8.65448	8.86836	7.06749	6.96377	7.41185	9.0381	9.2045	9.42988	7.1924	7.54027	9.18964	9.4471	7.66698	7.44879	7.80413	8.89796	9.25338	7.36382	7.92521	8.0777	9.89404	9.78046	7.29092	7.64349	9.59213	9.52074	7.34409	7.67597	9.29633	9.29971	6.86421	7.26768	9.07642	9.44646	9.55098	7.35264	7.18806	7.15545	8.67449	8.69824	7.70034	7.90498
ALDH1L1-AS1	6.95242	6.9011	4.4709	1.57393	4.74573	5.39529	4.48513	1.5992	4.02467	3.22619	4.81693	4.94055	1.53825	2.49025	3.07821	4.02248	3.24259	0.58601	2.20488	4.45197	2.16339	4.3447	1.56704	2.19088	5.13353	4.41425	3.86047	0.7829	1.37532	3.80264	3.23599	0.724852	2.67884	3.7196	4.18919	3.7243	3.26751	6.96043	6.73362	1.54503	1.78113	3.52861	3.89321	5.03279	5.05309	3.74113	2.60172	5.06093	4.07716
ATP11A-AS1	5.36746	5.81796	7.19337	6.32882	6.33069	6.7065	7.09179	6.95675	7.0502	6.77051	5.91646	6.12497	6.39623	6.88257	6.1371	7.1022	6.96748	5.54021	6.14973	6.59881	6.41132	5.92966	6.99331	6.09777	5.68101	6.17978	6.39652	5.82729	6.01917	6.41407	6.509	6.99164	6.83727	6.16438	6.24504	6.93932	7.15287	6.44363	6.39719	7.32639	6.82552	7.08933	5.94384	6.43133	6.45748	6.45385	6.66473	7.19338	6.70943
OSBPL10-AS1	5.36746	3.63576	6.05587	5.82186	4.74573	4.72787	5.41802	5.29964	5.9722	5.34167	6.53314	6.00468	6.66753	6.57771	6.35123	5.42103	5.62725	5.94356	5.76559	4.45197	6.25086	4.99678	5.65451	6.16051	4.89252	4.89967	4.70847	6.14045	6.05714	5.02503	5.19534	6.55774	6.1003	5.19353	5.872	6.34321	6.16368	4.50873	5.25969	5.93735	5.68802	5.599	4.78629	3.89528	5.05309	5.99747	5.98419	5.7528	5.21467
ST3GAL6-AS1	6.12418	6.00141	5.60841	5.66139	6.5717	6.4733	5.41802	3.92113	5.9722	6.99878	6.65343	5.72904	5.78618	4.81218	5.40014	5.98931	6.48205	4.67347	5.43754	6.689	6.41132	5.78527	6.09061	6.09777	6.38728	6.48464	6.29343	6.27475	5.76763	6.36063	6.21581	5.36871	6.21134	6.04152	6.70945	6.20235	5.30704	5.84753	6.39719	6.40302	5.24056	5.73025	6.86721	6.21721	7.03171	5.92876	6.20375	6.64589	5.21467
NDFIP2-AS1	5.26436	5.36158	2.14898	3.89586	3.60823	5.03272	3.83305	1.5992	3.53924	5.10066	5.91646	5.18156	4.70817	4.07521	4.95268	4.46994	4.59622	3.39336	3.05287	3.22957	4.48532	5.23779	3.15201	4.51281	5.13353	5.55175	3.86047	3.10483	4.18267	4.09214	5.11045	4.18428	4.11941	4.25011	4.69615	4.08687	2.90494	4.50873	4.89712	3.13	4.58848	1.20669	4.25578	4.74328	4.87251	4.47809	4.18668	4.81992	4.56259
MID1IP1-AS1	5.26436	5.0646	4.4709	5.27437	4.74573	4.09984	4.72614	5.05863	5.46524	5.72869	5.469	5.72904	6.06181	4.07521	4.95268	5.31793	4.46498	6.07786	5.81369	5.34505	5.86383	3.85927	5.65451	5.56012	4.89252	5.79276	5.44543	6.20916	5.40506	4.5396	5.55791	5.11717	5.36334	5.50387	5.22666	5.96134	5.30704	4.66919	4.89712	6.0686	4.10305	5.45461	4.78629	5.27379	4.66606	4.65867	4.92364	4.81992	4.92516
MYCBP2-AS1	10.4088	10.2265	9.77103	9.96195	10.0378	10.1776	10.0837	9.73362	9.90031	9.93124	10.2043	10.1141	10.0261	10.0216	10.0894	10.131	9.9322	10.4763	10.3207	10.4932	10.3581	10.3154	10.1781	10.1777	10.0067	9.98106	9.97733	10.6015	10.4934	10.1425	10.0304	10.2227	10.1945	10.4308	10.2844	10.1907	10.003	10.5101	10.2466	9.48167	9.62033	9.77274	9.79666	9.72817	9.66953	10.2974	10.2589	9.75709	9.8267
OBI1-AS1	9.6819	9.69521	8.62471	8.4443	9.23467	9.05403	8.96234	9.16144	8.93841	9.09244	8.99826	8.98096	9.33915	9.70942	9.24144	9.05088	8.80398	9.50189	9.48843	9.19151	9.49431	8.90367	9.45579	9.14895	9.41608	9.47602	9.32644	10.0613	9.7314	9.25842	9.25835	9.42876	9.24435	9.46555	9.24732	9.26124	9.30948	9.34904	9.17085	8.78344	8.28892	8.82874	9.15732	9.28071	8.86649	9.31604	9.11854	9.21224	8.89479
SPATA13-AS1	5.03304	4.97971	4.4709	5.27437	5.80986	6.25512	4.72614	5.99152	5.1242	5.54812	5.469	6.12497	5.44514	4.07521	5.88556	5.08661	5.62725	5.54021	5.49766	4.81454	4.97075	5.23779	5.26748	5.96347	5.13353	6.73618	5.23898	6.20916	6.05714	5.3876	5.9487	5.76925	5.29775	5.67895	5.61369	6.2745	6.16368	5.91312	5.74512	4.71496	5.24056	4.66612	6.70056	5.66082	5.48919	5.21506	5.77164	5.88405	4.56259
CACNA1C-AS4	6.77626	6.924	8.65677	8.4443	6.49575	7.17957	8.08098	8.36738	7.78717	6.16479	6.76446	7.03571	8.45711	8.55634	8.69292	6.75287	6.4477	8.81963	8.67411	6.689	6.80725	6.29223	8.78621	8.76074	6.92494	6.48464	6.89609	9.20496	8.9477	6.8995	6.98492	9.18018	9.00848	6.2221	6.35065	8.63805	8.55292	5.77882	6.42605	8.48755	7.88965	8.62454	6.04005	6.61775	6.69354	8.00583	8.1027	6.64589	6.51012
COL18A1-AS2	5.71893	5.66324	6.67254	6.78339	5.53423	5.99796	6.07009	5.05863	5.9722	4.81115	4.81693	6.12497	5.93057	5.66018	4.3006	5.51724	6.13875	5.94356	5.49766	4.45197	4.48532	5.78527	6.52124	6.87271	4.89252	5.26224	5.44543	5.17522	5.89888	5.49069	5.84742	6.01025	6.1003	5.50387	5.8239	6.20235	6.54053	6.03598	5.83393	6.49923	6.99058	7.08933	5.33378	5.03279	6.01002	5.6156	5.81673	5.7528	4.56259
CACNA2D3-AS1	6.12418	6.16414	4.4709	5.27437	5.80986	5.39529	5.88368	4.40655	4.38724	5.54812	5.71001	5.87343	3.86018	5.66018	5.40014	6.58541	6.22241	5.94356	5.0924	5.5515	5.86383	5.78527	5.02648	5.24978	6.47748	4.41425	6.1824	4.48334	4.64833	6.86153	6.13215	4.63174	5.22904	5.67895	5.91854	5.00441	4.62115	6.352	6.36775	5.45193	5.86859	6.06467	5.72971	5.66082	5.60948	5.09477	4.74856	5.44795	5.66213
ARHGAP26-AS1	4.59694	3.84221	4.95633	4.74386	4.98674	4.72787	5.88368	5.05863	5.46524	5.88915	4.81693	5.56858	4.99768	5.29761	5.40014	4.26348	4.32059	5.54021	4.74093	5.10404	4.48532	3.12231	5.81497	4.99824	3.75502	3.67728	3.1235	4.68979	4.74455	4.5396	4.45838	3.04678	4.91588	5.75912	5.29881	4.82384	5.7123	4.94483	3.46828	5.00447	4.58848	4.37661	5.33378	5.48024	4.13555	5.92876	5.15191	4.16784	4.92516
STARD13-AS	7.74788	7.38653	8.2575	8.3154	8.29753	8.09162	8.63303	8.13836	8.60101	8.32773	8.1994	8.11047	8.90457	8.59877	8.94446	7.94675	7.82085	9.15206	8.87447	7.1992	6.91828	7.26527	9.3286	9.0857	7.94088	7.92521	7.64706	8.96778	8.88575	7.77226	8.06041	8.98695	8.91314	8.35057	8.38005	9.26124	9.072	7.64044	7.52939	8.60032	8.76981	8.6905	7.90603	7.59572	7.2694	8.79521	8.79718	7.62727	7.7776
PRICKLE2-AS2	5.79488	6.2391	7.00696	7.18864	5.80986	5.99796	7.17544	7.21391	7.0502	6.28508	4.81693	4.65104	7.26617	7.34823	7.32614	5.31793	5.9553	7.76592	7.36676	6.28847	4.97075	5.62481	7.49778	7.3741	5.95665	5.26224	6.1824	8.20075	7.57826	6.24742	5.68077	8.7747	8.24217	5.83507	6.09101	7.92818	7.35498	5.77882	6.10769	7.09962	6.42498	7.03958	5.72971	5.82128	6.09491	7.01415	6.9133	6.11537	6.00316
PRICKLE2-AS3	8.36122	8.20678	9.26792	9.07378	7.59008	7.67383	9.51354	9.05041	9.38222	8.08417	7.73749	8.22258	9.41477	9.76637	9.66817	8.10994	8.02103	9.83156	9.66922	7.83444	7.29268	7.51463	9.80066	9.56302	7.94088	6.73618	7.94793	9.9096	9.79176	7.90883	7.75955	10.4201	10.1764	6.85345	7.51869	9.93654	9.71781	8.22217	8.23951	9.4459	9.37358	9.5947	7.27568	7.9132	7.40857	9.16739	8.97676	7.51023	7.30982
DENND5B-AS1	3.96891	3.84221	5.3189	3.89586	4.09366	3.81033	4.72614	4.76912	5.60963	1.64123	3.59454	4.28847	3.86018	5.94968	4.95268	4.46994	5.11706	4.04544	5.2405	4.45197	2.16339	4.70727	4.73697	4.30636	4.24044	5.26224	4.3459	5.17522	4.91964	3.80264	3.97295	4.97278	4.82568	4.63713	4.18919	5.16488	4.48991	3.8807	3.46828	5.00447	4.10305	5.11358	4.25578	3.89528	4.66606	3.37856	3.70125	4.53041	5.45567
KIRREL3-AS2	3.31683	3.84221	7.43438	6.78339	3.60823	2.96233	6.95644	6.64359	6.99867	5.10066	2.00957	1.48112	9.1893	9.58828	9.42988	2.88497	4.71652	9.24779	9.07524	3.22957	2.16339	3.12231	8.04278	8.04055	3.01805	2.09232	4.70847	9.29465	9.2882	0.63271	4.58962	8.67322	8.44513	2.8716	4.79924	8.52428	8.62507	2.74319	4.81223	7.47577	6.99058	7.31521	4.54529	3.15832	4.42506	7.17112	6.87118	4.53041	4.07716
RNASEH2B-AS1	5.15333	5.71668	5.3189	6.09749	5.67862	5.49839	6.3111	5.84713	5.86117	5.34167	5.71001	5.72904	6.29314	5.29761	5.19369	5.2069	5.90555	6.69453	6.4528	6.16817	6.07028	6.49154	5.95936	6.09777	5.13353	5.55175	4.70847	6.39761	6.58477	5.3876	5.89895	5.36871	6.24652	5.90722	5.96363	5.44051	6.36437	5.77882	5.60073	5.24547	5.86859	5.599	5.60942	4.74328	5.21355	5.78066	6.13421	5.60841	5.8427
CCDC200	5.71893	6.16414	6.90386	6.78339	6.71256	6.66277	8.20561	7.52994	7.72511	6.39611	6.96377	6.52551	7.98119	8.04484	7.93619	6.79186	7.03845	7.59724	7.505	6.3995	6.07028	5.62481	7.83383	7.6612	5.8254	6.84721	5.44543	7.52437	7.66687	7.00775	7.39698	8.1427	8.0263	6.10426	6.68273	7.90563	8.23201	6.352	6.39719	8.51082	8.04791	8.3866	6.57771	6.43133	6.58033	7.46602	7.731	6.85234	7.11279
ERI3-IT1	2.8314	2.74267	4.4709	3.89586	4.74573	4.72787	3.34763	3.92113	3.53924	4.81115	2.00957	3.06608	3.12321	4.07521	3.07821	3.73297	3.97955	3.39336	3.97041	3.22957	3.74835	1.53735	4.3744	3.41327	3.01805	4.41425	3.1235	3.10483	2.59771	2.95464	4.31399	3.53221	3.04141	3.35702	4.02872	0.916948	2.90494	4.12171	3.22727	3.86696	1.78113	2.79165	3.40778	3.15832	3.77298	2.89313	3.88182	2.94545	4.56259
HOXA10-AS	8.36122	8.6042	8.12625	7.94897	8.46621	8.27703	8.60313	8.63262	8.68492	8.18038	8.45252	7.92406	9.17487	9.11961	9.33245	7.83917	8.02103	8.99115	8.85162	8.18377	7.65525	8.19556	8.68599	8.85858	8.81679	8.83379	8.85142	9.08211	8.9777	8.3809	8.48813	8.79631	8.56148	8.1271	8.27665	8.79346	8.70861	7.80497	7.82853	8.82116	8.67594	8.95488	8.05164	8.0163	8.06366	8.77578	8.64923	8.70921	8.44174
HOXB-AS1	6.12418	5.86606	6.3969	6.52813	6.64385	6.25512	6.23515	6.55339	6.88974	5.34167	6.2575	6.12497	6.7477	7.13411	6.9851	5.69233	6.04994	7.18592	7.10212	6.3995	6.68695	6.1812	7.0589	6.79574	5.68101	5.79276	5.626	6.20916	6.88838	6.60999	6.25589	7.26401	6.86017	6.38256	6.35065	6.84769	6.54053	6.09369	6.07162	6.67432	7.66377	6.98805	6.44341	6.21721	5.72051	6.80002	6.80559	6.9752	6.61322
HOXC-AS1	4.59694	4.69021	6.23644	5.03336	5.19319	4.09984	5.78059	4.40655	5.60963	5.72869	3.59454	5.56858	5.23869	4.81218	4.95268	4.46994	5.11706	5.44399	5.49766	4.81454	4.48532	4.70727	5.26748	5.4639	5.33998	4.41425	5.93086	4.48334	4.64833	4.5396	4.92404	4.81232	5.36334	5.40765	5.43311	5.30927	5.30704	5.06512	4.52272	5.93735	5.24056	6.63295	5.84074	4.38071	5.82361	5.32609	4.43822	5.26738	5.66213
HOXC-AS2	5.55387	5.81796	5.84941	6.09749	5.67862	6.13226	6.69812	6.45718	6.70916	5.34167	5.1795	6.6104	6.66753	6.39714	6.01681	6.17775	5.90555	5.71529	6.39074	6.16817	5.62282	5.44424	6.2109	6.03218	5.95665	5.99921	6.49274	6.51082	5.673	5.91811	6.36984	6.55774	6.88271	5.83507	6.28111	6.34321	6.28741	6.52979	6.39719	6.67432	6.99058	7.13742	5.84074	6.32824	5.72051	6.06306	6.39427	6.64589	5.8427
HOXC13-AS	5.03304	4.69021	2.14898	3.89586	4.45623	3.81033	2.61066	3.92113	3.53924	3.96315	3.59454	4.94055	1.53825	2.49025	3.07821	2.88497	3.53209	3.75593	3.58339	3.96654	3.74835	3.12231	3.15201	3.41327	5.52055	3.67728	4.3459	3.95282	4.18267	3.80264	4.45838	2.30981	4.2638	3.7196	4.58512	2.50191	3.26751	5.17615	4.97729	4.71496	3.36609	1.20669	3.89321	4.38071	4.42506	0.571204	3.25379	3.68241	4.07716
ANKRD20A12P	2.09444	1.52028	2.14898	3.15889	3.60823	2.22537	2.61066	1.5992	1.21731	1.64123	5.469	1.48112	4.3456	4.07521	5.40014	2.14801	0.0726617	0.58601	-0.117052	3.96654	2.16339	3.85927	3.15201	0.605919	1.43309	2.09232	1.53854	0.7829	-0.209647	4.33315	3.97295	2.30981	4.62637	4.94199	3.84815	5.16488	4.95557	2.74319	2.08977	1.54503	1.78113	1.20669	1.08586	3.15832	2.55059	3.37856	2.60172	1.36049	1.75523
XXYLT1-AS1	2.8314	1.52028	4.95633	5.03336	4.09366	2.96233	4.19562	4.40655	5.1242	4.44858	2.00957	4.65104	4.3456	4.07521	3.07821	4.02248	5.20194	2.90794	4.13088	4.45197	2.16339	3.85927	4.3744	3.77584	4.24044	3.67728	3.1235	3.59025	4.03828	2.95464	2.38799	4.42529	4.11941	3.35702	3.84815	4.61739	4.74144	4.81358	3.46828	4.35239	4.95105	4.37661	4.54529	3.89528	3.28755	4.47809	5.07976	5.26738	4.92516
APOBEC3B-AS1	5.63876	5.0646	4.95633	3.89586	2.87126	2.22537	3.34763	1.5992	1.21731	5.10066	3.59454	4.65104	3.86018	4.07521	5.58071	3.73297	4.46498	5.10957	4.83714	3.96654	4.97075	4.70727	3.88897	4.99824	3.01805	2.09232	5.23898	5.7371	5.57171	2.21767	4.31399	4.63174	5.36334	0.54967	1.52622	0.916948	3.26751	5.97586	5.65048	5.79296	4.58848	5.11358	4.25578	4.38071	4.42506	5.09477	4.83875	4.81992	3.3402
BANCR	2.09444	3.10524	2.14898	3.15889	2.87126	2.96233	1.0257	1.5992	1.21731	1.64123	3.59454	3.06608	3.12321	2.49025	3.07821	3.3704	2.39459	3.75593	3.58339	1.64461	2.16339	1.53735	3.15201	0.605919	3.01805	3.67728	3.86047	3.59025	1.37532	3.44007	3.97295	0.724852	3.04141	4.25011	3.84815	2.50191	2.90494	2.00623	3.46828	1.54503	1.78113	2.79165	1.08586	1.57335	2.55059	2.15617	3.4948	3.68241	4.07716
UGDH-AS1	6.57556	5.95769	6.23644	6.93148	6.04119	6.57114	6.64041	6.45718	5.9722	5.10066	6.86755	5.56858	6.39623	6.19069	6.7027	6.49378	5.80058	6.60838	6.72844	6.3995	6.07028	5.78527	7.58941	6.98096	6.47748	5.79276	6.0621	5.99235	6.75614	6.24742	6.21581	6.6075	6.69166	6.43231	6.417	6.64487	7.06337	6.65009	6.24357	6.90259	6.53601	6.69854	5.84074	6.32824	5.72051	6.87498	6.82778	6.91508	6.39909
PCCA-AS1	7.13883	7.21144	7.43438	6.52813	7.79409	7.21026	7.32948	7.09105	7.09995	7.31365	7.13886	6.97297	7.26617	7.6997	7.64299	7.30451	7.03845	7.57469	7.35055	6.16817	6.68695	6.8949	6.85245	7.14508	6.64254	6.61588	7.09313	6.80527	7.10324	7.26207	7.05475	7.69064	7.61968	6.85345	6.76144	7.63119	7.37371	6.72505	6.84465	6.75449	7.27298	6.69854	6.9685	6.78281	6.39189	7.11036	7.31006	7.19338	7.11279
NALCN-AS1	4.41636	4.32764	4.95633	5.48082	4.98674	3.44776	5.78059	5.99152	4.91775	4.81115	4.3315	4.94055	5.93057	6.57771	5.58071	3.3704	3.24259	5.6304	6.14973	4.45197	4.97075	4.70727	5.95936	5.4639	1.43309	4.89967	4.70847	4.48334	5.34494	3.80264	3.97295	5.85414	6.37928	5.30456	5.29881	5.87114	5.7123	4.12171	3.8553	5.24547	5.48156	5.599	5.17332	1.57335	4.66606	5.32609	4.65234	5.44795	5.21467
VWC2L-IT1	2.09444	2.74267	2.14898	1.57393	1.2863	2.22537	1.0257	1.5992	1.21731	3.22619	3.59454	3.06608	1.53825	2.49025	1.49325	2.14801	1.65762	0.58601	-0.117052	3.96654	2.16339	1.53735	1.56704	0.605919	3.75502	3.67728	3.86047	2.36786	-0.209647	3.44007	3.52549	2.30981	-0.128515	2.13463	3.11119	0.916948	0.0975884	3.22862	2.57519	1.54503	1.78113	2.79165	3.40778	3.89528	0.965624	2.89313	1.37932	2.94545	3.3402
LARS2-AS1	5.15333	5.95769	6.3969	5.48082	6.33069	5.28426	6.15498	5.68666	4.91775	4.44858	6.76446	5.38801	6.66753	6.57771	6.44744	6.0549	6.0034	6.01227	5.55537	6.28847	5.62282	5.92966	6.09061	5.96347	5.33998	5.79276	4.70847	5.30646	5.76763	5.84216	5.9487	6.33956	6.41064	6.16438	6.00735	6.58937	6.07487	5.97586	5.83393	6.18889	5.68802	5.11358	4.78629	5.66082	5.60948	6.50194	5.677	5.06093	5.66213
SLC9A9-AS1	5.86703	5.9126	5.60841	5.27437	6.5717	6.86923	5.78059	6.24305	4.02467	6.85068	6.76446	6.236	5.44514	4.07521	6.7027	6.17775	5.56451	6.01227	5.86023	6.16817	6.25086	6.82275	5.26748	5.89132	4.89252	6.17978	5.626	6.45533	6.44856	6.36063	6.54179	6.45277	6.37928	6.38256	6.24504	6.74984	6.32641	6.09369	6.48208	6.49923	6.42498	6.41614	5.33378	6.32824	5.82361	7.11036	6.50861	5.06093	5.45567
PTGES3L	3.31683	1.52028	3.73394	3.15889	2.87126	2.22537	3.34763	1.5992	1.21731	3.22619	3.59454	1.48112	1.53825	2.49025	1.49325	0.563045	2.88002	2.90794	3.05287	3.96654	2.16339	1.53735	3.15201	0.605919	3.75502	3.67728	1.53854	0.7829	2.11228	3.80264	3.23599	0.724852	2.19341	0.54967	2.26319	3.7243	1.68255	2.00623	2.57519	1.54503	1.78113	1.20669	1.08586	1.57335	3.28755	2.15617	2.96429	1.36049	3.3402
MRPS31P5	3.6794	3.39475	3.73394	1.57393	5.19319	4.34085	5.27363	5.29964	5.46524	5.10066	5.71001	6.00468	5.23869	5.94968	5.88556	3.73297	4.71652	5.54021	6.07277	5.10404	4.97075	5.23779	5.02648	4.99824	4.89252	5.55175	3.86047	5.03083	4.18267	4.33315	3.23599	4.63174	4.39505	4.45656	3.84815	4.08687	4.34552	2.74319	3.67473	3.13	3.36609	5.11358	4.78629	3.89528	3.28755	5.09477	4.54925	4.81992	4.07716
KCNK7	3.31683	3.84221	2.14898	3.15889	2.87126	3.44776	3.34763	4.76912	4.38724	3.96315	4.3315	3.80305	3.86018	2.49025	1.49325	3.3704	3.53209	3.39336	3.78984	3.96654	3.74835	3.85927	1.56704	2.92785	4.24044	4.89967	4.3459	3.10483	2.59771	3.44007	3.52549	3.53221	4.72947	2.8716	4.02872	0.916948	4.00448	0.421267	3.22727	3.86696	3.36609	1.20669	2.67082	3.15832	4.13555	4.65867	3.4948	1.36049	3.3402
UST	0.509474	2.25725	2.14898	1.57393	2.87126	2.22537	2.61066	1.5992	1.21731	3.22619	2.00957	3.06608	3.12321	2.49025	1.49325	0.563045	1.65762	2.90794	2.6903	3.22957	2.16339	1.53735	1.56704	0.605919	1.43309	2.09232	1.53854	3.10483	3.24978	2.21767	1.65102	3.53221	3.33092	2.13463	2.74862	2.50191	0.0975884	2.00623	-0.232163	1.54503	1.78113	2.79165	2.67082	1.57335	2.55059	2.89313	1.37932	1.36049	1.75523
ARPC1B	3.31683	5.36158	3.73394	4.38129	4.45623	3.44776	3.83305	5.29964	4.38724	3.96315	4.3315	5.18156	4.99768	2.49025	4.66317	5.42103	5.11706	4.04544	5.01223	4.81454	2.16339	5.44424	3.88897	3.77584	4.60301	4.41425	5.626	4.68979	4.43421	4.72017	4.92404	4.97278	4.82568	5.30456	4.58512	3.7243	4.95557	5.17615	5.1941	5.00447	5.68802	5.45461	4.54529	5.27379	3.77298	5.32609	4.54925	5.60841	5.45567
ACTR3	3.31683	3.63576	4.4709	4.38129	1.2863	2.22537	3.83305	3.18416	4.02467	4.44858	3.59454	3.06608	1.53825	4.81218	1.49325	3.73297	2.39459	4.04544	4.40651	3.96654	2.16339	4.3447	5.02648	4.99824	1.43309	3.67728	4.3459	3.95282	3.69724	2.95464	3.23599	4.18428	3.77838	2.13463	2.26319	4.37638	3.26751	2.74319	3.46828	5.00447	4.95105	4.66612	3.40778	3.89528	5.05309	3.37856	3.25379	1.36049	3.3402
ACTR2	2.09444	2.74267	2.14898	1.57393	2.87126	2.22537	1.0257	1.5992	2.80227	3.96315	2.00957	3.06608	3.12321	2.49025	3.07821	2.88497	2.88002	2.90794	2.20488	3.22957	2.16339	3.12231	3.15201	2.19088	1.43309	2.09232	3.1235	2.36786	2.11228	2.95464	3.23599	3.04678	1.45645	2.8716	2.74862	3.23888	2.41952	0.421267	-0.232163	1.54503	1.78113	1.20669	1.08586	3.15832	2.55059	3.37856	2.11629	1.36049	3.3402
TSPAN5	2.09444	3.10524	4.4709	3.89586	2.87126	3.81033	3.83305	4.40655	2.80227	1.64123	3.59454	3.06608	1.53825	4.07521	1.49325	3.3704	2.88002	4.04544	3.97041	1.64461	5.33332	3.12231	3.88897	3.77584	3.75502	3.67728	1.53854	4.48334	4.43421	3.44007	3.23599	4.18428	4.11941	2.13463	3.11119	4.08687	3.55702	2.00623	1.3528	1.54503	1.78113	1.20669	1.08586	3.15832	2.55059	2.89313	2.96429	1.36049	3.3402
TSPAN3	3.96891	4.57917	6.05587	5.96625	6.33069	5.6848	6.69812	5.68666	6.50271	5.88915	5.1795	4.94055	5.78618	5.29761	4.95268	5.08661	5.28212	5.10957	5.3748	4.81454	4.48532	4.3447	5.47394	6.03218	5.13353	4.41425	6.58293	6.0683	5.9401	6.1873	5.55791	6.0824	6.44134	4.94199	4.69615	5.67184	5.58944	4.94483	4.72203	4.71496	4.95105	6.16088	4.99275	5.82128	5.35794	6.54848	6.39427	6.00434	4.07716
LRIG2-DT	6.06406	5.71668	7.27826	6.43191	6.33069	6.06667	6.85859	7.57648	7.59235	6.16479	6.40189	6.12497	7.15296	6.88257	7.22117	5.51724	6.33945	7.02895	7.08262	6.03693	6.07028	5.92966	6.85245	6.94577	3.01805	4.89967	5.44543	6.80527	6.66072	6.56345	6.4411	7.59522	7.30611	6.04152	6.17008	7.60345	7.2775	5.91312	5.74512	7.27296	6.91041	7.58173	5.72971	5.96567	5.60948	7.22942	7.26197	6.56994	6.00316
LINC02256	2.09444	2.74267	2.14898	3.15889	4.74573	0.640407	3.34763	1.5992	3.53924	1.64123	2.00957	1.48112	1.53825	2.49025	3.07821	0.563045	2.39459	3.39336	1.46791	1.64461	2.16339	1.53735	1.56704	2.92785	3.75502	2.09232	3.86047	3.10483	1.37532	2.21767	3.23599	0.724852	2.67884	3.35702	1.52622	2.50191	0.0975884	2.74319	2.57519	1.54503	3.36609	3.52861	3.40778	1.57335	3.77298	3.37856	2.11629	4.53041	1.75523
DNAH17-AS1	8.88885	8.76504	5.3189	5.66139	8.29753	8.21784	6.95644	6.64359	6.57486	7.70731	7.682	8.2493	6.06181	4.81218	5.40014	8.03065	8.36268	5.71529	6.11177	6.16817	6.55571	6.06091	3.15201	4.06535	6.56237	6.48464	6.74799	3.10483	5.34494	5.91811	6.40591	3.53221	4.39505	8.00088	7.98018	5.16488	5.52385	8.10075	8.25568	5.93735	4.10305	5.45461	7.19438	7.59572	7.65212	6.50194	6.50861	7.83622	7.53659
LIPE-AS1	5.71893	5.86606	4.4709	5.03336	6.14428	5.5946	4.72614	5.50609	4.67674	6.03354	5.469	5.72904	3.86018	2.49025	3.81517	5.60744	5.35806	4.28645	4.5268	3.22957	2.16339	3.85927	3.88897	2.92785	5.13353	3.67728	4.70847	4.24233	4.43421	4.72017	5.02026	3.53221	3.33092	5.75912	6.17008	4.37638	4.62115	6.39855	5.44026	3.13	4.58848	4.01404	6.04005	6.32824	5.72051	4.81913	4.43822	6.00434	5.45567
LINC01664	2.09444	2.25725	2.14898	1.57393	2.87126	0.640407	2.61066	3.18416	3.53924	1.64123	2.00957	3.06608	3.12321	4.07521	3.07821	2.88497	2.39459	0.58601	-0.117052	3.22957	2.16339	1.53735	1.56704	0.605919	1.43309	4.41425	1.53854	0.7829	2.11228	2.21767	1.65102	3.04678	1.45645	0.54967	-0.0587384	0.916948	2.41952	0.421267	2.57519	1.54503	1.78113	2.79165	2.67082	1.57335	3.77298	0.571204	1.37932	1.36049	1.75523
LOC100996447	7.47526	7.6148	7.70356	7.72368	7.30867	7.21026	7.32948	6.95675	6.94523	6.77051	7.05397	7.03571	7.15296	8.21817	8.00104	6.97244	7.06135	8.00386	7.74713	7.42597	7.52094	7.64587	7.90689	7.52478	7.45546	6.84721	7.64706	7.57732	7.90409	6.86153	6.83425	7.54503	7.64627	7.20788	7.39247	7.90563	7.8323	7.21568	7.36029	7.03689	6.82552	7.03958	6.81378	7.30127	6.89636	7.41669	7.37179	7.46901	6.96469
PITX1-AS1	10.0698	10.1892	10.132	10.1014	9.82933	9.6984	10.1105	10.1879	10.2753	9.66913	9.60203	9.75258	10.0579	10.4269	10.3166	9.81807	9.81918	10.1154	10.1415	9.99776	9.92494	10.0009	10.243	10.1157	9.66671	9.52695	9.74311	10.6047	10.4865	9.56049	9.7045	10.6805	10.7052	9.99882	9.98155	10.32	10.1943	10.0669	10.0999	10.1487	10.1254	10.2808	9.71885	9.63405	9.63451	10.341	10.2912	9.6779	9.42057
LINC01436	2.8314	3.10524	2.14898	1.57393	2.87126	0.640407	3.34763	4.40655	2.80227	3.22619	2.00957	3.06608	1.53825	2.49025	1.49325	2.14801	2.39459	0.58601	2.20488	1.64461	3.74835	1.53735	3.88897	2.19088	3.01805	3.67728	3.1235	0.7829	2.11228	0.63271	2.87342	2.30981	-0.128515	0.54967	1.52622	2.50191	0.0975884	2.00623	-0.232163	3.86696	1.78113	3.52861	1.08586	1.57335	0.965624	2.15617	1.37932	3.68241	1.75523
LINC01544	4.41636	3.84221	2.14898	3.15889	4.98674	4.34085	4.72614	3.92113	4.67674	3.96315	4.3315	3.06608	3.12321	4.07521	3.07821	2.14801	2.39459	4.67347	3.97041	3.22957	2.16339	3.85927	4.3744	2.92785	1.43309	3.67728	3.1235	2.36786	3.87782	3.80264	3.52549	3.04678	3.04141	2.8716	3.6417	4.08687	4.48991	3.22862	3.67473	4.35239	3.36609	2.79165	3.89321	3.15832	3.77298	0.571204	4.18668	4.81992	1.75523
SPEGNB	2.09444	3.84221	2.14898	1.57393	2.87126	2.22537	4.19562	4.76912	5.1242	3.96315	4.3315	3.80305	4.70817	4.81218	4.3006	3.73297	3.53209	5.22987	4.5268	4.45197	3.74835	3.85927	3.88897	2.19088	3.01805	3.67728	4.3459	3.10483	4.64833	4.5396	3.7665	3.89478	4.51534	2.13463	3.84815	4.37638	3.79803	4.32816	3.22727	5.00447	3.36609	4.37661	2.67082	1.57335	4.13555	3.37856	4.18668	3.68241	1.75523
LINC01356	0.509474	3.63576	2.14898	1.57393	4.74573	2.96233	4.19562	3.18416	2.80227	1.64123	2.00957	3.80305	1.53825	2.49025	3.81517	2.14801	3.24259	2.90794	3.34238	3.22957	3.74835	3.12231	1.56704	4.30636	4.60301	3.67728	4.99797	3.95282	2.59771	3.44007	1.65102	4.18428	4.11941	2.8716	3.11119	4.08687	3.55702	2.00623	3.8553	4.71496	3.36609	4.01404	2.67082	4.38071	0.965624	4.03064	4.65234	2.94545	5.21467
ADAM8	2.8314	1.52028	2.14898	3.15889	3.60823	2.96233	1.0257	1.5992	1.21731	3.22619	2.00957	3.80305	1.53825	2.49025	3.07821	2.88497	0.0726617	0.58601	2.6903	1.64461	3.74835	3.12231	1.56704	2.92785	1.43309	2.09232	3.86047	0.7829	2.11228	0.63271	1.65102	2.30981	2.19341	3.7196	3.11119	2.50191	3.55702	2.74319	2.93776	3.13	1.78113	3.52861	1.08586	1.57335	2.55059	2.15617	2.96429	1.36049	3.3402
CDH12	2.8314	2.74267	3.73394	3.89586	1.2863	3.81033	3.34763	3.18416	2.80227	3.22619	2.00957	3.06608	3.12321	4.07521	3.81517	3.3704	2.39459	2.90794	2.6903	1.64461	4.48532	3.85927	1.56704	2.92785	3.01805	3.67728	1.53854	0.7829	2.59771	2.21767	2.38799	0.724852	2.19341	2.8716	3.11119	3.23888	3.26751	3.8807	2.57519	1.54503	1.78113	1.20669	4.78629	3.89528	0.965624	3.37856	3.4948	3.68241	3.3402
NUBP2	2.09444	2.25725	4.95633	4.38129	1.2863	0.640407	1.0257	3.18416	1.21731	3.96315	2.00957	3.06608	3.12321	2.49025	3.07821	0.563045	2.39459	2.17097	1.46791	3.22957	2.16339	3.12231	1.56704	2.92785	1.43309	3.67728	4.3459	2.36786	2.11228	2.95464	2.87342	2.30981	1.45645	0.54967	1.52622	0.916948	0.0975884	2.74319	2.93776	3.13	1.78113	1.20669	2.67082	1.57335	0.965624	0.571204	1.37932	2.94545	3.3402
TSFM	6.1819	5.42717	5.84941	5.96625	6.33069	5.6848	6.38325	6.45718	6.83202	5.88915	6.2575	5.18156	6.18211	6.73818	5.88556	5.7725	5.90555	6.56329	6.67736	5.5515	5.62282	5.92966	6.69633	6.9097	5.68101	4.89967	5.44543	6.56426	6.61053	5.84216	5.11045	6.79094	6.6659	5.50387	5.43311	7.22073	6.94308	5.77882	5.65048	5.45193	6.42498	6.69854	6.21514	5.82128	5.91982	6.63729	6.09814	4.53041	4.07716
TSPAN1	3.6794	4.18325	5.3189	4.38129	4.98674	3.81033	3.34763	4.40655	2.80227	4.81115	4.3315	3.80305	3.86018	4.07521	4.3006	4.65051	4.16012	4.28645	4.27527	5.5515	2.16339	5.78527	4.73697	2.19088	5.8254	3.67728	3.1235	3.10483	3.49079	4.09214	4.70992	3.89478	4.11941	2.8716	3.40069	4.82384	4.74144	4.12171	4.16015	5.00447	5.48156	4.01404	4.25578	3.15832	4.13555	3.74113	4.43822	5.26738	3.3402
PPIF	0.509474	1.52028	4.95633	4.38129	2.87126	2.22537	3.83305	3.18416	2.80227	1.64123	3.59454	1.48112	1.53825	2.49025	3.07821	0.563045	1.65762	2.17097	-0.117052	1.64461	2.16339	1.53735	3.15201	0.605919	1.43309	2.09232	1.53854	0.7829	2.96028	4.09214	0.0660607	2.30981	3.04141	2.13463	-0.0587384	0.916948	0.0975884	2.00623	2.57519	1.54503	3.36609	1.20669	2.67082	3.15832	3.28755	2.15617	1.37932	1.36049	1.75523
PGR-AS1	2.09444	2.25725	2.14898	1.57393	1.2863	2.96233	1.0257	1.5992	1.21731	3.22619	2.00957	1.48112	3.12321	4.07521	1.49325	3.73297	2.39459	4.28645	2.20488	1.64461	2.16339	3.12231	1.56704	0.605919	4.24044	3.67728	1.53854	0.7829	-0.209647	0.63271	1.65102	2.30981	2.19341	2.8716	3.6417	0.916948	1.68255	3.22862	2.57519	3.13	3.36609	1.20669	2.67082	1.57335	0.965624	2.15617	1.37932	2.94545	3.3402
OVCH1-AS1	3.31683	-0.0646812	3.73394	1.57393	2.87126	0.640407	3.34763	1.5992	1.21731	3.22619	4.81693	1.48112	1.53825	2.49025	3.07821	2.88497	1.65762	3.39336	-0.117052	3.22957	2.16339	3.12231	3.88897	4.06535	3.01805	2.09232	3.1235	3.10483	1.37532	2.21767	2.87342	0.724852	1.45645	2.8716	2.74862	3.23888	2.90494	4.12171	3.22727	1.54503	1.78113	1.20669	4.25578	3.15832	0.965624	2.15617	2.60172	1.36049	3.3402
LOC101059948	0.509474	1.52028	3.73394	1.57393	1.2863	2.22537	2.61066	1.5992	2.80227	1.64123	3.59454	1.48112	1.53825	2.49025	3.07821	2.88497	2.39459	2.17097	2.6903	1.64461	2.16339	3.12231	3.88897	0.605919	3.01805	3.67728	3.1235	0.7829	2.11228	2.21767	1.65102	0.724852	-0.128515	0.54967	1.52622	2.50191	2.41952	0.421267	2.57519	1.54503	1.78113	1.20669	2.67082	3.15832	3.28755	0.571204	2.11629	2.94545	1.75523
CTDSP2	4.59694	5.48991	5.60841	5.27437	4.45623	4.72787	4.93259	3.92113	5.74087	3.22619	4.81693	4.65104	4.99768	6.19069	4.66317	5.84845	5.43021	4.4929	4.83714	3.22957	4.97075	4.3447	5.26748	4.69338	5.33998	4.89967	4.70847	3.59025	4.83475	4.5396	4.82095	5.24841	5.59941	4.45656	4.79924	0.916948	5.30704	4.32816	4.62582	4.35239	4.95105	5.11358	4.25578	4.38071	5.05309	4.47809	4.31792	5.60841	4.92516
ACTR3-AS1	5.79488	5.86606	5.60841	5.03336	5.80986	5.6848	5.78059	6.24305	5.30477	5.10066	6.76446	5.87343	6.29314	6.88257	6.53764	5.9206	5.56451	6.46865	5.76559	6.03693	6.07028	5.44424	6.09061	6.16051	6.07694	6.17978	6.29343	6.76018	6.41971	6.1873	5.62065	6.0824	6.4714	5.97593	5.66918	6.20235	6.24734	5.63072	5.87636	6.75449	5.68802	5.45461	5.72971	5.66082	6.25103	6.18591	6.42372	5.26738	4.92516
ZNF891	2.8314	1.52028	4.4709	4.38129	1.2863	2.96233	1.0257	3.92113	1.21731	1.64123	4.3315	1.48112	1.53825	4.07521	3.07821	3.3704	3.53209	3.39336	2.6903	1.64461	2.16339	4.3447	3.88897	2.92785	3.01805	3.67728	3.1235	3.59025	2.11228	2.95464	3.23599	3.04678	3.33092	2.8716	3.11119	0.916948	0.0975884	2.00623	2.08977	1.54503	4.95105	3.52861	2.67082	3.15832	3.77298	2.15617	4.04229	2.94545	1.75523
ARPC2	0.509474	1.52028	4.4709	1.57393	2.87126	3.44776	2.61066	3.18416	2.80227	3.22619	3.59454	1.48112	3.12321	2.49025	4.3006	3.3704	2.39459	2.17097	3.58339	3.22957	2.16339	1.53735	3.15201	2.92785	4.24044	3.67728	1.53854	4.48334	3.24978	0.63271	1.65102	3.89478	2.67884	0.54967	2.26319	3.23888	2.41952	0.421267	2.93776	4.35239	3.36609	2.79165	3.89321	3.15832	0.965624	0.571204	3.88182	2.94545	1.75523
LINC00601	2.09444	1.52028	6.05587	5.66139	1.2863	3.44776	5.78059	6.55339	5.46524	1.64123	2.00957	1.48112	5.93057	6.39714	6.1371	0.563045	1.65762	5.44399	6.11177	1.64461	3.74835	1.53735	6.09061	6.33384	1.43309	2.09232	3.86047	6.93265	6.97026	0.63271	1.65102	7.0647	7.01104	0.54967	1.52622	5.87114	5.45514	2.00623	-0.232163	5.24547	5.24056	4.66612	1.08586	3.15832	2.55059	5.78066	5.07976	1.36049	1.75523
TMEM220-AS1	5.93574	6.00141	5.84941	5.27437	6.14428	6.13226	6.69812	5.99152	6.99867	6.39611	4.3315	6.69057	6.7477	6.19069	6.53764	6.0549	6.22241	5.6304	5.55537	5.73207	6.07028	4.99678	4.73697	6.09777	6.71849	6.61588	5.93086	5.91218	6.29815	5.84216	5.55791	6.39728	6.02123	5.83507	5.49585	5.5608	5.05178	5.70667	6.73362	6.0686	4.95105	5.599	5.33378	3.15832	5.72051	6.06306	6.42372	5.88405	5.21467
RAD50	2.09444	3.10524	2.14898	4.38129	2.87126	2.96233	3.83305	1.5992	3.53924	1.64123	3.59454	3.06608	3.12321	2.49025	1.49325	3.3704	0.0726617	4.28645	3.05287	3.22957	4.48532	3.12231	4.3744	2.92785	3.01805	3.67728	4.3459	2.36786	3.69724	3.80264	2.87342	3.89478	3.77838	2.13463	3.11119	4.08687	1.68255	3.59119	3.22727	3.13	1.78113	2.79165	2.67082	4.38071	0.965624	3.37856	3.4948	3.68241	1.75523
KIF20A	7.07933	6.80568	6.67254	6.43191	7.01422	6.74893	6.38325	6.55339	6.57486	6.03354	6.53314	6.52551	6.49245	6.39714	6.7027	7.1329	7.06135	6.8528	6.75331	7.00216	6.55571	6.82275	6.42503	6.71444	4.60301	6.84721	6.39652	6.39761	6.84564	6.51535	6.72427	5.76925	6.74185	6.52695	6.59947	6.74984	6.86577	6.76112	6.73362	6.75449	5.68802	6.25108	5.60942	7.06521	6.39189	6.29912	6.61454	6.91508	6.14755
PREB	0.509474	2.25725	2.14898	1.57393	2.87126	2.22537	2.61066	1.5992	2.80227	3.22619	3.59454	1.48112	3.12321	2.49025	1.49325	0.563045	2.39459	0.58601	2.20488	1.64461	2.16339	3.12231	1.56704	2.19088	1.43309	2.09232	3.1235	0.7829	1.37532	2.21767	1.65102	0.724852	2.19341	2.13463	-0.0587384	0.916948	0.0975884	2.74319	-0.232163	1.54503	3.36609	3.52861	1.08586	3.15832	0.965624	0.571204	2.96429	1.36049	1.75523
HIPK3	3.6794	4.18325	3.73394	6.09749	4.45623	4.09984	4.19562	3.18416	2.80227	3.96315	4.3315	4.28847	4.3456	4.07521	3.07821	4.02248	4.32059	4.4929	3.97041	5.10404	4.48532	3.85927	3.15201	4.69338	4.89252	3.67728	4.99797	4.24233	4.54524	4.33315	3.97295	4.42529	4.2638	4.25011	4.58512	4.61739	3.55702	4.32816	4.16015	1.54503	4.58848	4.37661	4.99275	4.38071	4.42506	3.74113	3.88182	3.68241	3.3402
PANDAR	4.7574	4.88952	4.95633	3.89586	3.60823	4.09984	5.11316	5.05863	5.1242	3.96315	3.59454	4.65104	3.86018	5.66018	4.95268	3.73297	4.16012	5.54021	4.40651	4.45197	3.74835	4.3447	3.88897	4.30636	4.89252	3.67728	5.23898	6.20916	5.40506	4.72017	4.82095	5.47974	5.4862	4.7976	5.15071	4.61739	5.22687	4.50873	4.2914	1.54503	4.58848	2.79165	3.89321	3.15832	3.77298	4.03064	5.07976	4.16784	4.92516
FEM1B	7.22372	7.51275	9.46186	9.34872	6.71256	6.94419	9.6069	9.68135	9.68084	7.98108	7.62428	7.89051	9.00586	9.23172	9.10058	7.83917	7.82085	9.3575	9.14739	6.93001	6.41132	6.58174	9.75192	9.62551	7.69987	7.2216	7.76736	9.9301	9.85779	7.57522	8.14821	10.5688	10.3113	6.92471	6.76144	9.85653	9.55907	7.18945	7.61959	8.92874	9.28097	9.21231	7.10822	6.85876	6.74698	9.71331	9.52398	7.58931	7.58812
CDH13	2.8314	2.25725	4.4709	3.89586	3.60823	0.640407	2.61066	5.05863	3.53924	3.22619	3.59454	3.06608	3.12321	2.49025	3.81517	3.73297	2.39459	3.75593	2.6903	3.22957	2.16339	3.12231	1.56704	2.19088	3.01805	3.67728	1.53854	4.48334	3.87782	3.44007	3.52549	0.724852	4.11941	2.13463	-0.0587384	4.08687	3.55702	2.74319	1.3528	3.13	4.58848	4.01404	2.67082	1.57335	2.55059	3.74113	2.96429	3.68241	4.07716
ACTR1B	2.09444	3.63576	4.4709	1.57393	2.87126	3.81033	4.48513	3.18416	4.38724	3.96315	4.81693	1.48112	1.53825	2.49025	1.49325	3.73297	4.16012	3.75593	2.20488	1.64461	3.74835	1.53735	1.56704	4.51281	1.43309	3.67728	1.53854	3.10483	3.24978	2.95464	2.87342	3.04678	4.39505	4.25011	3.84815	2.50191	3.55702	3.8807	4.01576	3.13	4.95105	3.52861	2.67082	3.89528	3.28755	2.89313	3.25379	2.94545	4.56259
ACTR1A	4.41636	5.0646	4.95633	5.03336	5.19319	5.03272	3.83305	3.92113	4.38724	4.81115	4.81693	4.65104	3.86018	2.49025	4.66317	3.73297	4.93064	4.04544	4.27527	4.45197	3.74835	3.12231	5.02648	4.06535	4.89252	4.89967	4.3459	3.10483	4.43421	5.3876	5.02026	4.18428	3.33092	4.94199	4.69615	4.37638	4.18505	5.06512	5.25969	3.13	4.10305	3.52861	5.47817	5.03279	4.42506	5.32609	3.88182	3.68241	4.92516
ARL4C	0.509474	2.74267	2.14898	3.15889	2.87126	0.640407	3.34763	1.5992	1.21731	4.44858	2.00957	1.48112	1.53825	5.29761	3.07821	0.563045	0.0726617	3.75593	3.05287	1.64461	2.16339	1.53735	3.88897	2.19088	1.43309	2.09232	3.1235	3.59025	4.64833	0.63271	1.65102	3.53221	2.67884	2.13463	1.52622	2.50191	3.55702	2.00623	1.3528	3.86696	4.58848	3.52861	1.08586	3.15832	0.965624	3.74113	3.25379	1.36049	1.75523
LOC101241902	8.66429	8.21609	7.00696	7.06578	8.63503	8.54127	7.96821	8.16905	7.81722	8.29944	8.51737	8.32661	8.33267	8.04484	7.79703	8.04686	7.58836	8.11739	8.04786	8.24452	7.99628	7.98029	7.94208	8.05713	8.3756	7.76474	8.43336	8.55769	8.46631	8.62706	8.60909	8.12573	7.89939	8.88506	8.83305	8.30065	8.22171	8.46019	8.26369	7.03689	6.82552	7.27278	8.24573	7.98274	8.24175	8.50784	8.26604	8.07473	7.94506
LINC02067	9.18543	9.02013	8.83548	8.7338	6.77815	6.52305	7.13422	6.64359	6.70916	6.49921	6.86755	7.03571	7.76707	7.61953	7.27461	7.1924	7.45637	7.35419	7.534	7.37253	7.65525	7.80413	7.49778	6.87271	7.41037	7.2216	7.37143	6.84899	7.6791	6.78246	7.34219	6.6075	6.96952	7.29114	7.44111	6.93932	6.99241	7.26676	7.44732	6.58943	6.02905	6.25108	7.19438	6.99962	7.03171	7.04694	7.24557	7.38285	7.1815
RASGRP1	8.89749	8.72648	8.52401	8.7338	8.72093	8.64603	8.42658	8.13836	8.65194	8.8409	8.72382	9.2559	8.50403	8.75704	8.54853	8.93373	8.93375	8.34756	8.48657	8.58713	7.83582	8.65629	8.43741	8.60027	8.613	8.35911	8.69841	8.89664	8.82653	8.83728	8.76303	8.99632	8.84015	8.91161	8.94408	8.43265	8.31191	8.77441	8.57841	8.20325	7.50905	8.12555	8.67831	8.49222	8.46547	8.67449	8.63041	8.50004	8.35515
ZNF263	3.31683	3.84221	3.73394	1.57393	4.45623	3.81033	4.93259	3.18416	4.02467	3.22619	4.3315	4.28847	3.12321	4.07521	4.3006	4.26348	3.53209	2.90794	3.34238	4.45197	4.48532	3.85927	3.88897	2.92785	3.75502	2.09232	3.1235	0.7829	2.59771	4.33315	1.65102	4.18428	4.62637	2.13463	3.84815	4.37638	3.79803	2.00623	2.93776	3.13	1.78113	4.37661	1.08586	3.89528	3.77298	4.27164	3.88182	1.36049	1.75523
FRY	2.09444	2.25725	3.73394	3.15889	1.2863	3.44776	1.0257	3.92113	3.53924	1.64123	2.00957	3.80305	1.53825	4.07521	1.49325	0.563045	0.0726617	2.17097	-0.117052	3.22957	2.16339	1.53735	3.15201	2.19088	1.43309	3.67728	1.53854	3.10483	2.96028	0.63271	0.0660607	3.89478	2.19341	2.13463	1.52622	3.23888	1.68255	2.00623	2.08977	4.35239	1.78113	4.01404	1.08586	1.57335	3.28755	2.89313	2.60172	1.36049	1.75523
CDH15	2.09444	3.10524	3.73394	3.15889	2.87126	2.96233	2.61066	4.76912	1.21731	1.64123	2.00957	3.06608	4.70817	2.49025	3.07821	0.563045	1.65762	2.90794	3.34238	1.64461	2.16339	1.53735	3.15201	2.92785	1.43309	2.09232	1.53854	3.10483	2.11228	2.21767	0.0660607	3.04678	3.57193	2.8716	1.52622	0.916948	2.90494	2.00623	2.08977	1.54503	1.78113	1.20669	2.67082	1.57335	0.965624	0.571204	3.4948	1.36049	1.75523
PDIA6	10.3023	10.238	8.80719	8.7931	9.53897	9.78251	9.0536	8.77911	8.83936	9.58959	9.22874	9.59486	8.92195	8.64	8.75063	9.72544	9.64441	8.569	8.74404	9.5088	9.49431	9.64063	8.64386	8.47011	8.85094	8.50171	8.65748	8.09578	8.31783	8.83728	8.96994	8.24055	8.68206	9.83738	9.64689	8.41679	8.44188	10.3682	10.2486	8.20325	7.80349	8.1015	9.97155	9.85412	9.95147	9.34269	9.16723	9.26135	9.12156
TRAP1	6.73829	7.22994	6.90386	6.70321	7.35239	7.69569	7.32948	6.72848	7.0502	6.77051	7.84246	7.36376	7.26617	6.19069	7.16567	7.1022	7.14948	7.35419	7.17757	7.07088	6.25086	7.09194	6.42503	6.43881	8.00294	7.70703	7.91358	6.33749	7.00952	7.73074	7.46694	6.83338	7.57884	6.99261	7.39247	6.79959	7.1744	7.18945	7.23544	7.65356	7.20739	7.83604	7.59365	7.80217	7.37502	6.72095	7.10724	6.91508	7.24709
OPTN	0.509474	2.74267	4.4709	5.48082	4.45623	3.44776	4.72614	3.92113	4.38724	5.54812	5.91646	4.65104	4.3456	4.07521	4.3006	4.26348	3.24259	3.75593	3.78984	3.22957	5.33332	4.70727	5.02648	4.30636	4.89252	4.41425	4.70847	4.68979	5.1479	4.72017	5.19534	4.42529	5.22904	3.7196	3.6417	3.23888	3.26751	3.8807	2.93776	3.13	5.86859	3.52861	3.40778	3.15832	2.55059	3.37856	4.65234	2.94545	3.3402
BCAP31	0.509474	2.25725	2.14898	3.89586	2.87126	2.96233	1.0257	1.5992	2.80227	3.96315	3.59454	1.48112	1.53825	2.49025	1.49325	2.14801	3.7731	0.58601	2.20488	1.64461	2.16339	3.12231	1.56704	0.605919	3.01805	2.09232	1.53854	2.36786	2.11228	0.63271	3.23599	0.724852	1.45645	2.8716	3.40069	0.916948	2.90494	3.59119	3.22727	1.54503	1.78113	2.79165	2.67082	4.38071	3.28755	0.571204	2.11629	3.68241	4.07716
ARFRP1	3.96891	4.18325	4.4709	4.38129	2.87126	4.09984	4.48513	4.40655	5.74087	5.10066	5.1795	5.18156	4.3456	4.07521	3.07821	2.14801	4.16012	4.67347	4.40651	5.10404	2.16339	3.85927	5.02648	4.85385	4.60301	3.67728	3.86047	4.68979	4.31391	3.44007	3.23599	5.24841	4.72947	4.25011	3.6417	4.37638	4.62115	4.32816	3.46828	5.79296	4.58848	4.90713	3.89321	3.15832	3.28755	3.37856	3.88182	4.53041	4.07716
TOB1	5.26436	5.14477	2.14898	4.38129	4.98674	3.81033	4.72614	1.5992	4.67674	3.22619	4.81693	4.65104	3.12321	4.07521	4.3006	4.65051	5.35806	2.90794	4.40651	4.81454	5.33332	4.99678	1.56704	3.41327	4.60301	4.89967	3.1235	3.95282	3.24978	4.5396	4.31399	2.30981	3.33092	5.07323	5.36753	4.37638	4.62115	4.81358	4.52272	4.35239	3.36609	3.52861	4.54529	3.15832	4.13555	4.03064	4.54925	4.81992	4.56259
LINC00676	0.509474	2.74267	2.14898	1.57393	3.60823	2.22537	1.0257	1.5992	3.53924	1.64123	3.59454	3.06608	3.86018	2.49025	3.07821	3.3704	1.65762	0.58601	2.20488	1.64461	2.16339	3.12231	1.56704	3.41327	3.01805	2.09232	1.53854	0.7829	2.11228	3.80264	3.7665	2.30981	3.04141	2.8716	1.52622	3.7243	3.26751	3.59119	2.57519	3.13	3.36609	3.52861	3.40778	4.74328	0.965624	0.571204	1.37932	3.68241	3.3402
LINC00681	0.509474	3.39475	2.14898	1.57393	1.2863	3.44776	1.0257	1.5992	2.80227	3.96315	2.00957	3.06608	3.12321	2.49025	1.49325	3.3704	3.24259	2.17097	1.46791	3.22957	2.16339	1.53735	1.56704	0.605919	3.01805	3.67728	3.86047	0.7829	2.11228	2.95464	2.87342	2.30981	1.45645	2.8716	2.74862	2.50191	0.0975884	0.421267	3.46828	1.54503	1.78113	2.79165	3.40778	4.38071	3.28755	4.03064	2.60172	2.94545	3.3402
EZR-AS1	9.37675	9.43317	8.03162	8.04967	8.54369	8.29146	7.96821	7.86598	8.0628	8.40941	8.23839	8.57915	8.16761	7.34823	8.26143	8.31124	8.32533	7.80518	8.07771	8.902	9.15208	9.00495	7.90689	8.02377	8.74597	8.88674	8.85142	8.36033	8.32563	8.64952	8.83093	7.78013	7.9104	8.70449	9.02607	8.22983	7.97411	9.09015	8.96013	7.65356	7.56248	7.27278	8.83405	8.58458	8.89044	7.66924	8.09357	8.50004	8.26303
OSGEPL1-AS1	5.03304	5.14477	6.54129	5.48082	5.93016	4.72787	3.83305	3.92113	5.1242	4.44858	4.3315	5.72904	3.12321	4.07521	5.19369	4.81097	5.28212	4.97833	5.0924	6.03693	5.86383	4.99678	5.95936	4.85385	6.47748	4.41425	4.70847	5.30646	5.46278	5.84216	4.58962	4.63174	4.62637	5.30456	5.61369	4.37638	4.18505	5.84753	5.38255	3.86696	3.36609	5.599	6.04005	5.27379	5.05309	5.6156	5.34895	5.60841	4.56259
OGFR-AS1	4.7574	4.7933	5.60841	5.03336	4.98674	4.88833	4.72614	3.18416	5.1242	4.44858	4.81693	4.65104	4.99768	4.81218	5.58071	5.31793	4.46498	4.04544	4.92734	5.10404	5.33332	4.99678	4.73697	4.99824	5.52055	4.89967	4.99797	4.87036	4.99981	4.88064	4.92404	3.89478	5.70438	4.7976	4.98566	5.5608	5.45514	4.50873	5.25969	5.00447	4.95105	5.29415	5.47817	4.38071	5.21355	5.09477	4.92364	4.81992	4.56259
LINC01587	4.59694	5.0646	3.73394	3.89586	5.19319	5.03272	5.66955	5.84713	5.46524	4.44858	5.469	5.56858	5.93057	6.19069	6.1371	4.46994	5.49893	6.07786	5.90532	3.96654	4.48532	5.62481	5.26748	5.24978	3.75502	3.67728	3.86047	5.53779	5.46278	5.3876	5.49233	6.55774	6.1003	4.25011	5.49585	6.47154	6.36437	4.50873	4.81223	5.45193	5.68802	5.73025	4.99275	3.15832	4.42506	5.78066	5.98419	4.16784	4.07716
MMP24OS	0.509474	-0.0646812	2.14898	1.57393	1.2863	2.96233	1.0257	3.18416	3.53924	1.64123	2.00957	3.06608	3.86018	2.49025	1.49325	3.3704	0.0726617	2.90794	2.20488	1.64461	2.16339	3.12231	3.88897	0.605919	3.75502	3.67728	3.86047	2.36786	2.59771	3.44007	3.23599	3.04678	1.45645	2.8716	2.26319	0.916948	1.68255	2.00623	2.08977	3.86696	1.78113	2.79165	1.08586	1.57335	2.55059	2.89313	1.37932	2.94545	3.3402
FANK1-AS1	2.8314	2.74267	2.14898	1.57393	1.2863	0.640407	1.0257	3.18416	1.21731	3.22619	4.3315	3.06608	1.53825	2.49025	1.49325	2.14801	2.39459	2.17097	-0.117052	3.22957	2.16339	3.12231	1.56704	0.605919	1.43309	2.09232	3.1235	0.7829	2.11228	2.95464	3.7665	2.30981	1.45645	4.0091	1.52622	2.50191	2.41952	0.421267	2.93776	3.13	1.78113	4.01404	4.25578	3.15832	3.28755	3.37856	2.11629	1.36049	1.75523
LINC00678	5.55387	4.7933	4.4709	4.38129	5.93016	5.03272	3.83305	4.76912	4.38724	5.34167	4.81693	5.87343	4.70817	5.94968	4.3006	4.95536	5.11706	4.28645	4.27527	5.34505	4.97075	4.99678	3.15201	2.92785	5.52055	4.41425	5.44543	4.87036	4.43421	5.3876	4.82095	4.18428	4.72947	5.50387	5.49585	4.08687	3.79803	4.50873	4.89712	4.71496	4.58848	4.37661	5.72971	4.74328	3.77298	4.81913	5.07976	5.44795	5.21467
XXYLT1-AS2	3.6794	4.97971	3.73394	4.38129	4.98674	4.34085	5.11316	5.50609	5.74087	4.81115	5.1795	4.94055	3.86018	4.07521	4.3006	5.31793	5.02686	5.44399	5.01223	5.10404	3.74835	4.3447	6.09061	4.99824	4.60301	5.55175	4.70847	4.24233	4.31391	4.33315	4.70992	5.11717	5.36334	4.25011	4.79924	5.44051	5.14198	5.37546	5.12539	6.18889	5.68802	6.16088	3.89321	3.89528	3.77298	4.81913	5.57572	5.44795	4.56259
RMDN2-AS1	3.31683	4.32764	2.14898	3.89586	4.45623	3.44776	4.19562	4.40655	4.67674	5.88915	3.59454	3.80305	4.70817	6.39714	5.19369	4.02248	3.53209	4.4929	4.92734	4.45197	3.74835	5.78527	3.15201	4.30636	1.43309	4.41425	3.1235	4.48334	4.18267	3.80264	2.87342	3.53221	3.95895	3.7196	4.18919	4.37638	2.90494	2.74319	3.8553	4.71496	3.36609	4.37661	1.08586	4.38071	4.13555	4.03064	3.88182	2.94545	1.75523
STPG2-AS1	3.31683	2.25725	2.14898	1.57393	2.87126	2.96233	2.61066	1.5992	1.21731	3.22619	3.59454	3.80305	4.70817	4.07521	1.49325	3.3704	2.88002	0.58601	-0.117052	3.96654	2.16339	3.12231	3.15201	2.92785	1.43309	4.41425	1.53854	0.7829	-0.209647	3.80264	2.87342	2.30981	3.33092	2.8716	2.74862	3.23888	0.0975884	3.8807	3.22727	3.13	1.78113	1.20669	3.40778	3.89528	2.55059	2.89313	2.11629	3.68241	4.56259
AKAP9	5.26436	5.14477	4.4709	4.74386	5.93016	5.03272	5.88368	5.68666	6.17151	4.44858	4.81693	4.65104	4.70817	4.81218	5.19369	4.02248	5.28212	4.67347	4.63784	1.64461	5.33332	4.70727	5.47394	4.99824	4.89252	5.26224	4.99797	5.91218	5.89888	4.5396	5.73849	5.36871	5.4862	4.7976	5.15071	5.16488	4.95557	5.91312	5.49576	5.00447	5.24056	5.45461	5.60942	4.74328	4.42506	4.65867	4.83875	5.88405	5.66213
FAM13A	9.97504	9.81643	9.09149	9.21056	10.172	10.0771	9.27836	8.71814	9.15395	9.96765	9.74428	9.86913	9.23174	9.43276	9.15858	10.0489	9.67443	9.55468	9.43945	9.92538	9.88449	9.92536	9.28814	9.56302	9.68575	9.31149	9.37774	9.74	9.70474	9.87826	9.71532	9.70499	9.54921	10.2793	10.1689	9.38047	9.4082	10.0341	9.81905	9.26613	8.87916	8.91405	9.71885	9.81653	9.78261	9.67187	9.74127	9.85634	9.8267
LOC101448202	5.36746	6.64956	9.61658	9.48682	5.19319	5.5946	9.84907	9.51209	9.80603	6.28508	5.469	6.52551	9.54387	9.76637	9.62767	6.82983	7.27233	9.04953	9.14269	7.13646	6.07028	6.58174	9.2181	9.44827	6.64254	6.48464	6.82394	9.57406	9.79457	6.12456	6.96088	11.0502	11.0718	5.83507	6.86012	9.84473	9.95401	5.97586	6.75652	11.1579	11.4971	11.3602	6.51212	4.74328	5.82361	9.04288	9.08668	6.9752	6.39909
SUGP2	6.73829	7.07487	7.00696	6.78339	6.2405	6.36833	6.75362	6.35409	6.7719	6.39611	6.2575	6.00468	6.7477	6.39714	7.47053	6.3444	6.30148	5.94356	6.65113	6.3995	6.41132	6.1812	6.61144	6.79574	6.98768	6.48464	6.66782	6.39761	7.45569	6.24742	6.29488	7.09989	7.09065	6.81646	6.48042	6.47154	7.01645	5.70667	6.39719	6.90259	6.73532	6.63295	6.13025	6.21721	6.58033	5.99747	6.87118	6.85234	5.8427
ADGRG2	6.91887	7.26624	7.93033	7.64002	7.55309	7.21026	7.92052	8.10699	7.93156	7.61851	7.56416	7.31401	8.13816	8.04484	8.09316	7.66108	7.82085	8.42521	8.21834	7.62189	7.11759	7.46808	9.05086	8.44512	7.41037	7.04652	7.37143	8.11382	7.86182	7.55157	7.6283	8.64966	8.52612	7.58309	7.35911	8.539	8.45953	7.40995	7.60704	7.95443	8.15616	8.05218	6.91875	6.78281	7.03171	8.22226	8.37556	7.70034	7.36994
CDH17	3.96891	2.74267	3.73394	3.15889	3.60823	2.96233	4.72614	4.40655	4.38724	3.22619	2.00957	1.48112	5.23869	4.07521	5.88556	2.88497	3.53209	5.10957	4.74093	1.64461	3.74835	3.12231	5.47394	4.99824	3.01805	4.41425	3.86047	4.48334	4.03828	2.95464	2.38799	5.36871	5.42607	0.54967	2.74862	4.82384	4.62115	2.74319	3.46828	3.13	1.78113	5.96157	3.40778	3.15832	2.55059	4.96352	5.15191	2.94545	3.3402
MBNL2	3.96891	2.74267	2.14898	1.57393	1.2863	2.22537	3.34763	3.18416	4.02467	3.22619	2.00957	1.48112	1.53825	4.07521	3.81517	2.88497	3.53209	2.90794	2.20488	1.64461	2.16339	3.85927	1.56704	4.06535	3.01805	2.09232	3.1235	3.59025	1.37532	0.63271	1.65102	3.04678	2.19341	2.13463	-0.0587384	3.23888	3.26751	2.00623	2.57519	1.54503	1.78113	1.20669	1.08586	1.57335	0.965624	2.89313	1.37932	2.94545	3.3402
ABI2	7.84039	7.6148	7.19337	6.93148	8.27498	8.47961	7.56486	7.52994	7.81722	7.74975	8.31335	7.98891	7.15296	7.61953	7.76003	8.28414	8.0093	7.93474	7.77169	8.21447	8.60634	7.91239	8.07484	7.82509	8.033	7.13671	7.56091	7.77158	7.91447	8.03359	8.0376	8.27175	8.0263	8.28438	8.07569	8.55357	8.3968	8.12863	8.02993	7.52231	7.27298	7.54654	7.31467	8.08115	7.70709	8.42295	8.1563	7.66427	7.48316
CEBPZ	9.02911	8.71995	7.8214	8.01688	8.20516	8.34777	7.92052	7.57648	7.9855	7.74975	8.27636	7.95685	7.98119	8.27161	8.20749	8.46391	8.23757	8.64671	8.35462	8.88302	8.8216	8.47986	8.22526	8.25697	8.3756	8.3961	7.98148	8.504	8.51487	8.3809	8.32816	8.40433	8.39112	8.73455	8.52246	8.30065	8.32159	8.72047	8.20663	7.81182	7.66377	7.68242	8.46956	8.62864	8.3665	8.50784	8.44182	8.47943	8.26303
PLXNC1	8.10193	8.30601	8.59192	8.20329	8.27498	8.24774	8.61815	8.2857	8.45572	8.38269	7.98685	8.05097	8.85113	8.79403	8.67316	8.38959	8.34412	9.01646	8.86309	8.30282	8.39221	8.27881	8.53283	8.84909	8.11959	8.43217	8.38403	9.14484	8.95777	8.4969	8.38347	9.24449	9.14061	8.53266	8.41294	9.05137	9.11161	8.32213	7.97241	8.36521	7.88965	8.1492	7.85404	7.80217	7.81111	9.01829	8.7162	7.73553	7.73251
TRIM28	2.09444	3.10524	4.95633	3.15889	2.87126	2.22537	3.83305	3.92113	2.80227	3.96315	2.00957	4.94055	4.70817	2.49025	1.49325	3.73297	2.88002	2.90794	3.05287	3.96654	4.48532	3.12231	1.56704	2.92785	3.75502	4.41425	3.86047	2.36786	3.24978	0.63271	1.65102	2.30981	3.33092	3.35702	2.74862	4.37638	3.79803	3.59119	3.46828	1.54503	1.78113	1.20669	3.40778	1.57335	2.55059	2.89313	3.25379	4.16784	4.07716
AASS	0.509474	2.74267	2.14898	3.15889	1.2863	3.44776	1.0257	3.92113	4.02467	1.64123	2.00957	1.48112	4.3456	4.81218	3.81517	2.14801	3.24259	0.58601	3.05287	1.64461	2.16339	1.53735	1.56704	2.19088	1.43309	2.09232	1.53854	3.59025	4.03828	0.63271	1.65102	3.04678	2.67884	3.35702	3.6417	0.916948	1.68255	0.421267	-0.232163	3.86696	1.78113	1.20669	2.67082	3.15832	2.55059	2.89313	2.60172	2.94545	1.75523
LOC101593348	3.6794	4.45888	3.73394	4.38129	4.09366	4.09984	3.34763	4.76912	3.53924	3.22619	4.3315	4.28847	4.3456	5.29761	5.74117	3.3704	4.16012	4.28645	4.13088	4.45197	4.48532	4.70727	1.56704	4.51281	5.52055	3.67728	3.86047	3.59025	4.31391	3.80264	4.70992	3.53221	4.72947	2.8716	3.11119	3.7243	4.95557	4.12171	2.08977	3.86696	4.58848	4.90713	3.89321	4.38071	4.13555	4.47809	3.88182	5.06093	4.07716
FARP1	8.43429	8.33192	7.98187	7.68246	8.58092	8.61195	7.89606	7.52994	7.93156	8.86039	8.69607	8.19536	8.04604	7.9821	8.31343	8.59095	8.60794	7.64129	7.6445	8.12034	8.35322	8.47986	6.85245	7.80559	8.30345	8.02306	8.4089	7.92245	8.08037	8.4969	8.47969	7.94402	8.0263	8.6841	8.75825	8.15535	8.31191	8.38127	8.39355	8.11489	7.61402	7.94815	8.63275	8.56204	8.38348	8.48409	8.47032	8.74419	8.6741
LPAR6	8.32326	8.28847	8.3388	8.36835	8.5247	8.51692	8.80048	8.71814	9.11818	8.32773	8.41896	8.4469	8.71816	8.75704	8.50447	8.46391	8.40805	9.04953	8.92461	8.6333	8.60634	8.54857	9.24652	9.10975	8.25327	8.35911	8.43336	8.97766	8.90149	8.6157	8.56192	8.89978	8.81106	8.95481	8.83305	9.54994	9.3046	8.72961	8.53933	8.36521	8.6013	8.75358	8.41677	8.39353	8.55808	9.24716	9.12304	8.56016	8.41345
LPCAT3	8.87142	8.67341	8.17134	8.36835	8.44617	8.54127	8.57259	7.86598	8.37718	8.21108	8.1181	8.68079	8.16761	8.10496	8.43576	8.40225	8.41696	8.48688	8.38677	8.6333	8.31314	8.77575	8.33523	8.24254	9.05514	8.72168	8.88727	8.75444	8.74745	8.736	8.74202	8.39019	8.40676	8.50967	8.5959	8.41679	8.65601	8.64527	8.49916	7.95443	8.19052	8.51957	8.32426	8.73323	8.72718	8.35911	8.40539	8.77834	9.04986
CHST4	0.509474	2.74267	3.73394	4.38129	2.87126	4.09984	2.61066	3.18416	2.80227	4.44858	3.59454	1.48112	1.53825	2.49025	1.49325	3.3704	2.39459	3.75593	3.34238	1.64461	2.16339	3.12231	4.3744	3.41327	1.43309	3.67728	3.86047	2.36786	1.37532	2.21767	3.23599	2.30981	-0.128515	2.8716	2.74862	3.23888	2.41952	0.421267	3.8553	3.13	1.78113	3.52861	4.25578	3.15832	3.28755	4.03064	4.18668	4.53041	3.3402
SLC25A13	2.09444	2.25725	3.73394	4.38129	1.2863	3.44776	2.61066	1.5992	2.80227	3.96315	4.3315	3.06608	3.12321	4.07521	3.07821	3.73297	2.39459	2.90794	3.58339	3.22957	2.16339	3.12231	5.02648	2.92785	3.75502	2.09232	1.53854	2.36786	3.24978	2.21767	2.38799	2.30981	3.33092	2.8716	2.26319	0.916948	2.90494	2.74319	4.01576	3.86696	3.36609	4.37661	2.67082	3.89528	4.66606	0.571204	3.88182	2.94545	3.3402
SLC25A15	7.66935	7.22994	7.00696	6.93148	7.35239	7.32691	6.38325	6.55339	6.57486	6.85068	7.05397	6.90738	6.82365	5.94968	6.53764	7.33123	7.33005	6.60838	6.32589	6.93001	6.55571	6.58174	5.65451	5.96347	6.71849	6.34025	6.1824	5.82729	5.98018	6.97256	7.22593	5.85414	6.17527	7.29114	6.78675	6.64487	6.47263	7.43249	7.00624	6.75449	6.42498	6.16088	6.81378	6.52755	7.11537	6.63729	6.63985	6.71804	6.51012
GPR1-AS	0.509474	1.52028	4.4709	4.38129	2.87126	2.96233	4.19562	1.5992	3.53924	3.96315	3.59454	1.48112	3.12321	4.07521	3.81517	0.563045	2.88002	3.39336	2.6903	1.64461	2.16339	3.12231	3.88897	4.85385	3.75502	3.67728	1.53854	3.95282	2.11228	2.95464	2.87342	4.18428	3.95895	0.54967	2.74862	3.23888	4.00448	2.74319	2.08977	4.35239	4.10305	2.79165	3.89321	1.57335	0.965624	3.37856	2.96429	1.36049	1.75523
ZNF350-AS1	5.15333	4.7933	5.3189	5.03336	5.19319	4.72787	5.11316	5.29964	5.1242	5.88915	4.81693	4.94055	6.29314	4.07521	3.81517	4.46994	5.35806	3.75593	4.74093	5.5515	6.07028	4.70727	4.73697	5.12948	4.24044	3.67728	5.23898	5.42676	5.21662	4.88064	5.11045	5.11717	4.72947	5.07323	4.69615	5.5608	4.95557	4.12171	4.97729	3.13	1.78113	4.66612	5.47817	5.27379	4.13555	5.5254	4.54925	5.44795	4.07716
ZNF197	4.7574	4.18325	4.4709	3.15889	3.60823	5.16397	3.83305	4.76912	4.67674	5.10066	5.91646	4.94055	3.86018	4.07521	3.81517	4.95536	4.59622	4.04544	4.40651	5.10404	4.97075	3.12231	5.26748	4.06535	4.24044	3.67728	3.1235	3.59025	3.87782	4.5396	5.35146	4.63174	4.2638	4.45656	4.69615	4.61739	4.00448	3.59119	4.62582	3.13	5.24056	3.52861	4.99275	4.38071	4.42506	4.96352	4.83875	4.81992	4.56259
SERF2	3.6794	4.45888	4.4709	3.89586	4.09366	3.81033	4.19562	3.92113	4.38724	3.22619	4.81693	4.65104	1.53825	4.07521	3.81517	3.73297	2.88002	4.4929	4.5268	4.81454	2.16339	3.85927	4.3744	4.30636	3.75502	2.09232	3.86047	3.59025	4.54524	3.44007	2.87342	0.724852	3.77838	4.0091	3.40069	3.23888	4.74144	4.50873	3.22727	4.71496	3.36609	4.66612	1.08586	1.57335	4.42506	4.27164	4.74856	3.68241	5.21467
CDK2	2.09444	2.25725	2.14898	1.57393	1.2863	0.640407	1.0257	3.18416	1.21731	3.22619	2.00957	3.06608	1.53825	4.81218	3.07821	2.14801	2.88002	2.90794	2.6903	1.64461	3.74835	1.53735	3.15201	2.19088	3.75502	2.09232	1.53854	0.7829	1.37532	0.63271	2.38799	2.30981	2.67884	3.35702	3.11119	2.50191	2.41952	2.74319	2.93776	1.54503	3.36609	1.20669	1.08586	3.89528	0.965624	2.15617	2.60172	1.36049	1.75523
DHRS9	4.20991	4.69021	4.4709	4.38129	5.19319	4.34085	3.34763	3.18416	3.53924	3.96315	4.3315	5.18156	3.12321	2.49025	1.49325	4.95536	5.02686	0.58601	3.34238	3.96654	3.74835	4.3447	1.56704	2.92785	4.24044	4.41425	1.53854	3.59025	-0.209647	5.84216	5.73849	0.724852	2.67884	4.45656	4.33358	3.23888	1.68255	5.55055	5.12539	3.86696	1.78113	1.20669	4.54529	5.03279	5.21355	3.74113	2.96429	4.81992	4.07716
SORBS3	4.59694	5.14477	5.3189	6.09749	4.74573	5.28426	4.72614	4.40655	4.38724	4.44858	4.3315	4.94055	3.12321	4.81218	5.19369	5.08661	3.97955	4.4929	4.27527	3.22957	3.74835	1.53735	4.3744	2.92785	4.60301	4.89967	4.70847	3.95282	4.43421	4.88064	4.70992	4.18428	4.39505	4.63713	3.40069	3.7243	4.00448	4.32816	4.62582	4.35239	4.58848	4.37661	4.78629	1.57335	3.28755	3.74113	3.88182	5.06093	3.3402
STAG3L5P-PVRIG2P-PILRB	0.509474	3.10524	2.14898	1.57393	2.87126	2.96233	3.34763	3.18416	3.53924	1.64123	5.469	3.80305	3.86018	2.49025	3.81517	2.88497	1.65762	0.58601	1.46791	1.64461	4.48532	1.53735	3.15201	0.605919	4.60301	4.41425	3.86047	5.03083	3.69724	4.72017	3.7665	4.63174	4.39505	0.54967	-0.0587384	0.916948	1.68255	4.50873	4.01576	4.71496	4.10305	3.52861	3.40778	5.03279	4.13555	3.74113	4.43822	1.36049	1.75523
CAPN10-DT	4.41636	4.18325	2.14898	3.15889	4.98674	4.72787	2.61066	1.5992	3.53924	3.22619	2.00957	4.28847	3.86018	2.49025	3.07821	0.563045	3.24259	3.39336	3.05287	5.34505	3.74835	4.70727	1.56704	2.19088	4.24044	3.67728	4.99797	0.7829	2.96028	4.09214	5.02026	2.30981	3.57193	3.7196	4.89546	3.23888	3.55702	5.06512	4.62582	3.13	1.78113	1.20669	3.40778	3.89528	4.66606	2.89313	3.4948	4.16784	4.07716
TENM1	5.79488	5.42717	7.27826	6.43191	5.53423	5.76969	6.15498	5.84713	6.70916	5.72869	6.40189	6.00468	6.66753	5.94968	6.1371	5.60744	4.82755	6.36737	5.86023	3.22957	4.97075	4.70727	5.02648	5.36081	5.68101	5.79276	5.626	7.4694	7.36778	6.05898	5.84742	6.55774	6.74185	5.90722	4.98566	6.74984	6.6975	4.81358	4.81223	5.45193	5.68802	5.599	5.33378	4.74328	4.66606	5.99747	5.94411	5.60841	5.66213
CCAT2	2.09444	-0.0646812	2.14898	1.57393	3.60823	0.640407	1.0257	3.18416	3.53924	1.64123	2.00957	1.48112	1.53825	4.07521	1.49325	2.14801	3.53209	3.75593	3.58339	1.64461	2.16339	1.53735	1.56704	2.92785	1.43309	2.09232	3.86047	3.95282	2.96028	2.21767	3.23599	0.724852	2.67884	3.35702	3.11119	0.916948	0.0975884	0.421267	-0.232163	1.54503	1.78113	1.20669	3.40778	3.89528	2.55059	2.15617	3.25379	2.94545	1.75523
LINC02583	2.09444	3.39475	2.14898	1.57393	2.87126	2.22537	2.61066	1.5992	2.80227	1.64123	2.00957	1.48112	3.12321	4.07521	1.49325	2.14801	3.24259	2.17097	2.20488	3.22957	2.16339	1.53735	3.15201	0.605919	1.43309	2.09232	1.53854	0.7829	2.11228	2.21767	2.87342	2.30981	3.04141	2.13463	3.40069	3.23888	1.68255	2.00623	2.57519	1.54503	1.78113	1.20669	1.08586	1.57335	0.965624	0.571204	1.37932	4.16784	3.3402
RBM5	2.09444	1.52028	2.14898	3.15889	2.87126	0.640407	3.34763	3.18416	1.21731	4.44858	3.59454	3.06608	1.53825	2.49025	1.49325	2.88497	0.0726617	0.58601	1.46791	3.22957	2.16339	3.12231	3.88897	3.77584	1.43309	2.09232	1.53854	2.36786	2.11228	2.21767	0.0660607	3.53221	2.67884	0.54967	1.52622	2.50191	3.55702	2.74319	-0.232163	3.13	3.36609	2.79165	2.67082	1.57335	0.965624	3.37856	2.11629	1.36049	3.3402
LHFPL2	8.02517	7.51275	8.07971	7.64002	7.47612	7.4859	7.29248	7.09105	7.84667	7.47412	8.03194	7.98891	6.96451	7.44445	7.51561	7.91177	7.67999	7.70495	7.44519	7.25932	7.02137	7.60344	8.00999	7.32016	7.26598	7.64691	7.42118	7.79413	7.51145	7.83238	7.6283	7.90476	7.59258	7.95055	7.8779	7.68513	7.64448	8.05789	7.78465	7.21746	7.45355	7.35643	7.49525	7.12794	7.40857	7.91993	7.48785	7.19338	7.11279
PRNCR1	0.509474	2.74267	2.14898	1.57393	2.87126	0.640407	1.0257	3.18416	3.53924	1.64123	2.00957	1.48112	1.53825	2.49025	3.07821	2.14801	0.0726617	0.58601	2.20488	1.64461	2.16339	3.12231	3.15201	0.605919	1.43309	2.09232	1.53854	0.7829	1.37532	2.95464	1.65102	0.724852	2.19341	2.13463	2.26319	0.916948	1.68255	3.22862	3.22727	3.13	1.78113	2.79165	2.67082	1.57335	2.55059	0.571204	2.60172	1.36049	1.75523
TNK2	2.09444	2.74267	2.14898	3.89586	1.2863	2.22537	1.0257	1.5992	3.53924	1.64123	3.59454	3.80305	3.86018	2.49025	4.3006	0.563045	2.39459	0.58601	1.46791	3.22957	2.16339	1.53735	1.56704	2.19088	3.75502	2.09232	3.1235	0.7829	3.24978	2.95464	2.38799	3.04678	3.57193	3.35702	2.74862	3.23888	3.26751	0.421267	2.57519	3.13	1.78113	2.79165	3.89321	3.15832	0.965624	2.89313	3.25379	1.36049	3.3402
CDK4	8.20296	8.04906	8.29872	8.17384	7.26358	7.73844	8.01438	7.21391	7.81722	7.47412	7.98685	7.63086	8.10811	7.44445	7.93619	7.74295	7.31107	8.1329	8.03777	7.79436	7.99628	7.60344	7.44969	7.32016	8.11959	7.97496	8.0777	8.04029	8.10777	7.50308	7.51727	7.78013	8.07606	8.03349	7.74216	8.01498	7.79108	8.18282	7.70448	7.69478	7.39584	7.54654	7.74407	7.24578	8.10518	7.64802	7.87651	7.38285	7.53659
TXNDC9	4.90179	4.88952	4.95633	3.15889	5.19319	4.72787	4.93259	5.50609	4.67674	5.34167	4.3315	5.18156	4.70817	5.29761	4.3006	4.81097	4.46498	5.44399	5.30921	3.22957	6.25086	4.70727	6.2109	4.06535	5.33998	4.41425	3.86047	5.64088	4.99981	4.88064	5.02026	5.36871	4.82568	5.30456	4.69615	5.67184	4.74144	5.06512	4.2914	5.00447	5.24056	4.01404	4.25578	4.74328	5.35794	4.65867	4.54925	4.81992	3.3402
RALY-AS1	2.09444	3.84221	4.95633	3.89586	3.60823	3.44776	3.34763	3.18416	3.53924	3.22619	2.00957	4.28847	4.3456	4.81218	3.81517	4.26348	3.7731	2.17097	3.78984	1.64461	3.74835	4.3447	4.73697	4.69338	4.24044	2.09232	3.86047	3.59025	2.96028	4.09214	4.45838	4.18428	3.57193	4.45656	3.40069	2.50191	2.90494	4.12171	3.22727	1.54503	4.58848	4.37661	3.40778	3.89528	0.965624	3.37856	4.31792	3.68241	3.3402
LOC101926889	3.31683	3.10524	2.14898	3.15889	3.60823	4.34085	5.41802	3.92113	4.02467	4.44858	2.00957	4.94055	4.3456	2.49025	3.81517	4.46994	3.53209	4.28645	4.40651	1.64461	4.48532	3.85927	3.15201	2.19088	3.01805	3.67728	4.99797	4.24233	4.03828	4.5396	4.31399	4.42529	3.77838	4.0091	4.33358	4.61739	4.74144	4.12171	3.46828	3.86696	4.10305	4.01404	3.40778	3.15832	4.42506	4.47809	4.31792	1.36049	4.07716
DAB1-AS1	0.509474	2.25725	2.14898	1.57393	2.87126	0.640407	2.61066	1.5992	1.21731	3.22619	3.59454	3.80305	1.53825	2.49025	1.49325	2.14801	2.88002	3.39336	-0.117052	3.22957	2.16339	1.53735	1.56704	2.19088	3.75502	2.09232	3.1235	2.36786	1.37532	2.21767	0.0660607	2.30981	1.45645	2.13463	-0.0587384	2.50191	1.68255	0.421267	2.08977	1.54503	1.78113	1.20669	1.08586	1.57335	0.965624	2.89313	3.25379	1.36049	1.75523
LSAMP-AS1	5.15333	4.88952	5.3189	4.74386	5.19319	4.88833	6.3111	5.05863	5.30477	4.81115	4.81693	5.38801	6.18211	7.24514	6.8508	4.65051	4.93064	7.45637	7.24927	4.45197	4.48532	4.70727	6.61144	6.09777	4.60301	3.67728	3.86047	6.51082	5.72109	4.88064	5.19534	6.83338	6.4714	5.59406	5.22666	6.4088	5.93048	5.37546	4.89712	5.93735	5.68802	6.41614	4.78629	5.66082	3.77298	6.24363	6.39427	4.81992	3.3402
LOC101926913	2.09444	-0.0646812	4.4709	4.74386	3.60823	2.22537	1.0257	3.92113	1.21731	3.22619	2.00957	1.48112	1.53825	2.49025	3.07821	3.3704	3.53209	0.58601	2.20488	3.22957	4.48532	1.53735	1.56704	0.605919	1.43309	3.67728	3.1235	0.7829	-0.209647	2.95464	1.65102	2.30981	1.45645	2.13463	2.26319	0.916948	1.68255	2.74319	1.3528	1.54503	1.78113	1.20669	1.08586	1.57335	3.77298	2.89313	1.37932	2.94545	3.3402
LINC01375	4.7574	5.55003	6.79283	5.96625	5.19319	4.88833	5.97989	5.99152	6.57486	4.81115	5.71001	5.18156	6.39623	6.57771	5.58071	4.95536	5.28212	6.60838	6.11177	4.81454	4.97075	4.70727	6.2109	5.12948	5.33998	6.61588	6.39652	7.04969	6.97026	5.02503	5.62065	5.47974	5.89385	4.94199	5.49585	6.1264	6.36437	4.94483	4.62582	5.6325	5.48156	4.37661	4.78629	1.57335	4.66606	7.22942	6.93391	4.81992	3.3402
PRMT5-DT	2.09444	4.02278	2.14898	1.57393	2.87126	3.81033	3.83305	3.92113	3.53924	1.64123	3.59454	4.28847	3.86018	4.07521	3.07821	3.3704	3.7731	3.75593	2.20488	4.81454	3.74835	3.85927	3.15201	3.77584	4.60301	4.89967	3.1235	3.95282	4.31391	3.80264	3.7665	2.30981	3.57193	2.8716	3.11119	4.08687	1.68255	4.50873	3.8553	1.54503	4.10305	4.66612	3.40778	5.27379	4.13555	3.74113	3.70125	4.53041	4.56259
LOC101926943	10.3814	10.4201	9.88368	9.87314	10.387	10.346	10.2229	10.1954	10.2145	10.1609	10.1845	10.4207	10.05	10.2113	10.2974	10.2994	10.3661	10.3258	10.1415	10.1799	10.2455	10.1991	10.1482	10.0301	10.102	9.88022	9.99387	10.4712	10.3497	10.0272	10.1415	10.5274	10.4963	10.4581	10.4968	10.3285	10.3131	10.5723	10.3386	10.3033	9.9857	10.158	10.2633	10.093	10.2394	10.3177	10.3248	10.1581	10.036
ADGRF5-AS1	4.41636	4.18325	5.60841	5.48082	5.37376	5.16397	5.97989	5.50609	6.2617	4.44858	4.81693	3.80305	5.44514	5.29761	5.40014	5.2069	4.16012	6.31393	6.07277	5.10404	3.74835	4.70727	6.52124	5.36081	4.89252	3.67728	4.70847	5.99235	5.40506	5.02503	5.42361	6.39728	6.06131	4.63713	3.84815	6.1264	5.77001	4.32816	3.22727	5.93735	4.95105	5.96157	4.78629	4.74328	4.42506	5.99747	6.36422	4.81992	4.07716
DLGAP4-AS1	5.79488	5.48991	4.95633	5.03336	5.67862	5.39529	6.23515	5.99152	6.2617	6.16479	5.1795	5.72904	6.49245	6.39714	6.24813	6.17775	6.13875	6.20072	5.99147	5.89254	5.62282	6.1812	6.52124	6.09777	5.68101	5.55175	5.44543	5.7371	5.51827	5.3876	5.79398	5.76925	6.21134	5.67895	5.61369	5.77493	6.72695	5.37546	5.7902	5.24547	6.02905	6.93461	5.72971	5.48024	5.60948	5.85661	6.1694	5.60841	6.14755
LOC101927018	5.79488	5.36158	6.23644	5.66139	6.33069	5.6848	5.54926	6.35409	6.07529	6.59542	5.1795	6.12497	4.70817	6.19069	6.01681	5.98931	6.33945	6.20072	5.99147	5.34505	5.86383	5.92966	5.95936	6.09777	5.95665	4.89967	5.93086	5.99235	5.9401	6.05898	5.73849	6.15112	6.44134	5.59406	5.872	6.53166	6.28741	5.70667	5.69857	5.93735	5.86859	5.85054	5.60942	5.27379	6.17508	5.99747	6.2373	6.31468	5.66213
ZFAND2A-DT	4.20991	4.32764	4.95633	4.38129	4.45623	4.5473	3.34763	4.76912	5.60963	4.44858	5.469	4.28847	5.23869	2.49025	4.95268	3.3704	3.53209	4.4929	4.5268	3.22957	3.74835	4.3447	1.56704	3.77584	5.33998	4.89967	5.23898	3.10483	4.54524	5.76199	6.08843	5.36871	5.42607	4.25011	4.33358	4.37638	4.74144	5.55055	4.01576	3.86696	4.58848	4.90713	4.99275	5.66082	5.60948	4.47809	4.92364	2.94545	4.56259
CHROMR	8.41034	8.27071	8.41576	8.58516	7.21704	7.21026	7.92052	7.27162	7.66025	7.42259	7.79093	7.82097	7.64677	7.9821	7.55934	7.24955	7.29183	8.05362	7.80776	7.37253	7.83582	7.41999	8.64386	8.24254	7.26598	7.37772	7.84232	8.37536	8.26203	8.06734	7.96693	8.86951	8.51173	7.62649	7.62074	7.97223	8.1144	8.15598	7.65658	6.90259	6.99058	7.43551	7.31467	7.456	7.56554	7.98906	7.64611	7.29122	6.61322
ROR1-AS1	6.57556	6.7035	7.70356	7.40682	6.41558	6.4733	6.90834	7.57648	7.23968	6.49921	6.2575	6.69057	7.91329	7.8478	8.09316	6.54032	6.30148	7.50487	7.14034	6.3995	6.25086	6.66663	7.71679	7.70395	6.71849	6.34025	6.74799	7.60308	7.56514	7.10844	6.96088	8.58904	8.39896	6.92471	6.88378	7.65842	7.99846	6.86421	6.84465	7.37792	7.45355	7.51047	6.64044	5.82128	6.63805	8.1181	7.67088	6.21847	6.51012
LOC101927040	2.09444	1.52028	2.14898	1.57393	2.87126	2.96233	1.0257	3.18416	1.21731	1.64123	3.59454	4.28847	1.53825	2.49025	3.07821	2.88497	2.39459	2.17097	3.34238	1.64461	2.16339	1.53735	4.3744	2.92785	3.01805	3.67728	1.53854	2.36786	3.87782	2.21767	2.38799	3.53221	2.67884	2.8716	3.11119	3.7243	1.68255	2.74319	3.46828	1.54503	1.78113	1.20669	2.67082	1.57335	0.965624	3.74113	2.60172	2.94545	3.3402
EPCAM-DT	3.6794	3.10524	3.73394	3.15889	3.60823	2.96233	2.61066	1.5992	2.80227	3.96315	3.59454	4.28847	1.53825	4.07521	1.49325	3.73297	3.24259	2.17097	2.20488	4.45197	2.16339	4.99678	1.56704	2.19088	4.24044	3.67728	3.86047	0.7829	2.11228	2.21767	2.38799	0.724852	1.45645	3.35702	3.40069	3.7243	2.90494	3.22862	2.57519	3.13	4.10305	3.52861	1.08586	4.74328	4.13555	4.47809	2.96429	2.94545	1.75523
PDXP-DT	8.973	9.12267	8.21506	7.64002	8.02777	8.14025	8.03693	7.62157	7.9855	8.08417	7.94031	8.13933	7.688	7.24514	7.8331	8.69747	8.58441	7.06174	7.95441	7.98446	8.22948	8.61416	7.44969	7.74547	8.35195	7.76474	7.64706	8.11382	8.28621	8.24004	8.04905	7.92452	8.20688	8.48631	8.65207	8.19307	8.35968	8.80928	8.94526	8.4154	8.04791	8.3866	8.72248	8.58458	8.54305	7.80961	8.17374	8.18067	7.86376
LOC101927069	3.31683	4.18325	4.95633	4.74386	5.67862	5.39529	4.72614	3.92113	4.67674	3.96315	5.71001	4.28847	4.3456	4.07521	3.07821	4.95536	4.16012	2.90794	3.58339	4.45197	3.74835	3.85927	3.15201	4.30636	3.01805	2.09232	4.3459	3.95282	2.96028	3.44007	3.97295	0.724852	3.04141	4.94199	5.29881	4.61739	3.79803	2.00623	4.16015	5.24547	4.10305	3.52861	4.99275	4.38071	4.42506	3.74113	3.70125	5.26738	4.56259
FGF10-AS1	3.6794	3.63576	2.14898	1.57393	5.19319	3.44776	2.61066	3.18416	1.21731	4.44858	4.3315	3.80305	3.12321	2.49025	3.07821	3.3704	3.97955	4.83394	4.27527	1.64461	3.74835	1.53735	1.56704	2.19088	1.43309	4.89967	3.86047	3.10483	3.49079	3.44007	2.87342	0.724852	2.19341	2.8716	4.02872	4.37638	2.41952	3.8807	2.57519	1.54503	4.10305	2.79165	3.89321	1.57335	3.28755	3.37856	4.04229	4.53041	3.3402
CLMAT3	10.5769	11.3891	13.7558	13.9135	10.004	11.1111	13.4653	13.2051	13.6847	11.5852	11.1363	11.7929	14.1945	14.1391	14.3576	11.3221	11.948	13.5901	13.8232	11.7307	11.2322	11.8423	13.6674	13.954	12.6565	12.1105	12.7977	13.7311	14.0035	10.2158	11.3003	13.7622	13.9916	10.3096	11.5981	13.4856	13.8381	11.1602	11.8201	13.4538	13.4036	13.6369	10.8357	9.32155	10.9125	13.0003	13.1581	12.4056	11.8307
LOC101927100	6.91887	6.85418	7.35843	7.35529	6.64385	6.79015	7.82011	7.15379	7.72511	6.92663	5.91646	7.03571	7.8781	8.16268	8.0631	6.93808	6.70202	8.02064	7.84295	6.28847	7.02137	6.8949	8.28129	8.04055	6.56237	6.34025	6.58293	8.5838	8.17837	6.78246	6.69542	8.24055	8.35127	7.23617	7.25414	7.90563	8.04596	7.26676	7.09875	7.84882	7.61402	7.8066	6.64044	6.43133	6.9429	7.97208	7.70725	6.56994	5.21467
PLCG1-AS1	9.50665	9.52964	9.11476	8.94025	9.41042	9.38524	9.68033	9.59355	9.56161	9.29228	9.26696	9.07357	9.3648	9.06011	9.26803	9.44874	9.46712	9.29682	9.28169	8.86378	8.98357	9.31213	9.46791	9.44197	9.14045	9.01118	9.2459	9.68075	9.67757	9.0715	8.99975	9.95607	9.92541	9.49511	9.57607	9.82684	9.64255	9.64768	9.53767	9.68969	9.60767	9.81771	9.24067	8.93968	9.37925	9.66132	9.32379	8.63661	8.85327
HEATR5A-DT	6.48675	6.7555	6.3969	6.21779	6.41558	6.7065	6.45196	6.80865	5.1242	5.72869	6.40189	6.43531	6.29314	6.73818	5.58071	6.44569	6.26249	6.60838	6.59719	5.89254	6.25086	6.1812	5.95936	6.75567	6.56237	6.73618	6.49274	6.14045	6.44856	6.60999	6.69542	6.39728	6.34722	6.38256	6.17008	6.98304	6.60538	6.48736	6.56225	6.29992	6.53601	6.87911	6.29531	5.96567	5.72051	6.40409	6.78305	5.88405	6.61322
LOC101927131	0.509474	3.63576	4.4709	4.38129	1.2863	2.96233	1.0257	1.5992	1.21731	3.22619	2.00957	1.48112	4.3456	4.07521	1.49325	2.88497	3.24259	0.58601	3.34238	3.96654	2.16339	3.12231	1.56704	3.41327	1.43309	3.67728	3.1235	2.36786	3.24978	2.95464	2.87342	4.18428	3.04141	0.54967	2.26319	3.7243	3.26751	0.421267	3.22727	3.86696	4.10305	3.52861	3.40778	3.15832	2.55059	4.03064	-0.205639	3.68241	4.56259
NPAS2-AS1	3.31683	2.25725	4.4709	3.15889	4.45623	3.81033	4.48513	3.18416	3.53924	4.81115	2.00957	4.94055	3.12321	4.81218	1.49325	3.3704	3.53209	3.39336	3.05287	3.96654	4.48532	4.3447	3.15201	2.19088	3.01805	4.41425	3.1235	3.10483	4.03828	2.95464	3.7665	4.81232	5.4862	3.7196	4.33358	3.23888	4.34552	3.8807	4.2914	4.35239	4.10305	2.79165	3.40778	1.57335	3.28755	3.74113	4.31792	3.68241	3.3402
L3MBTL4-AS1	6.91887	7.15449	6.05587	5.96625	7.35239	6.90719	6.15498	5.05863	5.9722	7.25594	6.40189	6.90738	5.93057	6.39714	5.40014	7.33123	7.27233	5.54021	5.94904	6.93001	7.11759	6.8949	5.47394	5.81537	6.47748	6.61588	6.0621	5.7371	5.57171	7.59849	6.98492	5.76925	5.65285	7.53835	7.25414	5.16488	5.82551	7.24145	7.23544	5.6325	5.48156	5.73025	7.10822	6.99962	6.52021	6.29912	6.09814	6.64589	6.88452
LOC101927151	5.55387	5.76821	6.23644	4.74386	5.53423	5.92581	5.54926	4.40655	5.1242	6.28508	5.469	6.12497	5.93057	5.66018	6.44744	5.31793	5.11706	5.94356	5.90532	5.5515	4.48532	6.66663	5.26748	5.24978	5.52055	5.55175	5.44543	5.99235	6.39027	4.5396	6.21581	5.47974	5.54391	5.83507	6.00735	5.67184	6.28741	5.27925	5.74512	5.45193	4.58848	4.90713	5.17332	5.96567	5.72051	5.78066	6.36422	6.11537	4.92516
LOC101927159	2.09444	1.52028	2.14898	1.57393	4.09366	4.5473	2.61066	1.5992	3.53924	4.44858	4.3315	1.48112	3.12321	2.49025	4.3006	3.73297	4.71652	2.90794	2.20488	1.64461	2.16339	1.53735	3.15201	2.19088	3.01805	2.09232	4.3459	0.7829	2.59771	3.44007	3.23599	0.724852	2.67884	2.13463	3.11119	0.916948	3.79803	2.74319	2.08977	3.13	1.78113	3.52861	2.67082	3.15832	2.55059	2.15617	2.96429	2.94545	4.07716
LOC101927178	8.0869	8.13008	8.83548	8.85006	7.94451	7.84008	8.50951	8.54171	8.58363	7.66359	8.03194	7.92406	8.35843	8.99805	8.84197	7.83917	7.99747	9.11349	9.08507	8.12034	8.22948	8.27881	9.14447	8.76074	8.48837	8.0696	8.30672	8.85436	8.92221	7.90883	8.06041	8.96803	8.68847	8.14213	7.99111	8.7435	8.82891	7.75218	7.99184	8.2865	8.67594	8.34624	7.5288	7.80217	7.7858	8.5542	8.72214	7.80343	7.68597
LOC101927190	7.56476	7.40292	7.93033	7.72368	7.9728	8.00673	7.56486	7.43209	7.09995	7.74975	7.73749	7.58964	7.688	7.01381	7.8331	7.99767	7.72371	8.00386	7.6445	7.98446	8.31314	7.80413	8.04278	7.23528	7.31573	7.70703	7.51582	7.96281	8.07112	8.1796	8.32816	8.03774	7.88829	7.76884	7.92426	7.88273	7.67502	7.92111	7.37517	7.37792	7.39584	7.08933	7.35264	7.40624	7.50478	7.46602	7.55591	7.73553	7.53659
CHL1-AS1	8.76214	8.43914	7.57524	7.84072	8.63503	8.54127	8.35661	7.86598	8.29413	8.21108	8.38461	8.27553	7.8781	8.10496	7.90264	8.73797	8.44335	8.3608	8.47914	8.80448	8.76331	8.61416	8.33523	8.21325	8.57264	8.53526	8.22504	8.83275	8.54858	8.31219	8.25094	8.2247	7.86584	9.10809	9.0154	8.52428	8.50273	8.54539	8.45083	8.14495	7.84721	7.97487	8.18389	8.25985	8.02091	8.81438	8.51887	8.23085	8.16463
FSIP2-AS2	4.7574	3.84221	2.14898	3.15889	1.2863	4.09984	1.0257	1.5992	1.21731	5.72869	5.71001	6.90738	5.93057	4.81218	4.3006	4.81097	4.59622	2.90794	3.05287	1.64461	3.74835	3.85927	3.88897	4.06535	4.60301	3.67728	4.99797	0.7829	2.59771	4.88064	4.92404	4.97278	5.4862	2.8716	2.26319	3.23888	1.68255	4.12171	2.57519	4.35239	1.78113	3.52861	4.78629	3.15832	4.13555	4.27164	3.25379	1.36049	3.3402
FAM111A-DT	3.31683	2.25725	3.73394	3.15889	1.2863	2.22537	3.34763	3.92113	1.21731	1.64123	2.00957	1.48112	3.12321	4.81218	3.81517	3.3704	3.53209	2.17097	3.58339	1.64461	2.16339	3.12231	3.15201	3.77584	1.43309	2.09232	3.1235	3.10483	2.96028	2.95464	1.65102	2.30981	2.67884	2.13463	3.84815	0.916948	4.00448	2.74319	2.93776	3.86696	3.36609	3.52861	2.67082	1.57335	0.965624	3.37856	2.60172	1.36049	3.3402
ZNF451-AS1	6.12418	5.95769	7.00696	6.93148	6.04119	6.57114	6.3111	6.24305	6.70916	6.39611	6.40189	6.236	6.7477	6.88257	6.35123	6.3444	6.30148	7.02895	7.26665	6.03693	6.80725	6.1812	6.9246	7.11371	6.29107	6.34025	6.39652	6.71364	6.63584	6.1873	5.68077	6.83338	6.90491	6.10426	6.13109	7.10677	6.72695	6.30391	6.03462	6.75449	7.06653	6.98805	5.94384	6.43133	5.21355	6.67973	6.9133	6.11537	6.2788
SEMA6A-AS1	7.66935	7.48221	6.54129	6.93148	7.82546	7.75935	7.00298	7.48184	7.36706	7.47412	7.36713	7.7479	7.09284	5.66018	6.24813	7.80145	7.43898	7.12517	7.39865	6.85406	7.29268	7.0292	6.32193	6.67201	7.84248	7.82024	7.15325	7.41226	7.10324	7.66613	7.61296	6.50621	7.07116	7.70954	7.57789	6.89423	7.25746	7.36378	7.65658	7.15974	6.91041	7.35643	7.2356	7.456	6.89636	7.41669	7.32574	6.71804	6.79963
LOC101927243	3.96891	1.52028	2.14898	3.89586	2.87126	4.09984	2.61066	3.18416	3.53924	1.64123	2.00957	1.48112	1.53825	2.49025	1.49325	2.14801	2.39459	2.90794	3.05287	3.96654	2.16339	4.3447	1.56704	3.77584	1.43309	4.89967	3.1235	3.59025	3.69724	2.95464	2.87342	3.53221	2.67884	0.54967	3.6417	3.23888	3.55702	4.12171	3.46828	1.54503	1.78113	3.52861	2.67082	3.15832	0.965624	2.15617	3.4948	1.36049	1.75523
MRTFA-AS1	7.45199	7.97424	8.86322	8.75384	7.66134	7.73844	8.4094	8.65448	8.45572	7.98108	7.43584	8.08103	8.38374	8.46753	8.45903	7.83917	8.0093	8.54601	8.59375	7.75314	7.29268	8.04514	8.1062	8.18335	8.033	8.20084	7.84232	8.26672	8.25388	8.05056	8.16935	8.66149	8.68206	7.0254	7.72916	8.81781	8.94621	7.82215	7.95271	8.78344	8.96103	8.76893	7.88027	7.7231	8.55808	7.90212	8.1995	7.98984	8.38459
LOC101927272	3.31683	4.18325	4.4709	4.38129	1.2863	4.09984	5.27363	4.76912	5.1242	4.81115	4.3315	3.06608	4.3456	5.29761	4.95268	4.65051	4.46498	5.10957	5.0924	1.64461	4.48532	3.12231	4.73697	3.41327	4.60301	3.67728	1.53854	5.17522	5.51827	4.72017	5.27551	5.58283	5.59941	3.35702	3.6417	5.44051	4.95557	4.50873	4.97729	5.24547	5.68802	5.11358	3.40778	4.38071	4.66606	4.47809	4.74856	1.36049	4.07716
EP300-AS1	0.509474	-0.0646812	4.95633	3.89586	2.87126	2.22537	2.61066	3.18416	1.21731	1.64123	2.00957	1.48112	1.53825	2.49025	3.07821	2.14801	1.65762	2.17097	-0.117052	3.22957	2.16339	1.53735	1.56704	0.605919	1.43309	2.09232	1.53854	2.36786	1.37532	2.21767	1.65102	2.30981	2.67884	2.13463	2.26319	0.916948	1.68255	0.421267	-0.232163	1.54503	1.78113	1.20669	1.08586	3.15832	0.965624	2.15617	-0.205639	1.36049	1.75523
PLS3-AS1	5.63876	5.86606	5.84941	4.74386	4.98674	5.84986	5.66955	5.29964	6.42676	5.88915	4.81693	6.236	6.8958	7.34823	7.22117	6.29097	5.56451	6.36737	6.42211	5.5515	5.62282	5.78527	5.65451	6.5832	5.8254	5.99921	6.49274	6.39761	5.72109	6.24742	6.4411	6.39728	6.92677	5.83507	5.872	5.87114	5.77001	5.17615	5.91758	6.18889	5.24056	5.45461	6.04005	6.09692	6.09491	6.63729	6.33352	5.88405	6.14755
CACNA2D1-AS1	6.6993	6.7555	7.43438	7.45657	6.2405	5.92581	7.00298	7.09105	6.57486	6.16479	6.86755	6.90738	6.96451	7.24514	7.22117	6.49378	6.64252	7.91693	7.38279	6.3995	6.91828	6.39533	7.29497	7.17577	6.92494	7.30177	6.58293	7.77158	7.62956	7.6214	7.26573	7.80167	7.61968	6.92471	6.76144	8.0565	7.44632	6.61109	6.6867	6.67432	7.06653	6.63295	6.64044	6.09692	6.58033	6.91105	6.89239	6.56994	6.39909
LINC02201	0.509474	1.52028	2.14898	3.15889	1.2863	3.81033	1.0257	1.5992	2.80227	3.22619	2.00957	1.48112	3.86018	4.07521	3.07821	2.14801	3.24259	2.17097	2.20488	3.22957	3.74835	1.53735	1.56704	2.19088	3.75502	5.26224	1.53854	2.36786	-0.209647	3.44007	2.87342	0.724852	2.67884	3.35702	1.52622	2.50191	2.41952	2.00623	2.57519	3.13	1.78113	3.52861	2.67082	1.57335	0.965624	2.15617	-0.205639	2.94545	3.3402
LOC101927418	4.90179	4.57917	4.4709	4.74386	4.09366	4.72787	4.48513	4.40655	4.67674	3.96315	4.81693	3.80305	5.44514	5.29761	5.19369	4.46994	5.28212	5.54021	5.16835	3.96654	4.97075	4.70727	4.73697	5.96347	5.52055	4.89967	5.23898	5.03083	5.1479	4.88064	4.31399	4.42529	4.39505	4.45656	5.07054	5.5608	5.14198	4.66919	4.72203	1.54503	4.10305	5.11358	4.54529	3.89528	4.13555	5.09477	5.46679	4.16784	1.75523
TMEM108-AS1	6.48675	6.62182	6.3969	6.70321	6.2405	6.94419	7.21552	7.43209	7.6267	6.28508	6.2575	6.3391	6.66753	6.88257	7.04784	6.49378	6.51561	6.56329	6.32589	5.73207	5.62282	5.62481	6.2109	6.43881	5.13353	6.34025	6.29343	7.38281	7.46983	6.86153	6.33285	6.33956	6.02123	6.57204	5.872	6.79959	6.24734	6.25416	6.45434	6.83044	6.91041	6.98805	6.9685	6.09692	5.82361	6.63729	6.2373	5.26738	4.56259
HECW2-AS1	3.6794	3.84221	3.73394	4.74386	2.87126	4.5473	3.34763	5.29964	5.46524	4.44858	2.00957	3.80305	5.78618	6.19069	5.88556	2.88497	4.16012	5.10957	4.83714	3.96654	2.16339	3.85927	5.26748	5.65031	3.01805	4.41425	4.70847	5.99235	5.51827	4.88064	4.70992	6.50621	6.44134	2.8716	3.40069	5.77493	6.02833	3.22862	4.01576	5.24547	4.58848	4.66612	3.40778	3.89528	2.55059	5.21506	5.15191	3.68241	3.3402
MRPS9-AS1	8.82689	8.9325	7.93033	7.98332	8.36312	8.29146	7.94456	7.66529	7.95878	8.48672	8.03194	8.66103	7.91329	7.6997	8.38806	8.22838	8.33476	8.11739	8.3788	8.65584	8.57278	8.50313	7.71679	7.93684	8.55203	8.69223	8.71845	8.93772	8.63898	8.4969	8.56989	8.03774	8.07606	8.74443	8.77098	7.57516	7.65983	8.44917	8.7365	7.27296	6.73532	7.18397	8.79321	8.90427	8.81737	7.82859	7.84421	8.47943	8.32509
CDK6-AS1	6.34236	6.31036	6.05587	5.03336	5.53423	5.6848	4.93259	5.05863	5.1242	5.88915	4.81693	7.09583	5.93057	6.73818	5.88556	5.84845	5.56451	4.67347	5.61087	6.03693	5.33332	6.58174	6.09061	5.56012	6.29107	5.99921	6.1824	5.64088	6.05714	5.76199	5.9968	5.93431	6.06131	6.2221	6.54117	5.44051	6.47263	6.30391	5.91758	4.71496	4.95105	5.45461	6.29531	5.82128	5.91982	5.5254	5.22063	6.21847	5.45567
LOC101927550	9.16411	9.25047	9.34865	9.28129	8.84854	8.95782	8.66232	8.41938	8.9655	8.56009	8.60949	8.66103	8.69812	8.93319	8.76937	9.05088	9.01811	8.69975	8.91362	8.38608	9.12918	8.81347	8.74695	8.58891	8.83397	8.3961	8.81466	8.5838	9.11002	8.58108	8.90211	9.0868	9.1821	8.99675	9.26093	8.95587	8.96487	9.15936	9.05555	8.85792	8.74691	8.9414	9.1996	8.75326	9.01547	9.08296	8.75146	9.35484	9.12156
LOC101927572	2.8314	2.74267	3.73394	3.89586	4.09366	4.72787	4.72614	4.76912	6.34659	1.64123	4.3315	3.06608	5.23869	6.19069	5.19369	4.46994	3.7731	3.75593	4.74093	4.45197	4.97075	4.99678	5.02648	5.24978	3.75502	4.41425	3.86047	5.17522	4.99981	4.72017	5.35146	5.58283	6.31443	4.25011	3.84815	5.77493	5.87895	3.22862	4.41169	6.0686	6.99058	6.69854	4.25578	3.15832	4.13555	5.32609	5.7251	2.94545	1.75523
LINC01271	4.7574	4.18325	4.4709	3.15889	1.2863	2.96233	5.41802	3.18416	4.38724	4.44858	4.3315	4.28847	4.3456	5.66018	4.3006	2.14801	3.97955	5.71529	5.16835	3.96654	3.74835	3.12231	5.47394	4.06535	3.01805	2.09232	3.86047	4.87036	5.07575	2.95464	1.65102	4.97278	4.72947	2.8716	2.74862	4.61739	5.45514	3.59119	3.46828	3.13	3.36609	4.37661	1.08586	4.38071	4.42506	5.42919	3.25379	3.68241	3.3402
NCK1-DT	4.41636	3.39475	3.73394	3.89586	5.19319	5.76969	5.97989	5.68666	6.07529	4.44858	4.3315	3.80305	5.23869	5.29761	4.3006	4.02248	4.16012	4.4929	5.2405	3.96654	3.74835	4.70727	5.65451	5.24978	3.01805	2.09232	5.23898	3.59025	4.54524	4.5396	4.92404	5.36871	5.75413	4.25011	3.6417	5.44051	5.38299	3.59119	2.93776	5.00447	4.10305	5.85054	4.54529	4.38071	0.965624	5.42919	5.28621	2.94545	1.75523
ZNF529-AS1	6.77626	6.31036	6.54129	6.32882	6.2405	6.06667	6.80706	5.29964	6.34659	6.28508	5.1795	6.83867	6.7477	7.13411	6.35123	6.11763	6.73087	6.77583	6.89418	6.59881	6.25086	6.29223	6.7765	7.04886	7.16101	6.17978	6.58293	6.71364	7.04774	6.82253	6.25589	6.01025	6.61295	6.77849	7.0602	6.34321	7.01645	6.83066	7.09875	6.49923	6.63911	6.33597	6.44341	5.96567	6.74698	5.92876	6.93391	6.40488	6.61322
RNF139-AS1	5.46367	6.62182	4.4709	5.66139	6.95873	6.61769	6.80706	6.80865	6.34659	6.16479	6.09704	6.83867	6.18211	5.94968	6.62253	6.93808	6.4477	6.9954	6.5123	7.00216	7.20779	6.96361	7.39993	7.23528	7.45546	6.9503	6.82394	7.22584	7.02876	6.36063	6.04334	6.79094	6.79035	6.52695	6.28111	7.02547	6.81183	6.76112	6.48208	5.45193	6.53601	6.98805	6.57771	6.43133	5.91982	7.11036	6.56255	6.56994	6.88452
ADNP-AS1	6.34236	6.50517	6.79283	6.32882	6.04119	6.4733	6.45196	6.72848	6.57486	5.72869	5.469	6.43531	6.06181	6.73818	6.62253	6.75287	6.4477	6.73576	6.65113	5.34505	6.55571	6.66663	6.69633	7.3741	5.95665	5.99921	6.39652	6.33749	6.5046	6.74123	6.21581	6.27944	6.5297	6.27759	6.78675	6.58937	6.66744	6.86421	6.56225	6.67432	6.02905	6.63295	5.72971	6.21721	6.63805	6.76103	6.50861	6.85234	7.11279
SMAD1-AS2	8.04086	7.68351	8.07971	7.68246	8.20516	7.77996	8.22537	8.39361	8.31534	7.61851	6.86755	7.31401	7.46899	7.9821	7.42398	7.96392	7.84745	8.74083	8.50866	7.7107	7.83582	7.84113	8.57827	8.24254	7.84248	7.58417	7.72836	8.51761	8.11678	8.03359	7.80077	8.52575	8.36734	7.88059	8.09608	8.63805	8.14744	8.29778	8.25568	8.2865	7.75841	7.58173	7.65571	7.50409	7.2694	8.2923	8.22481	7.38285	7.48316
LINC01535	2.09444	2.25725	2.14898	1.57393	1.2863	0.640407	1.0257	3.18416	2.80227	3.22619	4.3315	4.28847	4.70817	2.49025	3.81517	0.563045	1.65762	2.90794	-0.117052	1.64461	2.16339	1.53735	1.56704	0.605919	5.13353	3.67728	1.53854	3.59025	3.49079	2.95464	0.0660607	3.04678	1.45645	0.54967	-0.0587384	0.916948	1.68255	2.74319	2.08977	3.13	3.36609	3.52861	1.08586	3.89528	2.55059	2.89313	2.60172	1.36049	4.07716
CD81-AS1	7.68938	7.58637	6.3969	6.93148	7.16894	7.46059	7.00298	6.95675	7.23968	7.87004	7.682	7.26248	8.10811	7.24514	7.22117	7.52883	7.60404	7.64129	7.78382	7.62189	7.99628	7.55971	7.0589	7.17577	7.49918	7.04652	7.98148	7.15794	7.86182	7.26207	7.05475	7.75828	7.53682	7.78807	7.68945	7.2568	7.2775	7.88887	7.97241	7.77385	7.80349	8.40636	7.49525	6.78281	7.37502	7.31267	7.29421	7.89965	7.1815
LINC02227	2.09444	2.25725	4.4709	3.15889	3.60823	4.5473	2.61066	3.92113	4.38724	3.22619	2.00957	3.06608	4.70817	4.07521	3.81517	2.88497	3.97955	3.75593	5.2405	4.45197	2.16339	3.85927	4.3744	3.41327	1.43309	2.09232	4.3459	3.59025	3.49079	4.09214	2.87342	4.42529	4.51534	3.35702	3.40069	5.5608	4.62115	3.8807	2.93776	4.35239	3.36609	4.66612	2.67082	3.15832	4.42506	4.03064	4.31792	1.36049	1.75523
BEAN1-AS1	6.12418	5.71668	2.14898	1.57393	1.2863	2.22537	4.19562	4.40655	4.02467	3.22619	4.81693	3.06608	3.12321	4.07521	1.49325	5.2069	5.28212	2.90794	3.97041	4.45197	2.16339	4.3447	1.56704	2.19088	5.13353	3.67728	3.86047	2.36786	3.24978	3.80264	2.87342	4.18428	2.19341	2.13463	1.52622	0.916948	2.90494	5.91312	5.87636	3.13	4.10305	2.79165	5.72971	5.27379	5.72051	3.74113	2.96429	3.68241	3.3402
LOC101927730	6.29083	5.81796	6.23644	6.21779	5.53423	5.99796	6.45196	6.95675	6.57486	5.72869	5.469	5.38801	6.8958	5.29761	5.74117	5.69233	6.13875	6.81483	6.72844	5.10404	5.62282	5.44424	4.73697	5.24978	5.13353	5.99921	6.0621	6.0683	6.53182	5.58691	6.04334	6.45277	6.28088	6.2221	6.09101	6.69831	6.99241	5.46566	5.95766	6.83044	6.02905	6.33597	5.60942	5.27379	6.09491	6.54848	6.30216	5.26738	5.8427
ATP6V1B1-AS1	3.31683	4.45888	4.95633	4.74386	6.64385	6.42177	5.27363	4.40655	5.30477	6.77051	4.81693	5.18156	3.86018	4.07521	3.07821	5.98931	5.02686	2.90794	3.34238	5.10404	4.48532	4.3447	4.3744	4.30636	5.33998	5.99921	4.70847	2.36786	4.18267	5.27657	5.42361	3.53221	3.95895	4.45656	4.98566	4.37638	4.95557	4.81358	4.52272	3.86696	5.48156	4.66612	5.84074	5.48024	5.48919	4.47809	5.00381	5.06093	6.14755
RNFT1-DT	3.96891	5.42717	4.4709	5.03336	5.37376	5.5946	5.88368	3.18416	4.02467	4.81115	4.81693	4.28847	4.99768	4.81218	5.19369	4.95536	5.43021	6.07786	6.29234	7.00216	6.68695	5.62481	6.09061	6.22063	6.18797	4.41425	6.0621	5.91218	6.09413	4.5396	5.02026	3.89478	4.62637	0.54967	3.40069	0.916948	3.26751	5.55055	5.65048	1.54503	4.58848	5.11358	5.33378	5.03279	6.01002	6.54848	6.02318	2.94545	1.75523
LOC101927770	7.58629	7.71011	8.91716	8.7931	7.39482	7.75935	8.03693	8.00859	8.29413	8.08417	7.79093	8.08103	8.01398	8.37289	8.03241	8.17037	7.99747	8.32072	8.20938	7.9114	7.99628	7.8772	8.16696	8.27126	7.94088	7.37772	7.64706	8.07752	8.05245	8.08392	7.97895	8.40433	8.42223	8.24316	8.03402	8.11662	8.15828	8.01372	8.20663	8.66398	8.72364	8.64131	8.11928	8.04909	7.40857	8.19326	8.39055	7.93034	7.82132
LINC01303	6.1819	5.9126	4.95633	5.48082	5.67862	5.76969	4.93259	5.84713	5.9722	6.68562	6.86755	6.3391	5.23869	6.39714	6.24813	5.7725	6.33945	6.20072	5.99147	6.59881	5.33332	5.78527	6.52124	6.43881	5.13353	4.89967	5.23898	7.35276	6.77904	6.12456	5.9487	7.54503	7.53682	5.75912	6.3163	6.04623	6.57332	5.27925	5.5492	5.93735	6.42498	6.33597	6.21514	6.09692	5.48919	6.18591	5.7251	5.44795	5.21467
BZW1-AS1	9.49532	9.44905	8.29872	8.69287	8.18112	8.45419	8.64775	8.54171	8.92467	8.60701	8.60949	8.57915	9.66237	9.6298	9.36976	8.54604	8.381	9.67612	9.30711	8.88302	8.57278	8.54857	9.62774	9.2677	8.74597	8.43217	8.71845	9.94025	9.61849	8.52145	8.23097	9.30605	8.90766	8.71458	8.58151	9.30497	8.94621	9.10426	8.96505	8.17439	7.66377	8.1015	8.52048	8.41884	8.74041	8.85198	8.80838	8.61787	8.52342
CLSTN2-AS1	4.20991	3.39475	2.14898	1.57393	6.2405	5.84986	4.72614	3.92113	4.38724	1.64123	4.3315	4.65104	4.70817	2.49025	1.49325	3.73297	3.97955	4.67347	4.5268	3.22957	4.97075	3.85927	1.56704	2.19088	3.01805	4.41425	1.53854	4.24233	4.03828	4.88064	4.45838	0.724852	4.11941	4.0091	4.89546	3.23888	3.26751	4.32816	3.22727	3.86696	1.78113	1.20669	3.89321	3.89528	3.28755	4.96352	4.74856	2.94545	3.3402
ITGB8-AS1	7.27766	7.30164	6.54129	6.85933	6.95873	7.62909	6.45196	6.72848	6.7719	7.25594	7.43584	7.54721	6.39623	6.39714	5.88556	7.59647	7.45637	6.25844	6.18673	7.31704	6.68695	7.51463	6.85245	6.38728	6.98768	6.84721	6.89609	6.76018	6.75614	6.51535	6.40591	6.21671	7.2024	7.17903	7.34214	5.67184	6.81183	7.60118	7.78465	5.6325	6.30469	6.41614	7.01659	6.52755	7.23241	6.29912	6.80559	7.55031	7.11279
HMMR-AS1	4.90179	5.22072	5.84941	5.66139	4.45623	4.5473	4.48513	5.29964	5.1242	5.54812	4.81693	4.94055	5.23869	5.66018	5.58071	4.26348	4.59622	5.54021	5.66431	5.89254	3.74835	5.23779	5.47394	4.85385	4.60301	3.67728	5.78647	5.42676	5.34494	5.15627	4.82095	6.0824	5.80222	5.19353	5.15071	5.5608	5.45514	5.17615	5.60073	3.13	5.24056	5.11358	5.47817	5.03279	4.66606	4.47809	5.34895	4.81992	4.56259
LOC101927817	6.12418	6.67679	6.67254	6.21779	6.2405	6.52305	6.85859	5.84713	6.94523	6.39611	6.65343	6.3391	6.58264	6.39714	6.62253	7.07084	6.81413	6.6521	6.95976	6.50259	6.25086	6.1812	7.39993	6.98096	6.18797	6.34025	5.44543	5.64088	6.01917	6.82253	6.98492	6.83338	7.16611	6.52695	6.92995	7.60345	7.01645	6.52979	6.56225	6.90259	6.42498	6.76128	6.70056	6.70264	6.63805	6.63729	6.84964	7.03291	6.61322
OVOL1-AS1	5.46367	5.29287	5.3189	5.82186	5.53423	5.49839	4.72614	3.92113	4.38724	3.96315	4.81693	5.87343	4.70817	4.07521	3.07821	5.31793	5.62725	2.17097	3.58339	5.5515	5.33332	5.62481	4.73697	4.69338	3.01805	3.67728	4.70847	3.10483	4.43421	5.49069	5.55791	3.53221	4.72947	5.50387	4.79924	4.37638	4.74144	5.84753	6.03462	4.71496	4.58848	5.73025	5.33378	5.27379	5.82361	4.47809	4.54925	5.44795	4.56259
LOC101927830	4.41636	3.39475	4.95633	7.0002	7.06766	7.4859	6.23515	5.29964	2.80227	5.34167	5.469	5.18156	4.3456	2.49025	5.74117	3.73297	6.22241	4.4929	3.97041	4.81454	7.20779	5.44424	5.81497	4.69338	5.52055	3.67728	4.70847	4.68979	5.76763	5.27657	5.35146	7.41135	3.95895	5.83507	5.07054	4.82384	4.18505	4.50873	4.01576	6.49923	5.48156	2.79165	4.54529	5.96567	6.39189	4.65867	4.74856	5.7528	6.39909
CTB-178M22.2	5.03304	4.02278	3.73394	3.15889	4.09366	4.72787	4.19562	3.92113	3.53924	3.96315	4.3315	5.72904	5.23869	4.07521	4.66317	4.46994	4.16012	4.28645	4.92734	3.22957	4.48532	3.85927	5.02648	3.77584	3.75502	4.89967	4.70847	5.17522	4.43421	4.33315	4.70992	5.36871	5.36334	3.35702	4.46482	4.82384	4.48991	3.22862	4.2914	4.71496	3.36609	4.37661	3.40778	4.38071	0.965624	4.03064	4.74856	3.68241	4.07716
LOC101927870	3.96891	3.63576	2.14898	3.15889	4.45623	2.96233	1.0257	1.5992	2.80227	1.64123	4.3315	1.48112	3.86018	2.49025	1.49325	2.88497	3.97955	3.39336	3.97041	3.96654	4.48532	4.3447	1.56704	2.92785	4.24044	2.09232	4.70847	2.36786	3.69724	2.95464	3.7665	0.724852	1.45645	3.7196	4.33358	4.08687	2.41952	2.74319	4.41169	1.54503	1.78113	3.52861	3.89321	3.89528	3.28755	2.15617	3.25379	2.94545	4.07716
EVA1A-AS	5.93574	5.66324	6.05587	6.32882	7.06766	7.40859	6.38325	6.72848	6.07529	6.85068	6.76446	6.6104	6.18211	6.39714	6.53764	6.39593	6.18119	6.92586	6.82546	3.96654	5.62282	4.70727	6.7765	6.43881	6.18797	6.17978	5.44543	7.04969	6.90929	6.41407	6.40591	7.69064	7.59258	6.85345	6.95249	6.84769	6.20611	6.03598	6.14288	6.18889	6.42498	6.56424	6.51212	6.93091	6.52021	6.67973	6.73688	6.11537	6.61322
LINC02421	5.71893	5.60774	7.00696	6.43191	6.14428	5.76969	6.3111	5.29964	5.46524	4.81115	5.91646	5.56858	6.58264	6.39714	6.01681	5.7725	5.35806	6.36737	6.56945	4.81454	5.62282	5.23779	7.58941	7.14508	3.01805	4.89967	5.44543	6.51082	6.1302	5.91811	6.04334	6.8746	7.01104	4.94199	5.55597	6.20235	6.02833	5.27925	5.25969	5.6325	5.24056	6.56424	5.47817	5.66082	5.35794	6.87498	6.58878	5.44795	5.45567
LINC01478	3.31683	2.25725	2.14898	4.38129	2.87126	3.81033	2.61066	1.5992	1.21731	1.64123	2.00957	1.48112	3.12321	4.07521	1.49325	4.02248	3.53209	2.17097	2.6903	3.22957	3.74835	1.53735	5.26748	2.92785	3.75502	3.67728	1.53854	3.95282	3.69724	0.63271	1.65102	3.53221	2.67884	2.13463	2.74862	3.23888	1.68255	3.8807	4.01576	3.13	4.95105	2.79165	1.08586	3.15832	0.965624	3.74113	2.60172	1.36049	1.75523
SLC14A2-AS1	2.09444	2.74267	3.73394	3.15889	1.2863	2.22537	1.0257	3.18416	2.80227	4.44858	2.00957	3.06608	1.53825	2.49025	3.81517	0.563045	1.65762	3.75593	4.92734	3.22957	2.16339	3.12231	4.3744	4.30636	3.01805	2.09232	3.1235	4.24233	4.31391	2.95464	3.23599	3.53221	3.77838	2.8716	3.11119	3.7243	3.79803	2.74319	-0.232163	3.86696	1.78113	1.20669	1.08586	3.15832	0.965624	4.65867	3.4948	1.36049	3.3402
LINC01213	5.15333	3.84221	4.4709	3.15889	2.87126	4.5473	3.83305	3.18416	2.80227	5.10066	2.00957	3.80305	3.12321	2.49025	3.07821	4.02248	4.71652	2.17097	3.05287	3.96654	5.62282	1.53735	3.15201	2.19088	3.75502	5.26224	1.53854	3.10483	-0.209647	4.33315	3.52549	3.04678	4.11941	3.35702	2.26319	3.7243	2.41952	5.06512	4.41169	4.35239	3.36609	2.79165	3.40778	3.89528	4.42506	3.74113	3.25379	4.16784	3.3402
PRKCA-AS1	6.00133	5.66324	6.05587	6.21779	6.77815	6.25512	7.04807	7.21391	6.34659	6.03354	6.53314	6.97297	6.49245	7.13411	6.77865	6.49378	6.09503	6.9954	7.08262	6.03693	4.97075	5.78527	7.0589	6.33384	6.47748	5.55175	6.0621	6.45533	6.68517	5.6771	6.36984	6.8746	7.07116	6.27759	6.20805	7.57516	7.33599	6.30391	6.10769	6.75449	6.63911	7.39651	5.72971	5.66082	6.17508	7.14106	6.97427	5.7528	5.66213
KANSL1L-AS1	7.22372	7.30164	6.3969	6.43191	6.64385	7.1482	6.07009	5.99152	6.17151	7.25594	7.05397	6.43531	6.06181	6.19069	6.77865	7.07084	6.89284	6.77583	6.65113	6.689	7.02137	7.0292	6.42503	6.33384	7.36382	7.37772	6.74799	6.27475	6.58477	7.45289	7.20561	6.55774	6.50084	7.14958	6.88378	6.89423	6.78409	7.18945	7.15154	6.29992	6.17344	6.33597	6.81378	7.35471	6.39189	6.76103	6.84964	6.21847	5.8427
LINC01214	4.59694	4.57917	2.14898	1.57393	1.2863	4.88833	1.0257	3.18416	3.53924	1.64123	3.59454	3.06608	3.12321	4.07521	3.07821	2.14801	1.65762	2.17097	2.20488	3.22957	4.48532	1.53735	1.56704	0.605919	3.01805	2.09232	1.53854	3.10483	2.59771	2.95464	2.87342	3.04678	3.33092	3.35702	2.74862	0.916948	3.26751	2.00623	3.67473	1.54503	1.78113	1.20669	3.89321	3.15832	2.55059	2.15617	2.11629	1.36049	1.75523
KCNIP1-OT1	0.509474	3.63576	3.73394	1.57393	3.60823	2.22537	2.61066	1.5992	2.80227	1.64123	5.1795	3.80305	1.53825	2.49025	3.07821	3.3704	0.0726617	0.58601	1.46791	1.64461	2.16339	3.12231	3.15201	0.605919	1.43309	3.67728	3.1235	0.7829	2.59771	2.21767	1.65102	2.30981	2.19341	2.13463	2.26319	3.23888	3.26751	0.421267	2.08977	3.13	1.78113	1.20669	2.67082	3.89528	2.55059	2.15617	2.11629	1.36049	1.75523
ZNF230-DT	3.31683	3.63576	2.14898	3.15889	4.74573	4.72787	2.61066	3.18416	2.80227	1.64123	3.59454	3.06608	4.3456	4.81218	3.07821	2.88497	3.7731	3.39336	3.58339	4.45197	2.16339	1.53735	3.15201	3.77584	3.01805	3.67728	3.1235	3.95282	2.96028	3.80264	3.52549	3.53221	3.95895	4.25011	4.33358	3.23888	3.26751	3.59119	3.46828	3.13	3.36609	4.01404	4.54529	3.89528	0.965624	3.37856	2.60172	3.68241	4.07716
SLC44A3-AS1	2.8314	2.74267	2.14898	1.57393	1.2863	2.96233	1.0257	1.5992	1.21731	3.96315	3.59454	1.48112	1.53825	2.49025	3.07821	2.88497	2.39459	2.90794	1.46791	3.22957	3.74835	1.53735	1.56704	0.605919	3.01805	2.09232	1.53854	0.7829	-0.209647	3.44007	2.87342	0.724852	1.45645	2.13463	1.52622	0.916948	0.0975884	3.22862	2.08977	3.13	1.78113	1.20669	3.40778	3.89528	2.55059	2.89313	2.96429	2.94545	1.75523
LOC101928093	3.31683	1.52028	3.73394	3.15889	2.87126	2.22537	1.0257	3.18416	1.21731	3.22619	2.00957	3.06608	1.53825	2.49025	1.49325	0.563045	2.39459	3.39336	2.6903	3.22957	2.16339	1.53735	3.15201	2.19088	1.43309	3.67728	3.1235	3.10483	2.96028	0.63271	0.0660607	0.724852	2.19341	2.13463	2.26319	0.916948	0.0975884	2.00623	-0.232163	3.13	3.36609	3.52861	1.08586	1.57335	2.55059	0.571204	-0.205639	1.36049	4.07716
SNHG31	7.68938	7.17372	5.84941	6.32882	7.35239	7.01545	6.80706	5.84713	6.17151	7.31365	7.29498	7.50349	6.58264	4.81218	5.88556	7.1329	7.01518	5.79546	6.29234	7.42597	6.80725	7.26527	6.42503	6.43881	6.79064	7.2216	6.9648	6.51082	6.01917	7.57522	7.00858	5.93431	6.4714	7.26392	6.90705	5.16488	6.20611	7.78759	7.25165	5.79296	5.48156	5.73025	7.15194	6.52755	6.84827	6.91105	6.84964	6.00434	6.61322
ITGA9-AS1	6.88451	6.56468	7.50653	7.18864	6.95873	6.90719	6.75362	5.84713	6.7719	6.99878	7.29498	7.36376	7.26617	6.73818	6.8508	7.27729	7.03845	6.92586	6.93823	6.59881	5.86383	6.49154	7.29497	7.26413	7.26598	7.51858	6.82394	6.56426	6.9299	7.40089	7.65852	6.45277	6.69166	6.85345	7.30758	7.10677	7.1744	6.76112	6.77906	7.37792	7.06653	7.27278	6.51212	6.52755	5.91982	7.14106	6.73688	6.71804	7.11279
LAMA5-AS1	7.30389	7.26624	6.54129	6.52813	7.06766	6.98026	6.64041	5.99152	6.07529	6.68562	6.40189	7.09583	5.62571	4.07521	5.88556	6.75287	7.1916	5.3409	6.14973	6.85406	6.80725	7.20977	5.02648	6.33384	6.92494	6.73618	7.37143	5.7371	6.47685	6.8995	7.03185	6.15112	6.13827	6.57204	6.97468	5.77493	6.43744	6.57101	6.75652	7.21746	7.27298	7.35643	7.01659	7.06521	6.98799	5.99747	6.63985	7.24313	7.04064
NCKAP5-AS2	4.20991	4.69021	4.95633	5.27437	4.09366	4.88833	4.48513	6.12276	4.91775	3.96315	4.81693	5.18156	3.12321	5.29761	4.66317	4.81097	3.97955	4.83394	4.83714	1.64461	3.74835	4.3447	3.88897	4.51281	4.89252	4.89967	4.70847	5.17522	4.91964	5.15627	4.31399	4.81232	4.2638	4.94199	4.58512	4.08687	4.85248	4.81358	4.81223	4.71496	5.48156	5.45461	3.89321	5.03279	4.42506	5.5254	5.07976	4.53041	3.3402
LOC101928222	2.8314	1.52028	3.73394	1.57393	2.87126	0.640407	2.61066	4.40655	3.53924	1.64123	2.00957	3.80305	3.86018	2.49025	4.66317	2.14801	1.65762	3.75593	2.20488	3.22957	2.16339	3.12231	1.56704	3.41327	3.01805	2.09232	1.53854	3.10483	3.24978	2.21767	1.65102	4.18428	3.57193	3.35702	3.11119	4.08687	2.90494	2.00623	2.57519	3.13	3.36609	1.20669	3.89321	1.57335	2.55059	2.89313	2.60172	3.68241	3.3402
DARS1-AS1	8.80868	8.77767	7.64083	7.68246	7.88621	7.67383	7.89606	7.62157	8.41698	7.87004	7.56416	8.35148	8.19646	8.46753	8.69292	8.22838	8.26742	8.4502	8.67411	8.67803	8.73325	8.59263	8.1964	8.21325	8.033	7.92521	8.43336	8.5708	8.6327	7.77226	8.0376	8.09117	8.35127	8.42619	8.30321	7.57516	8.20088	8.44917	8.45083	7.27296	7.39584	7.43551	8.16267	7.87713	8.06366	7.98906	7.98912	7.89965	7.58812
LINC01229	5.15333	5.86606	3.73394	5.03336	4.45623	4.5473	3.83305	1.5992	4.38724	4.44858	3.59454	5.18156	4.3456	4.81218	4.3006	4.46994	5.49893	3.75593	4.27527	4.45197	4.48532	3.85927	5.47394	4.51281	5.13353	4.41425	1.53854	3.95282	4.43421	5.58691	5.11045	2.30981	4.11941	4.7976	4.89546	3.7243	4.18505	5.46566	4.16015	3.13	3.36609	4.37661	4.25578	4.38071	4.87251	3.74113	3.4948	4.16784	4.07716
PHKA1-AS1	2.8314	3.39475	2.14898	3.15889	2.87126	2.96233	2.61066	3.92113	4.02467	3.22619	3.59454	1.48112	1.53825	2.49025	1.49325	3.3704	2.88002	4.04544	2.6903	3.22957	2.16339	1.53735	3.15201	0.605919	3.01805	2.09232	1.53854	3.10483	1.37532	3.44007	2.87342	2.30981	3.04141	2.8716	2.26319	2.50191	2.90494	3.59119	2.57519	3.13	3.36609	3.52861	1.08586	1.57335	3.77298	4.27164	3.25379	2.94545	1.75523
LOC101928269	0.509474	1.52028	2.14898	1.57393	1.2863	2.22537	3.83305	3.92113	1.21731	1.64123	2.00957	1.48112	4.3456	4.07521	4.66317	0.563045	0.0726617	4.4929	4.13088	1.64461	2.16339	1.53735	4.73697	3.77584	1.43309	2.09232	1.53854	5.99235	4.64833	0.63271	2.38799	7.09989	6.69166	0.54967	1.52622	4.08687	4.85248	0.421267	1.3528	3.13	1.78113	3.52861	1.08586	1.57335	0.965624	3.37856	2.60172	1.36049	1.75523
LOC101928335	6.39212	6.47448	6.05587	6.09749	6.33069	6.7065	6.58029	6.12276	6.64358	6.03354	6.65343	6.52551	5.62571	5.66018	6.35123	6.62913	6.5484	6.07786	6.14973	6.28847	6.41132	5.23779	5.95936	6.22063	6.98768	6.48464	5.93086	6.51082	5.81272	6.51535	6.91155	6.21671	6.21134	5.97593	6.17008	6.74984	6.40137	6.39855	5.83393	6.40302	5.68802	5.599	6.81378	5.82128	6.25103	6.35256	6.20375	6.64589	5.8427
LOC101928370	3.31683	2.25725	2.14898	1.57393	1.2863	2.22537	3.34763	1.5992	2.80227	1.64123	2.00957	1.48112	3.86018	2.49025	3.07821	2.14801	2.39459	2.17097	2.6903	3.22957	2.16339	3.12231	3.88897	2.19088	3.01805	3.67728	1.53854	3.59025	3.49079	0.63271	3.52549	0.724852	3.95895	0.54967	2.74862	2.50191	2.90494	2.00623	2.08977	3.13	1.78113	1.20669	1.08586	3.15832	2.55059	2.15617	2.96429	1.36049	1.75523
LOC101928371	9.43132	9.58457	8.86322	8.7338	9.46123	9.47013	9.48922	9.58219	9.3206	9.17261	9.4442	9.45266	9.84659	9.9081	9.94033	9.06687	9.00635	9.70754	9.68869	9.06246	8.84989	9.1594	9.23238	9.53961	9.34598	9.29199	9.43941	9.95533	9.84699	9.28735	9.15617	9.74444	9.63801	9.48925	9.41902	9.79653	9.71781	9.38416	9.44908	9.02885	9.11204	9.24561	9.25076	9.00798	9.01547	9.46905	9.52738	9.33203	9.39186
IL12A-AS1	0.509474	1.52028	2.14898	3.89586	2.87126	2.22537	1.0257	3.18416	3.53924	3.22619	2.00957	3.80305	1.53825	2.49025	3.07821	0.563045	2.39459	3.39336	3.05287	1.64461	2.16339	1.53735	1.56704	2.92785	1.43309	2.09232	1.53854	3.59025	2.96028	0.63271	2.87342	3.53221	2.67884	2.13463	-0.0587384	3.23888	2.90494	2.00623	1.3528	3.86696	1.78113	1.20669	1.08586	1.57335	3.28755	2.89313	2.11629	2.94545	1.75523
LOC101928386	4.7574	5.36158	5.60841	4.38129	5.80986	5.16397	5.41802	5.99152	5.74087	5.34167	4.3315	4.94055	5.23869	5.66018	5.74117	4.26348	4.82755	6.4189	6.14973	5.10404	4.48532	5.78527	6.09061	5.89132	5.13353	5.79276	5.23898	6.39761	5.81272	5.02503	5.35146	6.21671	5.84877	5.59406	5.15071	6.4088	5.82551	5.06512	5.69857	6.0686	5.24056	5.73025	5.60942	5.03279	5.72051	6.06306	5.40907	4.53041	4.07716
MYOCD-AS1	4.41636	4.32764	2.14898	1.57393	3.60823	3.44776	2.61066	3.18416	3.53924	3.96315	3.59454	3.80305	3.12321	2.49025	3.81517	2.88497	4.16012	4.4929	3.58339	4.81454	3.74835	3.12231	1.56704	2.92785	1.43309	2.09232	1.53854	3.59025	1.37532	4.88064	5.11045	2.30981	2.67884	4.94199	4.69615	2.50191	2.41952	3.8807	3.22727	1.54503	1.78113	2.79165	3.40778	3.15832	3.77298	2.89313	3.4948	3.68241	4.07716
LOC101928489	5.03304	5.48991	7.00696	7.0002	4.09366	5.03272	6.75362	6.45718	6.2617	3.96315	5.71001	5.56858	7.76707	7.61953	7.55934	5.42103	4.93064	7.66283	7.41433	5.5515	5.62282	4.99678	7.29497	7.52478	5.8254	3.67728	5.23898	7.41226	7.2902	4.33315	4.82095	7.82288	8.01614	4.0091	4.69615	7.14577	7.49847	4.94483	5.32243	7.03689	7.20739	7.13742	4.54529	5.48024	5.48919	7.66924	7.34126	5.06093	4.92516
LOC101928517	0.509474	2.25725	3.73394	3.15889	1.2863	2.96233	4.93259	4.76912	5.30477	1.64123	2.00957	3.06608	3.12321	4.81218	4.3006	0.563045	2.88002	4.97833	4.40651	3.22957	2.16339	3.85927	3.15201	4.69338	3.75502	2.09232	4.3459	4.87036	4.83475	2.21767	4.58962	6.01025	5.00077	2.13463	3.84815	4.37638	4.85248	2.74319	2.93776	4.71496	3.36609	4.66612	3.40778	3.15832	2.55059	4.96352	5.07976	4.16784	1.75523
LINC01494	2.09444	-0.0646812	2.14898	1.57393	2.87126	2.22537	1.0257	3.92113	2.80227	1.64123	3.59454	3.06608	3.12321	4.07521	1.49325	2.14801	2.88002	0.58601	2.20488	3.22957	2.16339	1.53735	1.56704	0.605919	1.43309	2.09232	1.53854	0.7829	-0.209647	2.21767	1.65102	0.724852	3.33092	2.8716	-0.0587384	2.50191	2.41952	3.22862	2.93776	3.86696	3.36609	1.20669	1.08586	4.38071	0.965624	0.571204	2.11629	3.68241	3.3402
LINC02225	2.09444	3.63576	4.4709	4.38129	2.87126	3.44776	2.61066	1.5992	1.21731	3.22619	4.81693	3.80305	3.86018	2.49025	3.81517	4.26348	3.24259	2.90794	3.58339	4.81454	4.97075	3.12231	1.56704	2.19088	1.43309	2.09232	3.1235	3.10483	2.11228	2.21767	4.82095	2.30981	1.45645	2.8716	2.74862	0.916948	3.26751	4.12171	4.2914	1.54503	1.78113	1.20669	4.54529	3.89528	2.55059	2.89313	2.96429	2.94545	3.3402
RAP2C-AS1	6.95242	7.09519	6.90386	6.21779	6.64385	6.90719	6.23515	5.99152	6.2617	6.77051	6.96377	6.69057	6.7477	6.19069	6.01681	7.03878	7.21221	7.12517	6.89418	7.07088	7.11759	7.64587	5.95936	7.17577	6.85935	7.64691	7.46928	6.33749	6.58477	7.07565	7.12134	6.01025	6.61295	6.99261	7.16043	6.20235	6.20611	6.897	7.15154	6.40302	6.30469	5.45461	7.06313	7.06521	7.2694	7.11036	6.9133	6.48977	6.79963
ZBTB46-AS1	2.09444	4.18325	4.4709	4.38129	3.60823	2.22537	4.72614	3.92113	4.02467	4.44858	2.00957	3.80305	3.12321	2.49025	3.81517	0.563045	3.24259	3.75593	4.5268	3.22957	3.74835	3.12231	3.88897	4.85385	3.01805	3.67728	1.53854	4.68979	4.31391	2.95464	2.87342	3.53221	4.11941	2.8716	3.11119	3.23888	4.48991	3.22862	4.16015	4.35239	1.78113	5.29415	4.54529	4.74328	4.87251	3.37856	3.4948	4.16784	4.92516
TRPM2-AS	3.31683	1.52028	2.14898	1.57393	2.87126	0.640407	3.83305	1.5992	1.21731	1.64123	2.00957	3.06608	3.12321	2.49025	1.49325	0.563045	1.65762	2.17097	3.05287	1.64461	2.16339	1.53735	1.56704	0.605919	1.43309	2.09232	3.1235	2.36786	2.11228	2.95464	2.87342	0.724852	3.57193	0.54967	2.26319	3.7243	2.41952	2.74319	2.08977	3.13	1.78113	3.52861	1.08586	1.57335	0.965624	2.89313	2.60172	3.68241	3.3402
[truncated: 9,793 more rows]
[truncated: 15 more columns]

## Sheet: GSE121618_normalized_exp_matrix
Gene	GSM3440194	GSM3440195	GSM3440196	GSM3440197	GSM3440198	GSM3440199	GSM3440200	GSM3440201	GSM3440202	GSM3440203	GSM3440204
DHDH	0.558786	0.612125	0.636715	0.695864	0.403909	1.3613	0.917503	1.17441	0.59166	0.581637	0.488845
[truncated: 34,728 more rows]

## Sheet: CibersortX_res_GSE121618
Mixture	endo2	endo1	endo3	endo0	P-value	Correlation	RMSE	Absolute score (sig.score)
[truncated: 11 more rows]

[truncated: 1 more sheets: CibersortX_GSE113621]
